# Supplementary material for: Supramolecular Maleimide–Styrene Copolymers with Fluorophenyl Side Chains for High-Performance Guest–Host Electro-Optic Materials
Source: Precis Chem. 2026 Feb 17;4(7):973–84. doi: 10.1021/prechem.5c00365 (PMC13417514; doi:10.1021/prechem.5c00365)
Supplement: Supplementary file 2 [file pc5c00365_si_002.cif]

data_9_a
_audit_creation_method
;FinalCif 2024.9-0 by Daniel Kratzert, Freiburg 2025, 
https://dkratzert.de/finalcif.html
;
_publ_section_references          ?
_shelx_SHELXL_version_number      '2019/3'
_chemical_name_systematic         ?
_chemical_name_common             ?
_chemical_formula_sum             'C17 H9 F4 N O3'
_chemical_formula_moiety          ?
_chemical_formula_weight          351.25
_chemical_melting_point           ?
_chemical_absolute_configuration  ?
_space_group_crystal_system       orthorhombic
_space_group_IT_number            33
_space_group_name_H-M_alt         'P n a 21'
_space_group_name_Hall            'P 2c -2n'
_shelx_space_group_comment
;
The symmetry employed for this shelxl refinement is uniquely defined
by the following loop, which should always be used as a source of
symmetry information in preference to the above space-group names.
They are only intended as comments.
;

loop_
_space_group_symop_operation_xyz
'x, y, z'
'-x, -y, z+1/2'
'x+1/2, -y+1/2, z'
'-x+1/2, y+1/2, z+1/2'

_cell_length_a                    31.7833(9)
_cell_length_b                    5.3725(2)
_cell_length_c                    8.4846(3)
_cell_angle_alpha                 90
_cell_angle_beta                  90
_cell_angle_gamma                 90
_cell_volume                      1448.79(8)
_cell_formula_units_Z             4
_cell_measurement_temperature     243(2)
_cell_measurement_reflns_used     9418
_cell_measurement_theta_min       2.7806
_cell_measurement_theta_max       72.4486
_cell_measurement_wavelength      1.54178
_exptl_crystal_description        block
_exptl_crystal_colour             colourless
_exptl_crystal_recrystallization_method ?
_exptl_crystal_density_meas       ?
_exptl_crystal_density_method     ?
_exptl_crystal_density_diffrn     1.61
_exptl_crystal_F_000              712
_exptl_crystal_size_max           0.25
_exptl_crystal_size_mid           0.14
_exptl_crystal_size_min           0.03
_exptl_absorpt_coefficient_mu     1.273
_exptl_absorpt_correction_type    Multi-Scan
_exptl_absorpt_correction_T_min   0.5384
_exptl_absorpt_correction_T_max   0.7536
_exptl_absorpt_process_details
;Krause, L., Herbst-Irmer, R., Sheldrick, G. M., Stalke, D. (2015).
"Comparison of silver and molybdenum microfocus X-ray sources for single-crystal
 structure determination"
J. Appl. Cryst. 48, 3-10.
doi:10.1107/S1600576714022985
;
_exptl_absorpt_special_details    ?
_exptl_bruker_absorpt_correction_T_ratio 0.7144
_shelx_estimated_absorpt_T_min    ?
_shelx_estimated_absorpt_T_max    ?
_exptl_transmission_factor_min    ?
_exptl_transmission_factor_max    ?
_exptl_special_details            ?
_diffrn_ambient_temperature       243(2)
_diffrn_radiation_type            CuK\a
_diffrn_radiation_wavelength      1.54178
_diffrn_radiation_monochromator   'multilayer mirror'
_bruker_diffrn_measurement_temperature_device 'Oxford Cryostream 1000'
_diffrn_radiation_probe           ?
_diffrn_source                    'microfocus sealed tube'
_diffrn_source_type               'INCOATEC I\mS 3.0'
_diffrn_source_target             Cu
_diffrn_source_voltage            50
_diffrn_source_current            1.1
_diffrn_detector                  CPAD
_diffrn_detector_type             'Bruker PHOTON II'
_diffrn_detector_area_resol_mean  7.391
_diffrn_measurement_device        'KAPPA diffractometer'
_diffrn_measurement_device_type   'Bruker D8 VENTURE'
_diffrn_measurement_method        '\w and \f scans'
_diffrn_measurement_specimen_support ?
_diffrn_measurement_details
;<Phi   scan: start=   0.0; len= 180.0; end= 180.0 at [Counterclockwise Eulerian 
angles: dx= 50.00 mm theta=  27.500 deg omega= 360.000 deg chi=  54.740 deg] 
measure for 1.0 seconds; frame angle 1.00 degrees, wavelength=1.54184>
<Omega scan: start=   0.9; len= 114.0; end= 114.9 at [Counterclockwise Eulerian 
angles: dx= 40.00 mm theta=  53.803 deg phi=   0.000 deg chi=  65.500 deg] 
measure for 15.0 seconds; frame angle 2.00 degrees, wavelength=1.54184>
<Phi   scan: start=   6.5; len= 234.0; end= 240.5 at [Counterclockwise Eulerian 
angles: dx= 40.00 mm theta=  53.803 deg omega=  11.517 deg chi=  24.000 deg] 
measure for 15.0 seconds; frame angle 2.00 degrees, wavelength=1.54184>
<Phi   scan: start= 258.4; len= 188.0; end= 446.4 at [Counterclockwise Eulerian 
angles: dx= 40.00 mm theta= -24.070 deg omega= 311.773 deg chi=  24.000 deg] 
measure for 3.0 seconds; frame angle 2.00 degrees, wavelength=1.54184>
<Omega scan: start=   5.6; len=  74.0; end=  79.6 at [Counterclockwise Eulerian 
angles: dx= 40.00 mm theta=  53.803 deg phi= 108.000 deg chi=  68.500 deg] 
measure for 15.0 seconds; frame angle 2.00 degrees, wavelength=1.54184>
<Phi   scan: start=  14.5; len= 258.0; end= 272.5 at [Counterclockwise Eulerian 
angles: dx= 40.00 mm theta=  53.803 deg omega= 107.818 deg chi= -24.000 deg] 
measure for 15.0 seconds; frame angle 2.00 degrees, wavelength=1.54184>
<Omega scan: start=   0.9; len= 114.0; end= 114.9 at [Counterclockwise Eulerian 
angles: dx= 40.00 mm theta=  53.803 deg phi=  80.000 deg chi=  65.500 deg] 
measure for 15.0 seconds; frame angle 2.00 degrees, wavelength=1.54184>
<Omega scan: start=   0.9; len= 114.0; end= 114.9 at [Counterclockwise Eulerian 
angles: dx= 40.00 mm theta=  53.803 deg phi= 240.000 deg chi=  65.500 deg] 
measure for 15.0 seconds; frame angle 2.00 degrees, wavelength=1.54184>
<Omega scan: start=   0.9; len= 114.0; end= 114.9 at [Counterclockwise Eulerian 
angles: dx= 40.00 mm theta=  53.803 deg phi= 200.000 deg chi=  65.500 deg] 
measure for 15.0 seconds; frame angle 2.00 degrees, wavelength=1.54184>
<Omega scan: start=   0.9; len= 114.0; end= 114.9 at [Counterclockwise Eulerian 
angles: dx= 40.00 mm theta=  53.803 deg phi= 160.000 deg chi=  65.500 deg] 
measure for 15.0 seconds; frame angle 2.00 degrees, wavelength=1.54184>
<Omega scan: start=   0.9; len= 114.0; end= 114.9 at [Counterclockwise Eulerian 
angles: dx= 40.00 mm theta=  53.803 deg phi=  40.000 deg chi=  65.500 deg] 
measure for 15.0 seconds; frame angle 2.00 degrees, wavelength=1.54184>
<Omega scan: start=   5.6; len=  74.0; end=  79.6 at [Counterclockwise Eulerian 
angles: dx= 40.00 mm theta=  53.803 deg phi= 252.000 deg chi=  68.500 deg] 
measure for 15.0 seconds; frame angle 2.00 degrees, wavelength=1.54184>
<Omega scan: start=   0.9; len= 114.0; end= 114.9 at [Counterclockwise Eulerian 
angles: dx= 40.00 mm theta=  53.803 deg phi= 320.000 deg chi=  65.500 deg] 
measure for 15.0 seconds; frame angle 2.00 degrees, wavelength=1.54184>
<Omega scan: start=   5.6; len=  74.0; end=  79.6 at [Counterclockwise Eulerian 
angles: dx= 40.00 mm theta=  53.803 deg phi= 180.000 deg chi=  68.500 deg] 
measure for 15.0 seconds; frame angle 2.00 degrees, wavelength=1.54184>
<Omega scan: start=   0.9; len= 114.0; end= 114.9 at [Counterclockwise Eulerian 
angles: dx= 40.00 mm theta=  53.803 deg phi= 280.000 deg chi=  65.500 deg] 
measure for 15.0 seconds; frame angle 2.00 degrees, wavelength=1.54184>
<Phi   scan: start=  42.4; len= 204.0; end= 246.4 at [Counterclockwise Eulerian 
angles: dx= 40.00 mm theta= -24.070 deg omega= 313.968 deg chi=  44.500 deg] 
measure for 3.0 seconds; frame angle 2.00 degrees, wavelength=1.54184>
<Phi   scan: start= 262.5; len= 290.0; end= 552.5 at [Counterclockwise Eulerian 
angles: dx= 40.00 mm theta=  53.803 deg omega= 105.685 deg chi= -44.500 deg] 
measure for 15.0 seconds; frame angle 2.00 degrees, wavelength=1.54184>
;
_diffrn_measurement_bruker_total_exposure_time 15138.0
_diffrn_reflns_number             22434
_diffrn_reflns_av_unetI/netI      0.0525
_diffrn_reflns_av_R_equivalents   0.0786
_diffrn_reflns_theta_min          2.78
_diffrn_reflns_theta_max          72.714
_diffrn_reflns_theta_full         67.679
_diffrn_reflns_limit_h_min        -39
_diffrn_reflns_limit_h_max        39
_diffrn_reflns_limit_k_min        -6
_diffrn_reflns_limit_k_max        6
_diffrn_reflns_limit_l_min        -10
_diffrn_reflns_limit_l_max        10
_diffrn_reflns_reduction_process  narrow-frame
_diffrn_measured_fraction_theta_max 0.999
_diffrn_measured_fraction_theta_full 0.999
_diffrn_reflns_Laue_measured_fraction_max 0.999
_diffrn_reflns_Laue_measured_fraction_full 0.999
_diffrn_reflns_point_group_measured_fraction_max 0.982
_diffrn_reflns_point_group_measured_fraction_full 0.989
_diffrn_reflns_bruker_av_norm_I   16064.526
_diffrn_reflns_bruker_number_gt   20663
_reflns_number_total              2842
_reflns_number_gt                 2520
_reflns_threshold_expression      'I > 2\s(I)'
_reflns_Friedel_coverage          0.836
_reflns_Friedel_fraction_max      0.962
_reflns_Friedel_fraction_full     0.976
_reflns_special_details
;
 Reflections were merged by SHELXL according to the crystal
 class for the calculation of statistics and refinement.
 
 _reflns_Friedel_fraction is defined as the number of unique
 Friedel pairs measured divided by the number that would be
 possible theoretically, ignoring centric projections and
 systematic absences.
;
_computing_data_collection        'Bruker Instrument Service v8.5.0.27.Release'
_computing_cell_refinement        'SAINT V8.41 (Bruker AXS LLC)'
_computing_data_reduction         'SAINT V8.41 (Bruker AXS LLC)'
_computing_structure_solution     'SHELXT 2018/2 (Sheldrick, 2018)'
_computing_structure_refinement   'SHELXL-2019/2 (Sheldrick, 2019)'
_computing_molecular_graphics     'shelXle (C.B. Huebschle, rev 1503)'
_computing_publication_material   ?
_computing_bruker_data_scaling    'SADABS-2016/2 - Bruker AXS area detector scaling and absorption correction'
_refine_special_details           ?
_refine_ls_structure_factor_coef  Fsqd
_refine_ls_matrix_type            full
_refine_ls_weighting_scheme       calc
_refine_ls_weighting_details      'w=1/[\s^2^(Fo^2^)+(0.1135P)^2^+0.0991P] where P=(Fo^2^+2Fc^2^)/3'
_atom_sites_solution_primary      'Intrinsic Phasing'
_atom_sites_solution_secondary    ?
_atom_sites_solution_hydrogens    geom
_refine_ls_hydrogen_treatment     constr
_refine_ls_number_reflns          2842
_refine_ls_number_parameters      289
_refine_ls_number_restraints      325
_refine_ls_R_factor_all           0.0621
_refine_ls_R_factor_gt            0.0571
_refine_ls_wR_factor_ref          0.1647
_refine_ls_wR_factor_gt           0.1557
_refine_ls_goodness_of_fit_ref    1.087
_refine_ls_restrained_S_all       1.029
_refine_ls_shift/su_max           0.000
_refine_ls_shift/su_mean          0.000
_refine_diff_density_max          0.232
_refine_diff_density_min          -0.319
_refine_diff_density_rms          0.065
_refine_ls_extinction_method      none
_refine_ls_extinction_coef        .
_refine_ls_abs_structure_Flack    0.74(10)
_refine_ls_abs_structure_details
;
 Flack x determined using 992 quotients [(I+)-(I-)]/[(I+)+(I-)]
 (Parsons, Flack and Wagner, Acta Cryst. B69 (2013) 249-259).
;

loop_
_atom_type_symbol
_atom_type_description
_atom_type_scat_dispersion_real
_atom_type_scat_dispersion_imag
_atom_type_scat_source
'C' 'C' 0.0181 0.0091 'International Tables Vol C Tables 4.2.6.8 and 6.1.1.4'
'H' 'H' 0.0000 0.0000 'International Tables Vol C Tables 4.2.6.8 and 6.1.1.4'
'F' 'F' 0.0727 0.0534 'International Tables Vol C Tables 4.2.6.8 and 6.1.1.4'
'N' 'N' 0.0311 0.0180 'International Tables Vol C Tables 4.2.6.8 and 6.1.1.4'
'O' 'O' 0.0492 0.0322 'International Tables Vol C Tables 4.2.6.8 and 6.1.1.4'

_geom_details
; All esds (except the esd in the dihedral angle between two l.s. planes)
 are estimated using the full covariance matrix.  The cell esds are taken
 into account individually in the estimation of esds in distances, angles
 and torsion angles; correlations between esds in cell parameters are only
 used when they are defined by crystal symmetry.  An approximate (isotropic)
 treatment of cell esds is used for estimating esds involving l.s. planes.
;
_geom_special_details
;
 All esds (except the esd in the dihedral angle between two l.s. planes)
 are estimated using the full covariance matrix.  The cell esds are taken
 into account individually in the estimation of esds in distances, angles
 and torsion angles; correlations between esds in cell parameters are only
 used when they are defined by crystal symmetry.  An approximate (isotropic)
 treatment of cell esds is used for estimating esds involving l.s. planes.
;

loop_
_bruker_diffrn_runs_axis
_bruker_diffrn_runs_distance
_bruker_diffrn_runs_theta
_bruker_diffrn_runs_omega
_bruker_diffrn_runs_phi
_bruker_diffrn_runs_chi
_bruker_diffrn_runs_width
_bruker_diffrn_runs_images
_bruker_diffrn_runs_time
_bruker_diffrn_runs_wavelength
_bruker_diffrn_runs_voltage
_bruker_diffrn_runs_current
_bruker_diffrn_runs_temperature
Omega 40.0 53.8025  0.871           0.0             65.5  2.0 57  15.0 1.54184 50.0 1.1 186.14999999999998
Phi   40.0 53.8025  11.517          6.545           24.0  2.0 117 15.0 1.54184 50.0 1.1 186.14999999999998
Phi   40.0 -24.0695 -48.22739635508247 -101.649        24.0  2.0 94  3.0  1.54184 50.0 1.1 186.14999999999998
Omega 40.0 53.8025  5.631           108.0           68.5  2.0 37  15.0 1.54184 50.0 1.1 186.14999999999998
Phi   40.0 53.8025  107.818         14.545000000000002 -24.0 2.0 129 15.0 1.54184 50.0 1.1 186.14999999999998
Omega 40.0 53.8025  0.871           80.0            65.5  2.0 57  15.0 1.54184 50.0 1.1 186.14999999999998
Omega 40.0 53.8025  0.871           -119.99999999999999 65.5  2.0 57  15.0 1.54184 50.0 1.1 186.14999999999998
Omega 40.0 53.8025  0.871           -160.0          65.5  2.0 57  15.0 1.54184 50.0 1.1 186.14999999999998
Omega 40.0 53.8025  0.871           160.0           65.5  2.0 57  15.0 1.54184 50.0 1.1 186.14999999999998
Omega 40.0 53.8025  0.871           40.0            65.5  2.0 57  15.0 1.54184 50.0 1.1 186.14999999999998
Omega 40.0 53.8025  5.631           252.0           68.5  2.0 37  15.0 1.54184 50.0 1.1 186.14999999999998
Omega 40.0 53.8025  0.871           -40.0           65.5  2.0 57  15.0 1.54184 50.0 1.1 186.14999999999998
Omega 40.0 53.8025  5.631           180.0           68.5  2.0 37  15.0 1.54184 50.0 1.1 186.14999999999998
Omega 40.0 53.8025  0.871           -80.0           65.5  2.0 57  15.0 1.54184 50.0 1.1 186.14999999999998
Phi   40.0 -24.0695 -46.032         42.351          44.5  2.0 102 3.0  1.54184 50.0 1.1 186.14999999999998
Phi   40.0 53.8025  105.685         -97.455         -44.5 2.0 145 15.0 1.54184 50.0 1.1 186.14999999999998

loop_
_atom_site_label
_atom_site_type_symbol
_atom_site_fract_x
_atom_site_fract_y
_atom_site_fract_z
_atom_site_U_iso_or_equiv
_atom_site_adp_type
_atom_site_occupancy
_atom_site_site_symmetry_order
_atom_site_calc_flag
_atom_site_refinement_flags_posn
_atom_site_refinement_flags_adp
_atom_site_refinement_flags_occupancy
_atom_site_disorder_assembly
_atom_site_disorder_group
F1   F 0.54214(9)  0.0576(5)  0.3833(4)  0.0693(8)  Uani 1   1 d    . . . . .
F2   F 0.62441(10) 0.1155(6)  0.3358(4)  0.0761(8)  Uani 1   1 d    . . . . .
F3   F 0.62363(9)  0.8295(6)  0.6583(4)  0.0748(8)  Uani 1   1 d    . . . . .
F4   F 0.54134(9)  0.7720(5)  0.7076(3)  0.0666(7)  Uani 1   1 d    . . . . .
O1   O 0.47031(8)  0.5603(5)  0.5046(4)  0.0543(6)  Uani 1   1 d    . . . . .
C1   C 0.56187(14) 0.2510(7)  0.4534(5)  0.0530(9)  Uani 1   1 d    . . . . .
C2   C 0.60426(14) 0.2808(8)  0.4273(5)  0.0558(9)  Uani 1   1 d    . . . . .
C3   C 0.62608(13) 0.4746(9)  0.4980(6)  0.0593(9)  Uani 1   1 d    . . . . .
H3   H 0.655252    0.493072   0.484030   0.071      Uiso 1   1 calc R U . . .
C4   C 0.60379(14) 0.6364(7)  0.5879(5)  0.0538(9)  Uani 1   1 d    . . . . .
C5   C 0.56172(13) 0.6081(7)  0.6147(5)  0.0518(8)  Uani 1   1 d    . . . . .
C6   C 0.53918(12) 0.4105(8)  0.5489(5)  0.0499(8)  Uani 1   1 d    . . . . .
C7   C 0.49355(13) 0.3702(8)  0.5829(6)  0.0559(9)  Uani 1   1 d    . . . . .
H7A  H 0.484743    0.206059   0.544897   0.067      Uiso 1   1 calc R U . . .
H7B  H 0.488478    0.378024   0.696767   0.067      Uiso 1   1 calc R U . . .
C8   C 0.42723(11) 0.5448(7)  0.5103(5)  0.0464(7)  Uani 1   1 d    . . . . .
C9   C 0.40552(12) 0.3583(7)  0.5880(5)  0.0519(8)  Uani 1   1 d    . . . . .
H9   H 0.420187    0.233286   0.642675   0.062      Uiso 1   1 calc R U . . .
C10  C 0.36175(12) 0.3576(7)  0.5842(5)  0.0518(8)  Uani 1   1 d    . . . . .
H10  H 0.346792    0.229340   0.634561   0.062      Uiso 1   1 calc R U . . .
C11  C 0.34016(11) 0.5443(7)  0.5069(5)  0.0477(7)  Uani 1   1 d    . . . . .
C12  C 0.36194(13) 0.7311(7)  0.4315(5)  0.0525(9)  Uani 1   1 d    . . . . .
H12  H 0.347222    0.858589   0.379367   0.063      Uiso 1   1 calc R U . . .
C13  C 0.40547(13) 0.7314(7)  0.4323(5)  0.0511(8)  Uani 1   1 d    . . . . .
H13  H 0.420297    0.858215   0.379988   0.061      Uiso 1   1 calc R U . . .
O2   O 0.28371(16) 0.5384(10) 0.2338(6)  0.0682(12) Uani 0.7 1 d    D U P A 1
O3   O 0.28084(15) 0.5279(9)  0.7705(6)  0.0648(11) Uani 0.7 1 d    D U P A 1
N1   N 0.2947(3)   0.547(4)   0.499(3)   0.049(3)   Uani 0.7 1 d    D U P A 1
C14  C 0.27031(19) 0.5398(11) 0.3665(8)  0.0548(13) Uani 0.7 1 d    D U P A 1
C15  C 0.2259(2)   0.5363(17) 0.4206(13) 0.0695(19) Uani 0.7 1 d    D U P A 1
H15  H 0.202144    0.541088   0.354708   0.083      Uiso 0.7 1 calc R U P A 1
C16  C 0.2251(2)   0.5255(18) 0.5759(12) 0.0673(18) Uani 0.7 1 d    D U P A 1
H16  H 0.200697    0.515557   0.638087   0.081      Uiso 0.7 1 calc R U P A 1
C17  C 0.26940(17) 0.5317(11) 0.6374(8)  0.0536(13) Uani 0.7 1 d    D U P A 1
O2A  O 0.2821(5)   0.155(3)   0.408(2)   0.086(4)   Uani 0.3 1 d    D U P A 2
O3A  O 0.2841(4)   0.936(2)   0.619(2)   0.079(3)   Uani 0.3 1 d    D U P A 2
N1A  N 0.2956(7)   0.533(9)   0.522(6)   0.049(7)   Uani 0.3 1 d    D U P A 2
C14A C 0.2702(5)   0.355(3)   0.459(2)   0.065(3)   Uani 0.3 1 d    D U P A 2
C15A C 0.2262(5)   0.440(3)   0.483(3)   0.070(4)   Uani 0.3 1 d    D U P A 2
H15A H 0.201813    0.350385   0.456106   0.084      Uiso 0.3 1 calc R U P A 2
C16A C 0.2272(4)   0.659(4)   0.548(2)   0.066(4)   Uani 0.3 1 d    D U P A 2
H16A H 0.203277    0.748293   0.580068   0.080      Uiso 0.3 1 calc R U P A 2
C17A C 0.2715(4)   0.748(3)   0.5643(18) 0.058(3)   Uani 0.3 1 d    D U P A 2

loop_
_atom_site_aniso_label
_atom_site_aniso_U_11
_atom_site_aniso_U_22
_atom_site_aniso_U_33
_atom_site_aniso_U_23
_atom_site_aniso_U_13
_atom_site_aniso_U_12
F1   0.0709(16) 0.0572(13) 0.0800(18) -0.0148(12) -0.0073(14) 0.0022(11)
F2   0.0721(16) 0.0780(17) 0.0781(19) -0.0153(15) 0.0129(14)  0.0175(13)
F3   0.0693(15) 0.0660(16) 0.089(2)   -0.0119(15) -0.0063(15) -0.0128(12)
F4   0.0690(15) 0.0622(14) 0.0686(16) -0.0137(13) 0.0063(13)  0.0047(11)
O1   0.0474(12) 0.0512(13) 0.0642(16) 0.0086(13)  -0.0012(13) 0.0012(10)
C1   0.056(2)   0.0500(19) 0.054(2)   -0.0015(15) -0.0064(16) 0.0029(15)
C2   0.059(2)   0.055(2)   0.054(2)   0.0008(18)  0.0064(19)  0.0098(16)
C3   0.0523(19) 0.065(2)   0.061(2)   0.008(2)    0.004(2)    -0.0011(16)
C4   0.056(2)   0.050(2)   0.055(2)   -0.0009(17) -0.0027(17) -0.0056(16)
C5   0.0574(19) 0.0482(18) 0.050(2)   -0.0028(15) 0.0018(16)  0.0047(15)
C6   0.0505(18) 0.0503(17) 0.0487(19) 0.0037(14)  -0.0024(15) 0.0045(15)
C7   0.0511(19) 0.057(2)   0.060(2)   0.0067(18)  -0.0035(17) 0.0046(16)
C8   0.0465(16) 0.0446(16) 0.0479(17) -0.0005(14) -0.0006(17) 0.0013(13)
C9   0.053(2)   0.0459(18) 0.056(2)   0.0060(16)  -0.0004(18) 0.0027(14)
C10  0.0516(19) 0.0473(18) 0.056(2)   0.0063(16)  0.0029(17)  0.0011(15)
C11  0.0472(16) 0.0465(16) 0.0496(17) -0.0018(15) 0.0013(17)  0.0011(13)
C12  0.056(2)   0.0435(17) 0.058(2)   0.0034(16)  -0.0019(17) 0.0043(14)
C13  0.053(2)   0.0432(16) 0.057(2)   0.0045(16)  0.0027(17)  0.0004(14)
O2   0.070(3)   0.077(3)   0.058(3)   -0.004(2)   -0.007(2)   -0.001(2)
O3   0.062(2)   0.076(3)   0.056(3)   -0.002(2)   0.009(2)    0.0027(19)
N1   0.045(4)   0.057(6)   0.046(5)   -0.001(5)   0.003(3)    0.001(3)
C14  0.054(3)   0.051(3)   0.059(3)   -0.005(2)   -0.010(2)   0.000(2)
C15  0.050(3)   0.066(4)   0.092(5)   -0.009(4)   -0.010(4)   0.003(3)
C16  0.048(3)   0.064(4)   0.090(6)   -0.003(5)   0.005(3)    0.001(3)
C17  0.045(3)   0.052(3)   0.064(3)   -0.006(2)   0.008(2)    0.000(2)
O2A  0.089(8)   0.068(7)   0.099(10)  -0.019(7)   -0.002(8)   -0.006(6)
O3A  0.071(6)   0.062(6)   0.105(10)  -0.012(6)   -0.005(7)   0.009(5)
N1A  0.049(9)   0.046(8)   0.052(16)  0.009(7)    -0.013(8)   0.004(6)
C14A 0.063(7)   0.057(6)   0.076(9)   0.002(6)    -0.008(6)   -0.008(5)
C15A 0.046(6)   0.077(10)  0.087(13)  0.016(10)   -0.005(8)   -0.012(6)
C16A 0.047(6)   0.087(10)  0.066(9)   0.009(8)    0.002(6)    0.004(7)
C17A 0.055(7)   0.061(6)   0.057(7)   -0.006(6)   -0.003(5)   0.000(5)

loop_
_geom_bond_atom_site_label_1
_geom_bond_atom_site_label_2
_geom_bond_distance
_geom_bond_site_symmetry_2
_geom_bond_publ_flag
F1   C1   1.351(5)  . ?
F2   C2   1.342(5)  . ?
F3   C4   1.353(5)  . ?
F4   C5   1.348(5)  . ?
O1   C8   1.373(4)  . ?
O1   C7   1.425(5)  . ?
C1   C2   1.375(6)  . ?
C1   C6   1.383(6)  . ?
C2   C3   1.387(7)  . ?
C3   C4   1.356(7)  . ?
C3   H3   0.9400    . ?
C4   C5   1.365(6)  . ?
C5   C6   1.397(6)  . ?
C6   C7   1.495(6)  . ?
C7   H7A  0.9800    . ?
C7   H7B  0.9800    . ?
C8   C9   1.383(6)  . ?
C8   C13  1.386(5)  . ?
C9   C10  1.392(5)  . ?
C9   H9   0.9400    . ?
C10  C11  1.381(6)  . ?
C10  H10  0.9400    . ?
C11  C12  1.377(6)  . ?
C11  N1A  1.42(2)   . ?
C11  N1   1.446(10) . ?
C12  C13  1.383(5)  . ?
C12  H12  0.9400    . ?
C13  H13  0.9400    . ?
O2   C14  1.204(9)  . ?
O3   C17  1.187(9)  . ?
N1   C14  1.364(19) . ?
N1   C17  1.43(2)   . ?
C14  C15  1.484(10) . ?
C15  C16  1.319(12) . ?
C15  H15  0.9400    . ?
C16  C17  1.502(9)  . ?
C16  H16  0.9400    . ?
O2A  C14A 1.219(18) . ?
O3A  C17A 1.180(17) . ?
N1A  C14A 1.36(3)   . ?
N1A  C17A 1.44(3)   . ?
C14A C15A 1.484(19) . ?
C15A C16A 1.30(2)   . ?
C15A H15A 0.9400    . ?
C16A C17A 1.497(18) . ?
C16A H16A 0.9400    . ?

loop_
_geom_angle_atom_site_label_1
_geom_angle_atom_site_label_2
_geom_angle_atom_site_label_3
_geom_angle
_geom_angle_site_symmetry_1
_geom_angle_site_symmetry_3
_geom_angle_publ_flag
C8   O1   C7   117.2(3)  . . ?
F1   C1   C2   118.3(4)  . . ?
F1   C1   C6   119.5(4)  . . ?
C2   C1   C6   122.2(4)  . . ?
F2   C2   C1   118.9(4)  . . ?
F2   C2   C3   120.5(4)  . . ?
C1   C2   C3   120.5(4)  . . ?
C4   C3   C2   117.6(4)  . . ?
C4   C3   H3   121.2     . . ?
C2   C3   H3   121.2     . . ?
F3   C4   C3   119.8(4)  . . ?
F3   C4   C5   118.0(4)  . . ?
C3   C4   C5   122.3(4)  . . ?
F4   C5   C4   119.7(4)  . . ?
F4   C5   C6   118.9(4)  . . ?
C4   C5   C6   121.4(4)  . . ?
C1   C6   C5   116.0(4)  . . ?
C1   C6   C7   122.0(4)  . . ?
C5   C6   C7   122.0(4)  . . ?
O1   C7   C6   108.0(3)  . . ?
O1   C7   H7A  110.1     . . ?
C6   C7   H7A  110.1     . . ?
O1   C7   H7B  110.1     . . ?
C6   C7   H7B  110.1     . . ?
H7A  C7   H7B  108.4     . . ?
O1   C8   C9   123.9(3)  . . ?
O1   C8   C13  115.9(3)  . . ?
C9   C8   C13  120.2(3)  . . ?
C8   C9   C10  119.3(3)  . . ?
C8   C9   H9   120.3     . . ?
C10  C9   H9   120.3     . . ?
C11  C10  C9   120.4(3)  . . ?
C11  C10  H10  119.8     . . ?
C9   C10  H10  119.8     . . ?
C12  C11  C10  120.0(3)  . . ?
C12  C11  N1A  125(3)    . . ?
C10  C11  N1A  115(3)    . . ?
C12  C11  N1   118.2(12) . . ?
C10  C11  N1   121.7(12) . . ?
C11  C12  C13  120.1(3)  . . ?
C11  C12  H12  120.0     . . ?
C13  C12  H12  120.0     . . ?
C12  C13  C8   120.0(3)  . . ?
C12  C13  H13  120.0     . . ?
C8   C13  H13  120.0     . . ?
C14  N1   C17  110.8(7)  . . ?
C14  N1   C11  127.4(15) . . ?
C17  N1   C11  121.5(15) . . ?
O2   C14  N1   124.6(8)  . . ?
O2   C14  C15  128.7(6)  . . ?
N1   C14  C15  106.7(9)  . . ?
C16  C15  C14  109.1(7)  . . ?
C16  C15  H15  125.4     . . ?
C14  C15  H15  125.4     . . ?
C15  C16  C17  109.2(7)  . . ?
C15  C16  H16  125.4     . . ?
C17  C16  H16  125.4     . . ?
O3   C17  N1   127.8(7)  . . ?
O3   C17  C16  128.2(6)  . . ?
N1   C17  C16  104.1(8)  . . ?
C14A N1A  C11  126.1(18) . . ?
C14A N1A  C17A 110.3(16) . . ?
C11  N1A  C17A 121(3)    . . ?
O2A  C14A N1A  124.8(17) . . ?
O2A  C14A C15A 127.8(15) . . ?
N1A  C14A C15A 107.0(15) . . ?
C16A C15A C14A 108.3(14) . . ?
C16A C15A H15A 125.9     . . ?
C14A C15A H15A 125.9     . . ?
C15A C16A C17A 110.7(14) . . ?
C15A C16A H16A 124.6     . . ?
C17A C16A H16A 124.6     . . ?
O3A  C17A N1A  127.5(15) . . ?
O3A  C17A C16A 129.2(15) . . ?
N1A  C17A C16A 102.6(15) . . ?

_shelx_res_file
;
TITL 9_a.res in Pna2(1)
    9_a.res
    created by SHELXL-2019/3 at 11:34:58 on 04-Mar-2025
REM Old TITL 9 in Pna2(1)
REM SHELXT solution in Pna2(1): R1 0.161, Rweak 0.009, Alpha 0.006
REM <I/s>   2.228 for  202 systematic absences,  Orientation as input
REM Flack x =  0.290 ( 0.093 ) from  1044 Parsons' quotients
REM Formula found by SHELXT:  C17 F3 N O4

CELL  1.54178  31.7833   5.3725   8.4846   90.000   90.000   90.000
ZERR    4.000   0.0009   0.0002   0.0003    0.000    0.000    0.000
LATT -1
SYMM -X, -Y, 1/2+Z
SYMM 1/2+X, 1/2-Y, Z
SYMM 1/2-X, 1/2+Y, 1/2+Z
SFAC C H F N O
UNIT 68 36 16 4 12
TEMP -30(2)
L.S. 15
PLAN 20
BOND $H
LIST 4
ACTA
FMAP 2
ISOR O2 > C17A
SIMU O2 > C17A
DELU O2 > C17A
WGHT    0.113500    0.099100
FVAR       0.67616
F1    3    0.542142    0.057600    0.383307    11.00000    0.07087    0.05719 =
         0.07998   -0.01476   -0.00730    0.00218
F2    3    0.624410    0.115488    0.335784    11.00000    0.07208    0.07795 =
         0.07815   -0.01529    0.01287    0.01747
F3    3    0.623630    0.829496    0.658269    11.00000    0.06929    0.06603 =
         0.08910   -0.01192   -0.00627   -0.01281
F4    3    0.541342    0.772005    0.707640    11.00000    0.06898    0.06219 =
         0.06861   -0.01374    0.00630    0.00471
O1    5    0.470314    0.560341    0.504647    11.00000    0.04740    0.05120 =
         0.06422    0.00857   -0.00115    0.00118
C1    1    0.561866    0.250966    0.453376    11.00000    0.05555    0.05002 =
         0.05357   -0.00146   -0.00639    0.00291
C2    1    0.604262    0.280814    0.427300    11.00000    0.05900    0.05458 =
         0.05394    0.00081    0.00635    0.00977
C3    1    0.626079    0.474579    0.497961    11.00000    0.05227    0.06481 =
         0.06081    0.00759    0.00371   -0.00108
AFIX  43
H3    2    0.655252    0.493072    0.484030    11.00000   -1.20000
AFIX   0
C4    1    0.603792    0.636418    0.587894    11.00000    0.05604    0.05044 =
         0.05485   -0.00093   -0.00267   -0.00563
C5    1    0.561717    0.608066    0.614651    11.00000    0.05738    0.04823 =
         0.04968   -0.00282    0.00182    0.00468
C6    1    0.539179    0.410475    0.548921    11.00000    0.05051    0.05033 =
         0.04872    0.00372   -0.00235    0.00448
C7    1    0.493547    0.370228    0.582941    11.00000    0.05105    0.05667 =
         0.06004    0.00670   -0.00349    0.00465
AFIX  23
H7A   2    0.484743    0.206059    0.544897    11.00000   -1.20000
H7B   2    0.488478    0.378024    0.696767    11.00000   -1.20000
AFIX   0
C8    1    0.427231    0.544758    0.510327    11.00000    0.04649    0.04462 =
         0.04795   -0.00055   -0.00065    0.00132
C9    1    0.405523    0.358261    0.587955    11.00000    0.05336    0.04587 =
         0.05641    0.00597   -0.00037    0.00274
AFIX  43
H9    2    0.420187    0.233286    0.642675    11.00000   -1.20000
AFIX   0
C10   1    0.361751    0.357605    0.584188    11.00000    0.05160    0.04729 =
         0.05647    0.00626    0.00285    0.00113
AFIX  43
H10   2    0.346792    0.229340    0.634561    11.00000   -1.20000
AFIX   0
C11   1    0.340160    0.544326    0.506862    11.00000    0.04719    0.04648 =
         0.04955   -0.00181    0.00135    0.00109
C12   1    0.361943    0.731095    0.431482    11.00000    0.05589    0.04354 =
         0.05816    0.00344   -0.00189    0.00428
AFIX  43
H12   2    0.347222    0.858589    0.379367    11.00000   -1.20000
AFIX   0
C13   1    0.405470    0.731388    0.432331    11.00000    0.05287    0.04320 =
         0.05726    0.00454    0.00266    0.00035
AFIX  43
H13   2    0.420297    0.858215    0.379988    11.00000   -1.20000
AFIX   0
part 1 10.7
O2    5    0.283710    0.538404    0.233838    10.70000    0.06952    0.07733 =
         0.05776   -0.00384   -0.00749   -0.00077
O3    5    0.280839    0.527904    0.770537    10.70000    0.06235    0.07568 =
         0.05632   -0.00158    0.00860    0.00271
N1    4    0.294725    0.546953    0.498689    10.70000    0.04482    0.05723 =
         0.04634   -0.00063    0.00326    0.00086
C14   1    0.270314    0.539773    0.366536    10.70000    0.05417    0.05105 =
         0.05920   -0.00457   -0.01047   -0.00016
C15   1    0.225905    0.536330    0.420604    10.70000    0.04994    0.06633 =
         0.09210   -0.00899   -0.01036    0.00317
AFIX  43
H15   2    0.202144    0.541088    0.354708    10.70000   -1.20000
AFIX   0
C16   1    0.225107    0.525532    0.575852    10.70000    0.04815    0.06364 =
         0.09025   -0.00307    0.00524    0.00136
AFIX  43
H16   2    0.200697    0.515557    0.638087    10.70000   -1.20000
AFIX   0
C17   1    0.269401    0.531705    0.637422    10.70000    0.04488    0.05206 =
         0.06392   -0.00616    0.00752   -0.00042
part 2 10.3
SAME O2 > C17
O2A   5    0.282142    0.155143    0.408015    10.30000    0.08947    0.06817 =
         0.09939   -0.01922   -0.00238   -0.00646
O3A   5    0.284131    0.936298    0.618725    10.30000    0.07087    0.06187 =
         0.10473   -0.01198   -0.00461    0.00854
N1A   4    0.295637    0.532571    0.521742    10.30000    0.04947    0.04592 =
         0.05249    0.00921   -0.01254    0.00439
C14A  1    0.270161    0.354978    0.459236    10.30000    0.06331    0.05663 =
         0.07646    0.00246   -0.00818   -0.00821
C15A  1    0.226188    0.439781    0.483174    10.30000    0.04613    0.07743 =
         0.08703    0.01628   -0.00541   -0.01203
AFIX  43
H15A  2    0.201813    0.350385    0.456106    10.30000   -1.20000
AFIX   0
C16A  1    0.227166    0.658527    0.547887    10.30000    0.04682    0.08667 =
         0.06554    0.00907    0.00196    0.00406
AFIX  43
H16A  2    0.203277    0.748293    0.580068    10.30000   -1.20000
AFIX   0
C17A  1    0.271533    0.748431    0.564304    10.30000    0.05533    0.06116 =
         0.05703   -0.00580   -0.00251   -0.00044
part 0
HKLF 4


REM  9_a.res in Pna2(1)
REM wR2 = 0.1647, GooF = S = 1.087, Restrained GooF = 1.029 for all data
REM R1 = 0.0571 for 2520 Fo > 4sig(Fo) and 0.0621 for all 2842 data
REM 289 parameters refined using 325 restraints

END

WGHT      0.1087      0.1815

REM Highest difference peak  0.232,  deepest hole -0.319,  1-sigma level  0.065
Q1    1   0.5372  0.6797  0.4667  11.00000  0.05    0.23
Q2    1   0.4276  0.3185  0.4915  11.00000  0.05    0.21
Q3    1   0.5430  1.0249  0.6296  11.00000  0.05    0.20
Q4    1   0.2985  0.4621  0.9073  11.00000  0.05    0.19
Q5    1   0.5368  0.3128  0.2889  11.00000  0.05    0.19
Q6    1   0.6093  0.7108  0.4171  11.00000  0.05    0.18
Q7    1   0.4889  0.7249  0.3997  11.00000  0.05    0.18
Q8    1   0.4105  0.1396  0.5556  11.00000  0.05    0.17
Q9    1   0.5535  0.8610  0.5600  11.00000  0.05    0.17
Q10   1   0.6202  1.0518  0.6418  11.00000  0.05    0.16
Q11   1   0.3788 -0.0353  0.6096  11.00000  0.05    0.16
Q12   1   0.4423  0.8314  0.2047  11.00000  0.05    0.16
Q13   1   0.4376  0.9583  0.5079  11.00000  0.05    0.16
Q14   1   0.4104  0.9691  0.4930  11.00000  0.05    0.16
Q15   1   0.2821  0.6173  0.8949  11.00000  0.05    0.16
Q16   1   0.4073  0.8081  0.1841  11.00000  0.05    0.15
Q17   1   0.4716  0.7921  0.4887  11.00000  0.05    0.15
Q18   1   0.6187 -0.1439  0.3506  11.00000  0.05    0.15
Q19   1   0.4140  0.1399  0.4690  11.00000  0.05    0.15
Q20   1   0.2825  0.2891  0.8020  11.00000  0.05    0.14
;
_shelx_res_checksum               48977
_shelx_hkl_file
;
   0   1   0    0.60    2.10
   0   1   0   -0.70    1.70
   0  -1   0    1.80    1.30
   0   2   0 1288.37   82.69
   0   2   0 1202.48   81.39
   0  -2   0 1185.28   80.69
   0   3   0    6.60    4.20
   0  -4   0   77.49   11.60
   0  -4   0   84.79    6.60
   0   4   0   69.69    6.80
   0  -4   0   96.09    6.60
   0   4   0   90.89    6.70
   0   4   0   79.09    6.40
   0   5   0    5.70    2.10
   0   5   0    4.90    1.80
   0  -5   0    3.90    1.40
   0   5   0    5.60    1.30
   0  -5   0    6.30    1.80
   0   6   0   13.90    3.20
   0  -6   0   22.70    4.00
   0  -6   0   13.50    2.10
   0   0   1   -0.10    0.40
   0   0  -1    0.80    0.50
   0   0  -1   -0.90    0.40
   0   1  -1 1477.15   99.59
   0  -1  -1 1494.75   98.59
   0  -1  -1 1610.54   99.59
   0   2  -1   -0.10    3.90
   0   2  -1    3.10    2.80
   0   3  -1   28.90    7.00
   0  -3   1   36.40    6.00
   0  -3  -1   27.80    5.50
   0   3   1   26.10    6.30
   0   4   1    0.80    1.00
   0   4  -1    1.10    1.30
   0  -4   1    6.10    5.30
   0   4  -1   -0.80    0.80
   0   4  -1    1.00    1.10
   0   4  -1   -3.40    8.40
   0  -4   1    4.50    1.40
   0   4   1    2.00    1.60
   0   4   1    3.20    1.20
   0  -4  -1    1.30    1.00
   0   4   1    3.10    1.50
   0   4   1   -0.10    1.00
   0   4   1   -1.00    0.90
   0  -4   1    1.50    1.00
   0  -5   1  181.78   12.70
   0   5   1  177.08   12.70
   0   5   1  199.28   13.10
   0   5   1  157.78   12.80
   0  -5   1  174.38   13.00
   0  -5   1  187.98   14.30
   0   5  -1  205.38   13.40
   0   5   1  188.38   13.70
   0  -5  -1  190.58   12.90
   0  -5  -1  164.18   12.80
   0  -6  -1   -0.30    1.00
   0   6  -1   -0.40    1.90
   0  -6   1   -1.40    1.20
   0  -6   1   -0.20    0.60
   0   6   1   -0.40    0.80
   0  -6  -1    0.40    0.90
   0  -2   2  386.36   28.90
   0  -2  -2  426.86   28.20
   0   2  -2  395.36   30.20
   0   3  -2    2.50    6.70
   0   3  -2    3.20    4.50
   0  -3   2    0.30    3.20
   0   4  -2  261.97   26.80
   0   4   2  241.78   17.60
   0  -4   2  246.88   17.80
   0  -4  -2  265.17   17.70
   0  -4   2  261.17   17.50
   0   4   2  234.48   18.40
   0   4   2  275.37   17.70
   0  -4   2  267.77   24.50
   0   4  -2  268.07   17.60
   0  -4  -2  249.08   17.60
   0  -4   2  263.57   19.00
   0   4   2  235.48   17.60
   0   4   2  279.67   17.60
   0   4  -2  281.37   18.10
   0  -5   2    1.90    1.90
   0  -5   2    0.00    1.30
   0   5   2   -0.10    1.60
   0  -5   2    0.80    1.70
   0   5   2    0.00    0.90
   0   5   2   -0.10    1.20
   0  -6  -2   26.20    2.70
   0  -6  -2   33.00    3.00
   0   6   2   35.50    3.10
   0   6  -2   37.10    3.40
   0  -6   2   31.10    3.10
   0   0  -3    1.60    1.30
   0  -1  -3  151.28   10.60
   0  -1   3  130.49   11.00
   0   1  -3  129.59   14.70
   0  -2  -3    7.80    2.40
   0   2  -3    3.40    3.40
   0  -2   3    3.00    3.10
   0   3  -3  565.34   37.70
   0   3   3  598.84   38.20
   0   3   3  574.54   40.70
   0  -3   3  560.04   42.40
   0  -3   3  555.74   37.20
   0   3   3  525.25   37.30
   0   3  -3  596.74   47.40
   0  -3   3  571.64   38.40
   0   3   3  599.24   37.50
   0   4   3   -1.20    0.90
   0   4   3   -1.10    1.30
   0   4   3   -1.50    1.00
   0   4   3   -0.10    0.90
   0   4  -3    0.20    1.20
   0   4  -3  -11.40    8.30
   0  -4  -3    5.80    3.50
   0   4   3   -1.70    1.00
   0  -4   3   -1.30    0.70
   0   4   3    0.50    1.60
   0  -4   3    1.30    1.30
   0  -4   3    0.60    1.80
   0  -4  -3    0.00    1.30
   0  -5   3   55.69    5.80
   0  -5  -3   47.40    4.30
   0  -5   3   51.99    4.70
   0   5   3   47.70    5.40
   0   5   3   50.09    4.40
   0   5   3   44.00    4.60
   0   5   3   56.19    4.60
   0   5  -3   61.19    5.10
   0  -5  -3   52.99    4.50
   0   5   3   47.80    4.20
   0   5   3   58.59    5.50
   0   6  -3    0.10    1.00
   0   6   3    0.70    1.00
   0   6   3    0.40    1.00
   0  -6  -3   -0.60    1.10
   0  -6  -3    0.40    0.60
   0  -6   3    0.30    0.90
   0   6   3    0.20    0.80
   0   0  -4   23.10    4.20
   0  -1  -4    8.30    6.00
   0   1  -4   15.50    4.20
   0   2  -4  944.81   69.69
   0  -2  -4 1031.70   66.29
   0   3   4    2.00    1.20
   0   3  -4    0.00    1.00
   0  -3   4    0.40    1.00
   0   3  -4    6.20    5.80
   0   3   4   -9.40    6.90
   0   3   4    0.30    1.50
   0   3   4   -0.70    1.00
   0  -3   4    2.80    1.80
   0   3   4    0.90    1.00
   0  -3   4    2.00    1.10
   0  -3  -4    1.90    2.90
   0   4  -4  660.53   44.50
   0   4   4  673.43   45.10
   0  -4   4  704.83   46.00
   0   4   4  602.64   44.90
   0  -4  -4  687.13   48.80
   0   4   4  712.13   44.50
   0   4  -4  640.14   55.29
   0   4   4  682.23   44.50
   0   4   4  709.23   45.70
   0   4   4  663.23   44.50
   0   4  -4  683.43   44.90
   0   5   4    0.90    1.40
   0   5   4    0.50    1.20
   0   5   4    0.50    1.00
   0  -5   4   -0.70    1.00
   0   5  -4   -0.30    1.00
   0  -5  -4    1.10    0.90
   0   5   4   -0.40    1.50
   0  -5   4   -0.40    1.50
   0   5   4   -0.90    0.90
   0   5   4    0.00    0.80
   0  -5  -4    0.00    1.00
   0   6   4    6.50    1.10
   0   6   4    7.80    1.70
   0   0  -5    1.00    2.50
   0  -1   5  269.77   18.30
   0   1   5  268.17   17.80
   0   1  -5  229.88   21.20
   0  -1  -5  232.28   19.20
   0   1   5  264.07   17.40
   0   1   5  237.08   17.90
   0  -2   5    3.40    1.30
   0  -2   5    1.40    1.70
   0   2  -5    0.60    1.00
   0   2   5   -1.10    0.90
   0   2   5    1.00    0.90
   0  -2   5    1.80    1.40
   0   2   5    3.30    1.90
   0  -2  -5   -3.70    2.40
   0   2   5    0.60    1.10
   0   2  -5    2.30    4.40
   0   3   5   86.99    6.60
   0   3   5   85.39    7.50
   0   3   5   85.49    6.50
   0  -3   5   99.19    8.00
   0   3   5   81.89    6.60
   0  -3   5   73.69    7.20
   0  -3   5   75.49    7.30
   0   3   5   77.89    6.50
   0  -3  -5   67.19   10.70
   0   3  -5   53.99   12.90
   0   3  -5   76.79    6.60
   0   3  -5   89.09    7.00
   0   4  -5   -2.00    1.30
   0   4  -5   19.00   13.80
   0   4   5    1.60    1.70
   0   4   5    0.00    1.40
   0   4  -5    0.20    1.20
   0   4   5    0.90    1.30
   0   4   5   -0.70    1.10
   0   4   5    0.30    1.20
   0  -4   5   -0.40    1.40
   0   4   5   -0.40    1.10
   0   4   5   -0.30    1.80
   0   5   5   20.10    3.30
   0   5   5   14.70    2.20
   0  -5  -5   17.00    2.00
   0   5   5   15.90    2.40
   0   5   5   16.70    2.40
   0  -5  -5   20.00    1.90
   0  -5   5   16.80    2.10
   0   5   5   17.60    2.40
   0   5   5   17.10    2.70
   0   5  -5   22.00    2.90
   0   0  -6   50.89    8.30
   0   0   6   46.20    4.70
   0   0   6   59.19    5.50
   0   0   6   41.50    5.00
   0   1   6    2.10    1.70
   0   1   6    0.20    1.10
   0  -1   6    3.80    1.70
   0   1   6   -0.30    1.10
   0  -1   6   -1.10    1.50
   0   1  -6   -1.00    4.30
   0  -1   6    1.50    1.40
   0  -1  -6    5.30    3.50
   0   1   6    1.30    1.50
   0   1  -6    1.10    1.00
   0  -2  -6  201.88   19.30
   0   2   6  257.57   17.20
   0  -2   6  240.78   16.80
   0   2   6  235.48   17.00
   0   2   6  215.38   17.20
   0   2   6  236.88   15.90
   0   2  -6  205.98   22.60
   0   2   6  257.77   16.20
   0   2   6  214.28   17.70
   0  -2   6  227.68   16.80
   0   3  -6   -0.20    8.10
   0  -3   6    5.10    2.40
   0   3   6    1.50    1.60
   0   3   6    2.10    2.30
   0   3   6    4.20   11.30
   0  -3   6    1.70    1.60
   0   3  -6    2.90    1.80
   0   3   6    0.80    1.70
   0   3   6    4.30    1.70
   0   3   6    4.90    1.70
   0  -3  -6    8.60    7.40
   0   4   6    3.10    1.40
   0   4   6    1.20    1.50
   0   4  -6    0.80    1.00
   0   4   6    3.00    1.30
   0   4   6    1.30    1.20
   0   4   6    0.50    1.80
   0   4   6    5.10    1.30
   0   4  -6    4.20    1.50
   0   4   6    2.60    1.30
   0   4   6    2.80    2.00
   0  -5  -6    0.10    0.60
   0   5   6    0.50    0.80
   0   5   6   -0.60    0.70
   0   5   6   -0.90    0.50
   0   5   6   -0.20    0.90
   0   5   6    0.80    1.10
   0   5   6    0.30    1.20
   0   0   7   -2.50    1.50
   0   0   7   -0.70    2.20
   0   0  -7   -1.70    0.90
   0   0  -7    0.70    1.40
   0   0   7    0.90    1.30
   0   0  -7   -9.80    5.10
   0   0   7   -0.60    1.30
   0   1   7   52.09    5.90
   0  -1   7   44.00    4.90
   0  -1   7   39.90    5.10
   0   1  -7   47.80    4.40
   0   1   7   55.19    4.50
   0  -1  -7   40.60    8.50
   0   1   7   52.49    5.40
   0   1   7   48.70    4.80
   0   1   7   46.80    4.20
   0  -2   7    7.00    2.20
   0  -2   7    0.10    1.50
   0   2   7    2.90    1.90
   0  -2  -7    4.10    7.90
   0   2  -7    0.80    1.40
   0   2   7    1.30    1.40
   0   2   7    4.50    8.00
   0  -2   7    7.80    3.50
   0   2   7    5.10    6.40
   0   2   7    2.30    1.40
   0   2   7   -1.10    1.40
   0   2  -7    0.00    7.30
   0   3   7  148.79   11.90
   0   3   7  154.58   19.50
   0   3  -7  143.69   10.70
   0   3   7  148.39   10.80
   0   3   7  147.09   11.30
   0   3   7  143.59   10.60
   0   4   7    0.80    1.10
   0   4   7    1.50    1.50
   0   4   7   -1.80    1.50
   0   4   7   -0.30    1.00
   0   4   7    0.20    0.70
   0   4   7    0.20    1.10
   0  -4  -7   -0.30    0.70
   0   0   8   33.40    4.90
   0   0   8   29.20   10.50
   0   0  -8   32.80    3.30
   0   0   8   31.10    3.10
   0   0   8   29.80    3.70
   0   0   8   28.60    3.80
   0   0  -8   28.50   14.40
   0   0   8   24.10    3.30
   0   1  -8    0.50    1.00
   0   1  -8  -26.20   15.40
   0  -1   8    2.80    9.80
   0   1  -8   -1.00    1.60
   0  -1   8   -0.20    1.40
   0   1   8    2.00    1.20
   0   1   8   -1.20    4.00
   0   1   8    2.60   13.90
   0   1   8    0.30    2.00
   0   1   8    1.20    1.30
   0  -1   8    0.00    1.40
   0   1   8   -0.30    1.60
   0   2   8  336.07   28.00
   0   2   8  367.96   27.20
   0   2   8  399.36   26.90
   0   2  -8  418.26   27.00
   0  -2   8  419.26   28.60
   0   2   8  418.06   26.80
   0   2   8  414.96   27.80
   0   2   8  440.46   33.20
   0   3   8    0.20    1.20
   0  -3   8   -0.50    1.00
   0   3   8   -0.80    5.30
   0  -3   8    2.30    1.30
   0   3   8    1.20    1.10
   0   3   8   -0.30    1.10
   0   3  -8    0.00    1.00
   0   3   8    1.20    2.80
   0   3   8    0.30    1.20
   0  -4  -8   12.90    1.60
   0   4  -8   18.90    2.10
   0   4   8   17.70    1.90
   0   4   8   12.90    1.90
   0   4   8   15.00    1.90
   0   0   9   -0.30    1.10
   0   0   9    0.30    1.10
   0   0   9    0.50    8.10
   0   0   9   -7.00    6.50
   0   0   9   -0.80    0.90
   0   1  -9   20.50    2.50
   0   1   9   38.40   10.90
   0  -1   9   21.10    3.00
   0   1   9   18.60    2.30
   0  -1   9   18.00    2.30
   0  -1   9   19.00    2.80
   0   1  -9   17.30    2.90
   0  -1   9   21.20    5.00
   0  -1   9   23.50    6.70
   0   1   9   15.40    2.20
   0   1   9   14.10    6.80
   0   1   9   19.40    2.90
   0  -2   9    2.70    1.50
   0   2   9   -0.10    1.00
   0   2   9    0.10    1.10
   0  -2   9    0.90    1.00
   0  -2   9    0.40    1.20
   0   2  -9   -0.10    0.80
   0   2   9   -0.70   11.50
   0   2   9   -0.60    0.90
   0   2   9    1.20    1.70
   0   3   9   17.50    2.10
   0   3   9   20.50    3.00
   0   3  -9   26.60    2.50
   0   3   9   23.00    2.70
   0   0  10   13.90    2.00
   0   0  10   13.70    2.00
   0   0  10   18.40    2.40
   0  -1  10   -0.40    0.70
   0   1  10    0.90    3.40
   0   1  10    0.20    0.90
   0   1  10   -0.90    1.10
   0  -1  10   -1.30    1.50
   0   1  10    0.20    0.70
   0  -1  10   -1.00    0.70
   0  -1  10    0.90    1.30
   0  -2  10    6.00    1.10
   0   2  10   11.00    2.20
   0   2  10    5.50    1.10
   0   2  10    7.10    1.70
   1   1   0 3596.74  222.48
  -1   1   0 3692.63  222.78
   1  -1   0 3064.89  221.48
  -1   2   0  172.88   14.00
   1   2   0  188.68   14.20
  -1   2   0  141.19   14.50
   1  -2   0  166.08   13.10
  -1  -2   0  165.98   13.10
  -1   3   0    3.00    9.60
  -1   3   0   13.50    5.20
   1   3   0    2.20    4.40
  -1  -3   0    6.40    3.30
   1  -3   0   10.30    3.60
   1   4   0  104.29    7.40
  -1  -4   0   93.59    7.40
  -1  -4   0  103.69    7.40
  -1   4   0   96.79    8.00
   1   4   0  103.39    7.60
  -1   4   0   94.09    7.50
   1  -4   0   99.39    7.30
   1  -4   0   94.49    7.50
  -1  -4   0  102.79   12.40
  -1   4   0   99.39    7.30
   1   4   0   88.69    7.90
   1  -5   0   13.70    2.40
  -1  -5   0   13.80    2.40
   1  -5   0   15.10    2.30
   1   5   0   12.00    2.60
   1   5   0   11.70    1.90
  -1   5   0    9.60    2.60
  -1  -5   0   14.00    2.20
  -1   5   0   11.20    1.80
   1   6   0   98.69    7.60
  -1  -6   0  109.39    7.60
   1   0  -1   -0.10    0.50
   1   0  -1    1.10    0.80
  -1   0   1   -0.50    0.50
  -1   0  -1    0.00    0.30
  -1   0  -1    0.10    0.40
  -1  -1  -1 3135.09  203.88
   1   1  -1 3114.29  205.08
   1  -1   1 3160.18  204.58
  -1  -1   1 3207.68  204.68
  -1   1  -1 3151.28  205.08
   1  -1  -1 3298.27  204.28
   1   2  -1  777.42   57.39
   1  -2   1  874.51   56.79
  -1  -2   1  828.42   56.69
   1   2   1  944.91   57.49
  -1   2  -1  877.01   57.89
  -1   2  -1  755.62   58.59
   1   3  -1   72.09   10.00
  -1  -3  -1   63.19    7.90
   1   3  -1   55.49   12.40
  -1   3   1   77.29    9.80
   1  -3   1   55.79    7.80
   1   3   1   63.79    9.90
  -1  -3   1   73.69    8.50
   1  -3  -1   67.19    7.90
  -1   3  -1   66.99    9.50
  -1   4   1  232.28   16.70
  -1   4   1  230.18   16.90
  -1  -4  -1  246.28   16.80
  -1  -4  -1  222.98   16.70
  -1   4   1  244.78   16.80
  -1   4   1  256.47   17.50
  -1   4   1  247.28   16.60
   1  -4   1  219.68   17.80
   1  -4   1  260.97   17.00
   1   4  -1  245.98   17.00
   1   4  -1  256.87   17.60
   1  -4   1  254.27   22.80
  -1   4   1  251.57   17.80
   1   4  -1  279.57   16.90
   1  -4   1  263.47   16.80
  -1   4  -1  261.57   16.80
  -1   4  -1  236.28   17.40
   1   4   1  257.97   16.70
   1  -4  -1  260.17   16.90
  -1  -4   1  218.78   17.80
  -1   4  -1  219.48   16.90
   1   4   1  271.07   17.00
   1   4   1  223.88   16.80
  -1  -4   1  238.08   16.90
   1   4   1  253.67   17.50
  -1  -4   1  259.07   23.10
  -1   4  -1  259.97   25.30
  -1   5   1   27.80    3.40
  -1  -5  -1   34.00    3.60
  -1   5   1   33.10    3.60
   1  -5   1   28.20    3.10
  -1   5   1   25.10    3.80
   1   5  -1   30.60    3.00
   1   5  -1   37.20    3.90
   1  -5   1   25.60    3.50
  -1   5  -1   24.10    3.60
   1   5   1   38.00    4.20
   1  -5  -1   24.50    3.10
   1  -5  -1   28.40    3.40
  -1  -5   1   35.60    3.30
  -1  -6  -1   32.50    3.30
   1  -6   1   43.10    4.90
  -1   6   1   26.80    3.00
  -1  -6  -1   32.90    3.20
  -1  -6   1   28.40    2.70
   1   6   1   33.40    3.10
   1  -6  -1   34.00    3.30
   1   6   1   38.30    3.10
   1  -6  -1   35.30    3.30
  -1   0   2   39.10    3.80
  -1   0  -2   50.59    4.20
   1   0  -2   43.70    4.40
   1   1  -2 4889.91  329.67
   1  -1   2 5280.97  328.87
   1  -1  -2 5341.87  329.47
  -1   1  -2 4958.40  329.57
   1  -2   2   23.50    4.30
  -1  -2  -2   17.90    3.30
   1   2  -2   14.90    4.90
  -1   2  -2   19.30    4.80
  -1  -2   2   15.80    4.00
  -1  -3  -2   51.29    6.90
   1  -3   2   50.19    8.20
   1   3  -2   41.70    8.70
   1   3  -2   42.40   12.70
  -1   3  -2   56.89    9.30
  -1   3  -2   35.10   10.30
  -1  -3   2   53.49    8.00
  -1  -4  -2   41.20    3.70
  -1   4   2   41.80    4.40
   1  -4   2   37.90    5.10
  -1   4   2   41.50    3.70
  -1   4   2   41.70    3.80
   1  -4   2   39.00    3.60
   1   4  -2   47.50    4.30
   1   4  -2   40.80    3.70
  -1   4   2   38.30    3.60
  -1   4   2   37.90    4.50
   1   4  -2   23.10   10.50
   1  -4   2   41.10    3.90
  -1  -4  -2   43.10    3.90
  -1   4   2   39.00    3.70
   1   4   2   39.90    3.70
   1   4   2   37.60    3.70
   1   4   2   37.70    3.60
   1  -4  -2   33.60    3.70
   1   4   2   39.60    4.50
  -1   4  -2   25.60    9.70
  -1  -4   2   28.70    9.00
  -1  -4   2   45.40    5.40
  -1  -4   2   43.00    3.70
   1  -4  -2   38.80    3.70
   1   4   2   38.50    3.80
  -1  -4   2   42.60    3.90
   1   4   2   41.20    4.40
  -1   4  -2   46.90    4.30
   1  -5   2  119.99   11.90
  -1   5   2  149.59   12.30
  -1  -5  -2  154.88   11.20
   1  -5   2  146.69   12.40
  -1   5   2  139.59   10.10
   1   5   2  133.49   10.10
   1   5   2  128.59   10.10
   1   5   2  160.08   11.50
   1   5   2  147.79    9.90
   1  -5  -2  120.99   11.60
   1  -6   2   18.00    2.50
  -1  -6  -2   23.40    2.20
  -1   6   2   17.80    2.30
  -1  -6  -2   23.10    2.30
  -1  -6   2   21.50    2.60
   1   6   2   23.50    2.40
   1   6   2   22.30    2.50
   1   6   2   20.80    2.80
   1  -6  -2   18.30    2.30
  -1   6  -2   19.40    2.60
   1   0  -3    2.00    1.70
  -1   0  -3    2.50    1.50
  -1  -1  -3   13.10    2.90
   1   1  -3    9.20    3.40
   1  -1   3   16.60    3.80
  -1  -1  -3   16.20    2.40
  -1  -1   3   10.40    2.90
   1  -2   3  144.79   12.30
   1   2  -3  121.29   13.40
   1  -2  -3  137.69   10.90
  -1   2  -3  126.69   13.40
  -1  -2   3  129.29   12.10
  -1   3   3  103.59    9.50
  -1   3   3  103.09    7.50
   1  -3   3  116.09   13.00
  -1   3   3  109.29    7.60
   1  -3   3  112.89    7.40
   1  -3   3   94.69    8.50
   1   3  -3  130.49   16.30
   1   3  -3  105.29   18.50
  -1   3  -3  100.89    7.80
  -1   3  -3   75.79   15.60
  -1   3  -3   89.09    8.40
  -1  -3   3  105.49    7.30
   1   3   3   92.99    9.10
   1   3   3   99.19    7.90
   1   3   3  106.79    7.70
   1   3   3   98.99    7.50
  -1   4   3    6.10    2.10
  -1   4   3   10.50    2.60
   1  -4   3    8.20    1.40
  -1   4   3    8.60    1.80
  -1   4   3   10.40    1.70
   1   4  -3    8.50    2.00
  -1   4   3    9.30    1.70
   1  -4   3    9.70    1.90
  -1  -4  -3   12.40    2.60
   1   4  -3   21.70    9.90
   1   4  -3    6.70    1.50
   1  -4   3    7.70    2.80
   1   4   3    7.80    2.30
  -1   4  -3    7.90    1.70
   1  -4  -3   10.10    1.90
   1   4   3   10.10    1.90
  -1  -4   3    6.90    2.70
   1  -4  -3    5.30    4.00
  -1  -4   3   11.70    2.10
  -1   4  -3    8.90    2.00
  -1  -4   3   11.00   18.30
   1   4   3   11.20    2.40
  -1   4  -3   10.70    9.00
   1   4   3    7.70    1.70
   1   4   3    9.70    1.80
  -1  -4   3    7.90    1.50
  -1  -5  -3    0.20    0.90
  -1   5   3   -0.30    1.30
  -1  -5  -3    0.20    1.00
   1   5  -3    1.40    1.40
  -1   5   3    0.80    1.00
   1  -5   3   -0.90    1.10
  -1   5   3   -0.50    1.50
   1  -5   3    1.50    1.80
  -1   5   3    0.40    1.00
  -1   5   3    1.10    1.00
  -1   5   3   -0.80    0.90
   1   5   3    1.00    1.00
   1   5   3    0.80    1.50
  -1  -5   3    1.80    1.30
   1   5   3    1.40    0.90
   1   5   3    1.40    1.60
  -1  -5   3    1.10    0.70
   1  -5  -3    1.50    1.00
  -1  -5   3   -0.10    1.80
   1   5   3    0.70    1.10
  -1   5  -3    1.00    1.30
   1   5   3    3.70    1.20
   1  -6   3   20.20    2.10
  -1  -6  -3   14.80    1.70
  -1   6   3   16.90    2.30
  -1   6   3   18.80    2.20
   1  -6  -3   15.90    1.80
  -1  -6   3   20.50    2.10
   1   6   3   13.60    2.20
   1  -6  -3   15.70    1.90
   1   6   3   17.00    2.20
   1   6   3   20.60    2.40
  -1   0  -4    2.10    2.20
   1   0  -4   -2.90    1.70
  -1  -1  -4 1164.28   86.09
   1   1  -4 1078.69   82.39
  -1  -1  -4 1216.98   80.59
   1  -1  -4 1366.36   81.29
  -1   1  -4 1299.77   82.99
  -1  -2  -4  527.65   33.50
   1   2  -4  510.95   37.60
  -1  -2   4  466.55   37.20
  -1   2  -4  419.76   36.50
   1  -2  -4  468.75   33.60
   1  -3   4  246.88   15.70
   1   3  -4  232.88   23.50
  -1   3   4  230.98   16.60
  -1  -3  -4  224.78   18.40
  -1   3   4  244.48   19.20
  -1   3   4  216.78   15.60
  -1   3   4  234.48   15.80
  -1   3   4  251.47   15.80
  -1   3   4  222.88   16.10
   1  -3   4  226.78   16.70
   1   3  -4  217.08   15.90
   1   3  -4  236.58   15.80
  -1   3  -4  237.88   16.00
  -1   3  -4  193.78   26.00
   1  -3  -4  209.78   18.50
  -1  -3   4  227.48   16.70
   1   3   4  215.18   16.40
  -1   3  -4  218.48   22.80
   1   3   4  256.17   16.30
   1   3   4  219.18   15.60
  -1   3  -4  213.08   15.70
   1   3   4  217.58   15.60
   1   3   4  227.28   16.00
   1   3   4  226.08   15.70
  -1  -3   4  219.48   15.60
   1   4  -4  137.49   10.90
  -1   4   4  147.19   10.50
  -1   4   4  140.69   11.10
  -1   4   4  147.29   10.60
  -1   4   4  125.49   10.60
  -1   4   4  156.58   10.70
   1   4  -4  151.58   22.80
   1  -4   4  160.88   10.60
  -1  -4  -4  121.79   14.80
   1   4  -4  140.69   10.90
   1   4   4  128.59   11.00
  -1  -4   4  134.09   11.70
  -1   4  -4  158.78   10.50
   1   4   4  148.99   11.70
  -1   4  -4  151.88   11.00
   1   4   4  139.69   10.50
   1  -4  -4  146.19   15.30
   1   4   4  147.29   10.70
  -1   4  -4  147.59   22.50
   1   4   4  135.49   10.40
  -1  -4   4  139.19   10.50
  -1   5   4    9.40    1.90
  -1  -5  -4    5.80    1.30
  -1   5   4    6.80    1.30
  -1   5   4    8.10    1.70
  -1   5   4    8.90    2.20
  -1   5   4   10.60    1.80
   1  -5   4   10.80    2.80
  -1   5   4    9.40    2.30
  -1  -5  -4    9.30    1.60
   1  -5   4   12.20    2.00
   1   5  -4   10.90    2.10
   1   5   4    3.30    2.30
  -1   5  -4    7.20    2.00
  -1  -5   4    9.40    1.80
   1   5   4    7.30    2.00
   1   5   4    6.80    1.50
   1  -5  -4    9.10    1.60
   1   5   4    9.80    2.00
   1   5   4   10.50    1.90
   1  -5  -4   10.80    1.70
   1   5   4    5.10    1.90
   1   5   4    5.40    1.40
  -1  -6  -4    0.40    0.70
  -1   6   4   -2.10    1.00
  -1   6   4    0.70    0.60
  -1   6   4   -0.10    0.70
   1   6  -4    1.00    1.70
   1  -6  -4    0.30    0.60
  -1  -6   4    0.40    0.70
   1   6   4    0.10    0.80
   1   6   4   -0.30    0.80
   1   6   4   -0.40    0.50
   1   6   4    0.20    0.80
   1  -6  -4    0.40    0.60
  -1   0  -5   -0.30    2.50
   1   0  -5   -1.30    2.30
  -1   1   5   35.80    4.30
   1   1  -5   26.90    6.30
  -1  -1  -5   46.30    5.70
   1  -1   5   40.70    4.30
  -1   1   5   37.70    3.80
  -1   1   5   38.00    4.00
   1   1   5   34.30    3.60
   1   1   5   38.60    4.00
  -1   1  -5   28.30    6.30
   1  -1  -5   35.70    5.70
  -1  -1   5   43.30    4.30
   1   1   5   40.80    4.30
   1  -2   5   33.30    3.90
   1   2  -5   26.80    3.00
  -1  -2  -5   24.00    4.90
  -1   2   5   23.10    2.80
  -1   2   5   24.20    4.10
   1  -2   5   27.00    3.70
  -1   2   5   28.60    3.30
   1   2  -5   22.50    7.70
  -1   2   5   34.70    3.80
  -1  -2   5   38.90    4.30
   1   2   5   30.50    3.00
   1   2   5   28.40    3.60
  -1   2  -5   22.60    7.40
  -1  -2   5   30.30    3.90
   1   2   5   30.60    3.20
   1   2   5   29.90    4.00
  -1   3   5   21.70    3.10
  -1   3   5   25.60    3.10
   1   3  -5   18.20    2.70
  -1   3   5   26.30    2.90
   1  -3   5   18.80    2.80
  -1   3   5   16.60    3.40
  -1   3   5   20.90    2.70
   1   3  -5   17.20    2.90
   1  -3   5   23.60    3.90
   1   3   5   20.60   10.30
   1   3   5   19.80    3.10
  -1  -3   5   22.90    4.00
  -1   3  -5   23.80    8.50
  -1   3  -5   20.90    2.90
   1   3   5   22.00    2.70
   1   3   5   15.50    2.70
  -1   3  -5   26.40    3.20
   1   3   5   20.30    2.80
   1   3   5   20.50    3.70
  -1  -3   5   16.20    3.40
   1   3   5   14.00    3.00
   1  -3  -5   16.50    5.50
   1   3   5   16.90    2.50
  -1   4   5   15.00    2.40
  -1   4   5   11.90    2.10
   1  -4   5    6.60    2.30
  -1   4   5   15.80    2.40
  -1   4   5    8.40    1.90
   1   4  -5   14.30   20.40
   1   4  -5   11.30    2.10
  -1   4   5    9.60    2.80
   1  -4   5   14.90    3.40
  -1   4   5   11.20    2.60
  -1   4   5   11.50    2.90
   1   4   5   17.30    2.50
   1   4   5   13.90    2.20
  -1  -4   5    9.50    2.20
   1   4   5   17.20    2.50
  -1   4  -5   20.70   13.30
   1   4   5   13.90    5.70
  -1  -4   5    6.20    2.60
   1   4   5   13.80    2.80
   1   4   5   14.30    2.30
   1   4   5    8.80    2.40
   1   4   5   11.20    3.00
  -1   4  -5   10.50    2.00
  -1   5   5    5.20    1.70
   1  -5   5    3.30    1.00
  -1   5   5    3.20    1.30
  -1   5   5    1.70    1.10
  -1   5   5    3.90    1.90
  -1   5   5    4.10    1.30
  -1   5   5    2.60    1.20
  -1   5   5    1.80    1.00
  -1  -5  -5    3.50    1.00
   1   5  -5    2.80    2.20
  -1   5  -5    4.30    1.50
   1   5   5    2.00    2.00
   1   5   5    2.90    1.20
   1   5   5    1.80    1.10
   1  -5  -5    4.10    1.30
  -1  -5   5    2.50    1.10
   1   5   5    2.50    1.60
   1  -5  -5    4.60    1.10
   1   5   5    4.40    1.40
   1   0   6    0.50    2.00
  -1   0   6    0.80    1.30
   1   0   6    2.70    1.50
  -1   0   6    2.20    1.70
  -1   0  -6    2.70    3.50
   1   0  -6    5.80    3.60
  -1   0   6    2.50    1.60
   1   0   6    4.10    1.90
  -1   1   6   13.40    3.20
   1   1  -6   14.70    2.00
   1  -1   6   13.80    2.50
  -1  -1  -6    8.40    4.00
  -1   1   6   10.70    2.30
  -1   1   6   11.50    2.20
   1   1  -6    7.40    5.50
  -1   1   6   13.70    2.90
   1  -1   6    9.20    2.80
   1   1   6   13.90    3.00
   1   1   6   12.00    2.20
  -1   1  -6   12.20    1.90
   1   1   6   11.00    2.90
   1  -1  -6   12.50    4.40
  -1  -1   6   13.20    2.50
   1   1   6   11.80    2.40
  -1  -1   6   13.20    3.00
  -1  -1   6   15.50    2.80
  -1   1  -6    9.50    4.70
   1   2  -6   33.40    8.70
  -1   2   6   37.90    4.30
   1  -2   6   35.10    4.20
   1   2  -6   30.20    3.60
  -1  -2  -6   31.00    6.30
  -1   2   6   33.00    3.80
  -1   2   6   41.60    4.50
   1   2   6   37.70    5.10
  -1   2  -6   27.40    4.60
  -1  -2   6   36.70    6.60
   1   2   6   29.30    3.40
   1   2   6   32.60    4.40
  -1  -2   6   30.00    4.20
  -1   2  -6   45.40    9.50
   1   2   6   23.70    5.00
   1   2   6   35.70    4.00
  -1  -2   6   29.50    3.90
   1   2   6   30.80    3.30
   1   3  -6  322.87   21.70
  -1   3   6  313.67   21.50
  -1   3   6  316.57   22.10
   1   3  -6  264.37   30.20
  -1   3   6  304.27   21.50
  -1   3   6  323.27   21.50
   1  -3   6  343.47   22.90
  -1   3   6  352.76   23.00
   1   3  -6  332.77   21.90
  -1   3   6  329.57   27.30
  -1   3   6  314.47   21.50
   1   3   6  313.47   21.50
  -1   3  -6  313.07   21.60
   1   3   6  296.77   21.50
  -1   3  -6  278.77   30.70
  -1  -3   6  281.37   22.40
   1   3   6  288.27   21.40
   1   3   6  346.57   28.50
   1   3   6  302.27   22.50
   1   3   6  337.97   22.20
   1   3   6  323.07   21.60
   1   3   6  317.67   21.50
  -1   4   6    4.20    1.40
  -1   4   6    5.10    1.90
  -1   4   6    7.50    1.80
  -1   4   6   -0.30    2.10
  -1   4   6    6.10    1.60
   1   4  -6    3.60    1.30
   1   4  -6    7.10    2.00
   1  -4   6    2.80    1.40
  -1   4   6    5.90    1.60
  -1   4   6    4.10    1.30
  -1   4   6    2.90    2.20
   1   4   6    3.70    1.50
   1   4   6    3.60    1.40
   1   4   6    3.70    2.40
   1   4   6    5.50    1.60
   1   4   6    6.60    1.70
   1   4   6    6.90    1.70
  -1  -4   6    4.90    1.40
  -1   4  -6    6.30    1.60
   1   4   6    4.30    2.30
   1   4   6    4.50    1.80
  -1   5   6    0.90    1.00
  -1   5   6    1.80    1.40
   1   5  -6    0.70    0.90
  -1   5   6    2.50    0.80
  -1   5   6    0.80    0.80
  -1   5   6   -0.20    0.80
   1   5  -6    1.00    1.60
  -1   5   6    0.90    0.90
  -1  -5  -6    0.90    0.80
   1   5   6    1.10    1.10
   1  -5  -6   -0.30    0.60
   1   5   6    0.50    0.80
   1   5   6   -1.40    1.00
   1   5   6    0.40    0.70
   1   5   6    0.00    0.80
   1   5   6    0.70    0.80
  -1   5  -6   -0.80    1.70
   1   0   7    0.60    2.00
   1   0   7   -0.90    1.80
  -1   0   7    0.00    1.60
  -1   0  -7    1.40    1.20
   1   0   7    2.60    1.40
  -1   0  -7   -8.10    4.80
  -1   0   7    0.40    1.40
   1   0  -7    0.40    5.10
  -1   0   7    0.70    1.30
  -1   0   7   -1.90    4.00
  -1   0  -7   -0.50    1.30
   1   0  -7    4.60    2.10
   1   0  -7    1.00    1.00
   1   0   7   -0.70    1.10
  -1   1   7  117.19    9.30
  -1   1   7  111.59    9.90
  -1  -1  -7  121.89   13.90
  -1   1   7  100.49    8.20
   1  -1   7  107.09    9.50
   1   1  -7  116.19    8.50
  -1   1   7  109.59   12.10
  -1   1   7  108.19    8.40
   1  -1   7  107.59   10.30
   1  -1   7  107.39    9.10
  -1   1   7  109.69    8.90
  -1  -1   7  114.09    9.40
  -1  -1   7  117.59   11.60
   1   1   7  106.49    8.20
   1   1   7  117.59    9.90
   1   1   7  117.29    9.40
   1   1   7  121.49   10.30
  -1  -1   7  106.59    8.90
  -1   1  -7  110.99    8.50
   1   1   7  116.49    8.40
   1  -1  -7  120.89   14.20
   1   1   7  109.49    8.90
  -1   2   7   97.79    8.10
   1   2  -7   84.99   15.30
   1  -2   7  103.19    8.40
  -1   2   7  112.69    8.80
  -1   2   7   93.59    7.50
   1  -2   7  119.59   10.00
  -1   2   7  101.39    7.70
   1  -2   7   96.69    8.20
  -1   2   7   83.89   12.00
  -1   2   7   89.19   14.40
  -1   2   7   86.89    7.40
   1   2  -7   97.19    7.60
   1   2   7  101.19    7.50
  -1  -2   7   91.29    8.20
   1   2   7  117.99   11.70
  -1  -2   7   83.59    7.80
  -1  -2   7  110.79    9.40
  -1   2  -7   97.19   16.60
   1   2   7   84.39   11.60
   1   2   7   93.89    7.50
   1   2   7   93.49    7.30
   1   2   7   94.89    8.50
   1  -2  -7  104.29   15.00
  -1   2  -7   89.29    7.60
  -1   3   7   35.30    3.50
   1  -3   7   24.30    3.70
   1   3  -7   31.60    3.40
  -1   3   7   29.40    3.30
  -1   3   7   24.90    3.10
  -1   3   7   28.20    3.20
  -1   3   7   24.90    4.40
  -1   3   7   31.60    3.80
   1   3   7   34.20    3.50
  -1  -3   7   25.20    3.80
   1   3   7   36.70    4.00
  -1  -3   7   24.10    3.20
   1   3   7   34.50    5.00
   1   3   7   38.50   12.50
  -1   3  -7   31.20    3.50
  -1   4   7   23.40    2.80
  -1   4   7   31.00    3.30
  -1   4   7   30.00    3.80
  -1   4   7   31.30    4.10
  -1  -4  -7   23.70    2.50
   1  -4  -7   24.00    2.50
   1   4   7   27.70    2.90
   1   4   7   33.80    3.10
   1   4   7   28.70    2.90
   1   4   7   27.70    3.30
   1   4   7   29.40    4.00
   1   0   8   11.70    8.70
  -1   0  -8    0.70    1.60
  -1   0   8    3.50    1.60
  -1   0   8    0.40    1.50
  -1   0   8    3.20    2.70
   1   0  -8    2.30    1.30
   1   0   8    0.60    1.50
   1   0   8    1.00    1.00
  -1   0   8   16.00   10.40
  -1   0  -8    0.90   11.90
   1   0   8    3.60    2.40
   1   0  -8   -9.00    9.00
   1   0   8    1.40    1.50
   1   0   8    1.80    1.60
  -1   0   8    1.00    1.50
  -1   1   8   18.30    3.20
   1  -1   8   16.90    3.60
   1  -1   8   18.80    9.30
   1  -1   8   14.00    3.70
  -1   1   8   13.10    2.20
   1   1  -8   16.60    2.20
   1  -1   8   19.00    3.50
  -1   1   8   20.10    2.80
   1   1  -8   25.10   14.60
  -1   1   8   14.60    3.40
  -1   1   8    6.30   12.50
   1   1   8   17.50    2.70
  -1  -1   8   17.30    3.10
  -1   1  -8   14.70   11.70
  -1  -1   8   19.60   11.60
   1   1   8   19.30    2.90
  -1   1  -8   16.00    2.40
   1   1   8   20.80    2.40
  -1  -1   8   19.60    4.10
   1   1   8   27.20    5.50
   1   1   8   20.80    4.10
  -1  -1   8   16.90    6.40
   1  -1  -8   16.40   11.90
  -1   1  -8   16.00    2.80
   1   1   8   12.30   11.50
   1   2  -8   58.79    5.50
  -1   2   8   67.19    6.10
  -1   2   8   75.99    6.70
  -1   2   8   71.49    5.50
  -1   2   8   71.99    5.60
  -1   2   8   57.19   13.50
   1   2   8   56.69    5.40
   1   2   8   60.09    6.30
   1   2   8   64.69    5.50
   1   2   8   72.09   12.70
  -1  -2   8   61.09    6.70
  -1  -2   8   65.09    7.00
   1   2   8   58.89    5.90
  -1   3   8   20.60    2.50
   1   3  -8   14.60    2.30
  -1   3   8   23.40    2.50
  -1   3   8   17.80    2.30
  -1   3   8   12.70    2.40
   1  -3   8   11.80    2.70
  -1   3   8   14.30    3.30
   1   3   8   27.90    9.80
   1   3   8   19.30    2.30
  -1   3  -8   21.50    2.50
   1   3   8   20.10    2.80
   1   3   8   16.50    2.40
   1   3   8   11.60    3.50
  -1   4   8   11.50    1.70
  -1   4   8    7.30    1.80
   1   4  -8   11.40    1.70
  -1  -4  -8   10.40    1.20
   1   4   8    6.60    1.40
   1  -4  -8    8.20    1.10
  -1   4  -8    8.90    1.50
   1   4   8    7.10    1.30
   1   4   8    6.30    1.20
   1   0   9    4.40    9.00
  -1   0  -9    1.50    1.40
  -1   0   9    0.70    1.20
   1   0   9    0.10    1.10
   1   0   9   -3.30    5.50
  -1   0   9    1.80    6.30
  -1   0   9   -0.30    1.10
  -1   0   9    5.00    7.70
   1   0   9   -0.10    0.90
  -1   0   9   -0.70    0.90
   1   0   9   -0.80    1.10
  -1   1   9    8.80    4.70
  -1   1   9    1.10    1.20
   1  -1   9    2.60    1.50
   1  -1   9   -1.00    4.10
  -1   1   9   -1.00    1.00
   1  -1   9    6.60    5.00
  -1   1   9   -0.80    1.20
   1  -1   9    0.90    1.20
  -1   1   9    6.20   10.50
  -1   1   9   -0.50    1.00
   1   1   9    0.50    1.20
  -1  -1   9    4.00    5.90
   1   1   9    0.30    1.00
  -1   1  -9   -0.50    1.00
  -1  -1   9    0.30    1.30
   1   1   9    0.50    0.90
   1   1   9    7.30    7.80
   1   1   9   -0.80    9.50
  -1  -1   9   -0.20    1.20
   1   1   9    0.30    1.20
  -1  -1   9    0.50    0.90
   1  -2   9   13.20    2.60
   1  -2   9   12.40    2.70
  -1   2   9   15.20    9.60
  -1   2   9   12.80    2.90
   1   2  -9   22.00    2.40
  -1   2   9   20.20    3.00
   1  -2   9   19.40    2.30
  -1   2   9   23.50    2.40
   1   2   9   23.60    2.30
  -1  -2   9   23.20    3.10
  -1  -2   9   17.30    2.70
   1   2   9   23.80    2.90
  -1   2  -9   22.30    2.80
   1   2   9   13.70    2.70
   1   2   9   30.20   12.80
  -1   2  -9   19.90    2.30
  -1   3   9    2.80    1.00
  -1   3   9    4.00    1.10
  -1   3   9    1.20    1.00
  -1   3   9    1.70    1.30
  -1   3   9    0.50    0.80
   1  -3   9    2.40    1.00
   1   3   9    2.40    2.40
   1   3   9    3.50    1.30
   1   3   9    4.40    1.10
   1   3   9    0.60    1.40
  -1   3  -9    4.10    1.00
   1   3   9    3.20    1.00
  -1  -3   9    1.10    0.90
   1   3   9    1.90    0.80
   1   0  10    2.00    1.50
  -1   0  10    0.60    0.90
  -1   0  10   -0.30    1.20
  -1   0  10    0.70    2.40
   1   0  10   -0.90    0.90
   1   0  10    0.40    0.80
   1   0  10    0.50    0.90
   1   0  10    5.40    4.50
  -1   0  10   -0.60    0.90
  -1   0  10   -0.70    0.70
  -1   1  10    6.40    1.20
  -1   1  10    9.00    1.90
   1  -1  10   14.00    2.50
  -1   1  10   13.80    2.90
  -1   1  10    8.30    1.50
   1  -1  10   10.90    1.70
   1   1  10   15.50    4.90
   1   1  10   10.00    1.90
  -1  -1  10   11.30    2.10
   1   1  10    5.90    1.40
  -1   2  10   -0.10    0.70
   1  -2  10    1.50    0.80
  -1   2  10    1.40    0.70
  -1   2  10    1.20    0.70
   1   2  10    2.80    1.10
   1   2  10    3.10    1.70
   1   2  10    2.40    1.10
  -1  -2  10    0.50    0.60
   1   2  10    3.00    1.40
  -2   0   0  315.77   19.20
   2   0   0  270.57   19.10
   2   1   0  200.68   13.90
  -2   1   0  190.08   14.70
   2  -1   0  190.08   13.50
   2   1   0  189.58   14.20
  -2  -1   0  180.58   13.40
  -2   1   0  197.28   14.80
  -2   2   0 2044.70  135.69
  -2  -2   0 1788.82  134.49
   2   2   0 2219.58  135.69
   2  -2   0 2232.98  135.09
  -2   3   0   66.69   16.70
   2  -3   0   77.19    8.90
   2   3   0   89.69   11.00
  -2   3   0   76.89   10.50
   2  -4   0  101.49    7.10
  -2   4   0   85.19    7.50
  -2   4   0   89.99    6.90
   2   4   0   92.49    7.00
  -2  -4   0   84.39    7.00
   2   4   0   99.99    7.00
  -2  -4   0   92.09    7.00
   2   4   0   94.99    7.20
   2  -4   0   97.89    7.20
   2   4   0   85.19    7.60
  -2   4   0   93.39    7.30
  -2   5   0  600.64   42.60
   2   5   0  699.23   42.20
   2  -5   0  636.94   41.80
  -2  -5   0  634.94   42.00
   2   5   0  664.73   42.80
   2  -5   0  580.74   41.90
   2   5   0  660.13   41.90
  -2   5   0  580.94   42.00
  -2  -5   0  633.24   41.80
   2   5   0  672.53   41.90
   2  -6   0   29.60    2.80
  -2  -6   0   24.10    3.70
   2   0  -1   35.50    3.10
  -2   0   1   29.10    3.00
  -2   0  -1   32.90    2.50
  -2  -1  -1  525.25   36.90
   2   1  -1  600.64   37.90
   2  -1   1  606.74   37.20
  -2   1   1  589.34   37.40
  -2  -1  -1  521.75   36.30
  -2   1  -1  521.25   37.60
  -2  -1   1  539.25   37.20
   2   2  -1  277.77   22.20
   2  -2   1  277.27   21.10
   2   2   1  328.47   21.20
  -2  -2   1  301.07   21.40
  -2   2  -1  250.97   23.00
  -2   2  -1  292.97   22.40
  -2  -3  -1   65.39    8.00
   2  -3   1   62.19    8.10
   2   3  -1   75.29   10.40
   2   3  -1   52.39   12.20
  -2   3  -1   65.89    9.70
  -2  -3   1   69.29    8.60
   2  -3  -1   68.49    8.00
  -2   3  -1   51.09   11.50
   2  -4   1   38.60    3.20
  -2  -4  -1   36.50    3.30
  -2   4   1   32.00    3.70
  -2  -4  -1   32.70    3.30
  -2   4   1   29.50    3.00
   2   4  -1   38.30    3.50
  -2   4   1   35.40    3.90
   2   4  -1   26.10   11.90
   2  -4   1   25.70    3.30
  -2  -4  -1   31.70    7.10
  -2   4   1   28.30    3.30
  -2   4   1   25.30    3.80
   2   4  -1   33.10    3.80
   2  -4   1   34.10    4.40
   2   4  -1   34.50    3.20
  -2   4   1   33.60    3.20
   2   4   1   32.00    3.30
  -2  -4   1   30.70    3.10
   2   4   1   36.50    3.20
   2   4   1   31.90    3.30
   2   4   1   31.60    3.00
   2   4   1   28.30    3.80
  -2  -4   1   35.70    7.70
  -2   4  -1   18.00   10.10
  -2   4  -1   34.70    3.90
  -2   4  -1   35.10    3.60
  -2  -4   1   23.80    4.10
   2  -4  -1   28.10    3.10
   2   4   1   28.20    3.70
  -2  -4   1   37.90    3.50
   2  -4  -1   28.90    3.20
   2  -5   1   49.20    4.50
  -2   5   1   53.89    5.50
  -2   5   1   58.29    5.60
   2   5  -1   52.79    5.10
  -2  -5  -1   54.39    4.90
   2  -5   1   56.89    5.10
   2   5  -1   47.50    4.90
  -2   5   1   63.19    5.20
   2  -5   1   54.99    6.50
  -2  -5  -1   58.19    4.80
  -2   5  -1   55.79    5.20
   2   5   1   52.19    5.50
   2  -5  -1   54.99    5.00
   2  -5  -1   58.59    4.80
   2   5   1   45.60    4.80
   2   5   1   64.79    5.00
   2   5   1   56.49    4.90
  -2  -5   1   54.19    4.70
   2   5   1   54.09    4.80
  -2  -5   1   51.99    5.00
   2  -6   1   -0.10    0.60
  -2   6   1   -0.90    1.10
   2   6  -1   -1.20    1.20
  -2  -6  -1    0.90    0.90
  -2  -6  -1    1.10    0.90
  -2   6   1    1.90    1.00
  -2  -6   1   -0.20    0.70
   2  -6  -1    0.10    1.10
   2   6   1   -0.50    0.90
   2   6   1    0.80    1.00
   2   0  -2  779.92   49.30
  -2   0  -2  694.93   48.50
  -2   0  -2  767.22   48.80
  -2  -1  -2 6983.90  440.76
   2  -1   2 6397.06  438.86
  -2  -1   2 7150.58  439.46
   2   2  -2  295.57   24.70
  -2  -2  -2  314.27   22.50
   2  -2   2  339.07   23.70
  -2  -2   2  312.27   23.80
  -2   2  -2  338.77   25.10
   2   3  -2   78.79   11.50
  -2  -3  -2   94.49    8.80
   2   3  -2   74.19    6.40
   2   3  -2   52.69   12.80
  -2   3  -2   86.49   11.30
  -2  -3   2   73.89    9.60
  -2  -3   2   69.29    6.70
  -2   3  -2   66.69   12.90
   2   4  -2   89.19    7.00
  -2   4   2  101.49    7.10
  -2   4   2  100.59    7.10
  -2   4   2   81.29    6.80
  -2   4   2   87.59    7.10
   2   4  -2   92.59    7.60
  -2   4   2   84.69    8.00
   2   4  -2  102.59   16.80
   2  -4   2   92.49    6.90
  -2   4   2  107.69    7.90
   2  -4   2   91.49    7.50
  -2  -4  -2   92.59    7.00
   2   4   2   94.09    7.10
   2   4   2   96.69    7.20
  -2   4  -2   63.19   13.80
  -2  -4   2   89.79   14.40
   2   4   2   92.99    7.70
   2   4   2   90.19    6.90
   2  -4  -2   82.29    7.00
   2   4   2   92.89    8.00
  -2  -4   2   89.19    8.00
  -2  -4   2  105.69    8.50
  -2  -4   2  104.39    7.00
   2   4   2   92.19    7.00
  -2   4  -2   94.39    7.40
   2  -4  -2   91.29    7.10
  -2  -5  -2  249.18   16.30
   2  -5   2  222.28   17.50
  -2   5   2  228.78   16.00
  -2   5   2  208.58   15.90
  -2  -5  -2  259.47   17.00
  -2  -5   2  249.18   17.60
   2   5   2  228.28   16.10
  -2  -5   2  228.38   17.70
  -2   6   2    0.70    1.00
   2   6  -2    3.30    1.40
  -2   6   2    2.60    1.20
   2  -6   2    2.30    1.20
  -2   6   2    4.80    1.10
  -2  -6  -2    2.50    0.90
  -2  -6  -2    1.50    0.80
   2  -6  -2    3.40    1.10
  -2  -6   2    3.70    1.20
   2  -6  -2    2.70    0.90
   2   6   2    3.30    1.40
   2   6   2    5.50    1.30
   2   6   2    1.00    1.30
  -2   6  -2    5.40    1.60
   2   6   2    1.80    1.00
   2   0  -3 2833.42  172.08
  -2   0  -3 2515.05  171.38
  -2   0  -3 2618.14  171.38
   2   1  -3  298.27   22.70
  -2  -1  -3  293.87   20.80
  -2  -1  -3  321.57   20.60
   2  -1  -3  298.37   21.20
  -2  -1   3  289.97   21.70
   2   2  -3   15.10    5.10
   2  -2   3   20.60    4.60
  -2  -2   3   17.70    4.60
  -2   2  -3    9.20    4.80
   2  -2  -3   18.10    3.40
   2   3  -3  189.98   12.60
  -2   3   3  181.08   12.20
   2  -3   3  175.18   11.90
  -2   3   3  176.78   13.30
   2   3  -3  172.08   18.90
   2  -3   3  154.38   16.60
  -2   3   3  188.78   12.30
  -2  -3   3  184.08   13.30
   2   3   3  189.78   12.70
  -2  -3   3  172.48   17.30
  -2   3  -3  176.68   12.50
   2   3   3  151.38   12.70
  -2   3  -3  158.38   12.20
  -2  -3   3  186.58   12.30
   2   3   3  180.58   12.30
  -2   3  -3  147.89   18.90
  -2  -4  -3   12.20    2.90
   2  -4   3   11.60    2.30
  -2   4   3   15.30    2.80
  -2   4   3   15.00    2.30
  -2   4   3   12.70    2.80
  -2   4   3   16.20    2.20
   2   4  -3   15.20    2.40
  -2   4   3   15.40    2.20
   2  -4   3   15.30    1.80
   2   4  -3   10.10    1.80
  -2   4   3   13.40    2.00
   2   4  -3   10.70   10.10
   2  -4   3   18.50    3.50
  -2   4  -3   13.10    2.00
  -2  -4   3   14.20    1.90
  -2   4  -3   27.40    9.90
  -2  -4   3   14.50    2.40
   2  -4  -3   16.20    2.50
   2   4   3   15.30    2.20
  -2   4  -3   15.40    2.70
   2   4   3   11.50    2.60
   2   4   3   13.90    2.70
   2   4   3   13.90    2.20
  -2  -4   3   10.80    3.10
   2   4   3   12.10    2.20
   2  -4  -3   10.70    4.20
   2   4   3   12.10    1.90
   2  -4  -3   11.70    2.00
   2  -5   3    6.20    1.70
   2  -5   3    5.70    2.50
  -2   5   3    4.80    2.00
  -2   5   3    7.70    1.50
  -2   5   3    7.40    1.40
  -2   5   3    8.80    1.60
   2   5  -3    6.50    1.90
  -2  -5  -3    6.50    1.50
  -2  -5  -3    5.10    1.30
  -2   5   3    7.80    1.60
  -2   5   3   10.00    2.20
  -2  -5   3    8.80    1.90
   2   5   3    7.20    2.10
  -2  -5   3    5.30    1.10
   2   5   3    5.50    1.10
   2  -5  -3   10.60    1.90
  -2  -5   3    7.30    2.50
   2   5   3    6.50    1.50
   2   5   3    3.90    1.30
  -2   5  -3    9.30    2.10
   2   5   3    4.20    2.00
   2   5   3    7.90    1.80
   2  -5  -3    8.30    1.50
   2   5   3    7.60    1.70
  -2   6   3    1.40    1.10
   2   6  -3    1.10    1.00
  -2  -6  -3    2.30    1.00
  -2  -6  -3    2.50    0.80
   2  -6   3    1.00    0.80
  -2   6   3    0.70    0.90
  -2   6   3    1.40    1.10
   2   6   3    0.80    1.10
   2   6   3    1.30    0.60
  -2  -6   3    2.60    1.10
  -2   6  -3    2.10    1.10
   2   6   3    1.50    0.80
   2   6   3    2.20    1.10
   2   6   3    0.20    1.20
   2  -6  -3    0.70    0.60
  -2   0  -4   88.39    8.10
   2   0  -4   83.09    8.40
   2   1  -4  384.36   28.00
  -2  -1  -4  387.76   25.40
  -2  -1  -4  366.06   26.40
   2  -1  -4  315.17   25.50
  -2  -2  -4  227.08   16.70
   2   2  -4  235.08   21.00
   2  -2  -4  192.38   17.00
  -2  -2   4  248.68   20.90
  -2   3   4  227.08   15.10
   2  -3   4  193.58   13.80
  -2   3   4  200.08   13.90
  -2   3   4  193.38   13.80
  -2  -3  -4  196.68   16.30
  -2   3   4  163.88   16.60
   2   3  -4  193.28   14.10
   2   3  -4  190.48   21.30
   2  -3   4  199.38   15.00
   2   3  -4  213.18   14.00
  -2   3   4  219.78   14.40
   2   3   4  200.88   14.70
   2   3   4  196.28   13.80
  -2   3  -4  202.58   14.20
  -2   3  -4  166.48   20.30
   2   3   4  203.68   13.90
   2   3   4  187.58   14.20
   2  -3  -4  201.38   17.00
  -2  -3   4  193.48   13.80
   2   3   4  238.68   19.20
   2   3   4  208.88   14.20
  -2   3  -4  161.08   24.20
  -2   3  -4  217.48   14.10
   2   3   4  188.28   13.80
  -2  -3   4  206.28   15.00
   2  -3  -4  195.08   13.70
  -2   4   4  160.08   11.50
   2   4  -4  156.78   12.20
   2   4  -4  167.38   12.10
  -2   4   4  157.78   11.70
  -2   4   4  158.08   12.30
  -2   4   4  162.88   11.60
  -2  -4  -4  185.78   16.70
   2   4  -4  159.28   24.30
   2  -4   4  154.68   13.00
   2  -4   4  148.69   11.60
  -2   4   4  165.98   11.80
  -2   4   4  156.88   12.90
   2   4   4  144.39   11.10
   2   4   4  178.58   11.80
   2  -4  -4  151.48   16.20
  -2   4  -4  156.68   21.80
  -2   4  -4  152.88   11.60
   2   4   4  181.28   11.90
  -2  -4   4  180.78   11.90
  -2   4  -4  146.39   12.20
   2   4   4  189.88   13.10
   2   4   4  171.78   11.90
  -2   5   4    2.70    1.40
   2  -5   4    1.80    1.20
  -2   5   4    1.10    1.40
  -2   5   4    0.20    0.80
   2   5  -4   -0.40    1.20
  -2   5   4    1.20    1.00
  -2   5   4    1.80    1.90
  -2  -5  -4    0.50    0.90
  -2   5   4    0.50    1.00
   2  -5   4   -1.20    1.80
  -2  -5  -4   -0.70    1.40
   2   5   4    1.90    1.50
   2   5   4    1.20    1.00
   2   5   4    1.20    1.10
   2   5   4    2.40    1.30
   2   5   4   -0.20    1.50
  -2  -5   4    2.90    1.20
   2   5   4    1.00    1.30
   2  -5  -4    3.20    1.20
   2   5   4    1.50    1.20
   2  -5  -4    1.60    1.00
  -2   5  -4    1.20    1.20
   2   5   4    2.50    1.50
  -2   6   4   -0.10    0.80
  -2   6   4    2.80    1.00
   2   6  -4    0.50    1.20
  -2   6   4    1.10    0.70
  -2  -6   4    0.30    0.70
   2   6   4   -0.70    0.70
   2  -6  -4    1.10    0.60
   2  -6  -4    1.10    0.70
   2   6   4    1.00    0.80
   2   6   4    0.00    0.80
   2   6   4    0.50    0.60
   2   0  -5   23.80    5.40
  -2   0  -5   13.10    4.00
   2  -1   5  168.48   12.50
  -2  -1  -5  151.68   13.10
  -2   1   5  162.38   11.90
  -2   1   5  167.78   11.60
   2   1  -5  142.19   15.10
  -2   1   5  160.08   12.10
  -2   1  -5  144.19   15.10
   2   1   5  156.08   12.10
  -2  -1   5  179.78   12.60
   2  -1  -5  164.08   14.00
   2   1   5  159.38   11.80
   2   1   5  162.38   11.60
   2  -2   5  220.08   15.10
   2   2  -5  201.38   13.70
  -2   2   5  188.78   14.30
   2   2  -5  188.78   20.10
  -2   2   5  215.78   14.10
  -2  -2  -5  223.58   16.00
  -2   2   5  176.68   13.60
   2  -2   5  222.68   14.70
  -2   2   5  199.78   15.00
   2   2   5  201.98   14.00
   2   2   5  184.28   14.60
  -2  -2   5  204.48   14.60
  -2  -2   5  197.28   14.90
   2   2   5  199.68   13.60
   2  -2  -5  185.48   16.40
  -2  -2   5  212.58   13.60
   2   2   5  175.48   14.30
  -2   2  -5  204.88   19.90
   2   2   5  177.48   13.50
   2   2   5  181.58   13.50
  -2   2  -5  178.08   13.60
   2  -3   5   86.19    6.60
  -2   3   5   78.39    7.00
   2   3  -5  107.69   16.20
   2   3  -5   82.89    6.70
   2  -3   5   88.69    7.90
  -2   3   5   75.79    6.60
  -2   3   5   92.69    8.00
  -2   3   5   86.19    6.80
   2  -3   5   92.09    7.80
   2   3  -5   74.09    6.90
   2  -3  -5   76.59   10.30
   2   3   5   92.49    6.80
   2   3   5   75.99    6.50
  -2   3  -5   65.09   17.30
   2   3   5   78.99   12.50
   2   3   5   77.79    7.50
  -2  -3   5   91.49    7.70
   2   3   5   93.79    6.80
   2   3   5   88.59    7.00
  -2   3  -5  100.69   14.70
  -2   3  -5   87.99    7.10
  -2   3  -5   79.99    6.80
   2   3   5   83.59    7.10
  -2   4   5    1.10    1.80
   2   4  -5   17.90   21.30
  -2   4   5    0.60    1.30
   2  -4   5    0.30    1.90
  -2   4   5    0.00    1.00
  -2   4   5   -0.30    1.10
  -2   4   5    1.40    1.30
   2   4  -5    0.60    1.70
  -2   4   5   -0.30    1.30
   2   4   5    0.30    1.20
  -2  -4   5   -0.10    1.30
   2   4   5   -0.90    1.90
   2   4   5   -0.50    1.00
  -2   4  -5    0.10    1.10
  -2   4  -5    2.50   17.90
   2   4   5   -0.30    1.20
   2   4   5   -2.80    1.20
   2   4   5    0.70    1.60
   2   4   5   -0.50    1.40
   2  -4  -5   -1.60    1.60
  -2   5   5   35.90    3.40
  -2   5   5   35.10    3.20
  -2  -5  -5   32.30    3.10
  -2   5   5   40.20    3.60
  -2   5   5   37.40    3.90
  -2   5   5   42.90    4.40
  -2   5   5   39.40    3.60
   2   5  -5   37.40    4.90
  -2   5   5   28.40    3.40
   2   5   5   37.90    3.50
   2   5   5   29.40    3.80
  -2  -5   5   34.10    3.90
   2   5   5   32.90    3.60
   2   5   5   45.00    4.20
   2   5   5   32.30    4.80
   2  -5  -5   41.20    3.70
  -2   5  -5   42.40    3.90
   2   5   5   34.20    3.50
   2   0   6   77.59    6.80
   2   0   6   59.89    5.80
  -2   0   6   61.39    6.40
  -2   0  -6   55.19    9.00
  -2   0   6   73.69    6.30
  -2   0   6   56.19    5.60
   2   0  -6   71.79    5.30
   2   0   6   66.59    6.00
   2   0   6   57.39    6.00
   2   0  -6   56.49    8.90
  -2   1   6   20.30    4.30
   2  -1   6   20.20    3.20
   2   1  -6    5.50    5.50
   2   1  -6   13.40    2.10
  -2   1   6   19.30    3.30
   2  -1   6   14.00    2.70
  -2   1   6   20.10    2.90
  -2   1   6   18.80    2.40
   2  -1   6   17.70    3.30
  -2  -1  -6    6.60    4.30
  -2  -1   6    8.90    2.40
   2   1   6   13.50    3.00
  -2  -1   6   15.40    2.40
   2   1   6   15.20    3.20
   2   1   6   13.10    2.30
   2   1   6   12.00    2.40
   2   1   6   11.00    1.80
   2   1   6   13.50    2.60
  -2   1  -6   15.00    2.20
   2  -1  -6    4.90    4.40
  -2   1  -6   17.50    5.70
   2   1   6   13.40    2.10
  -2  -1   6   15.20    3.90
  -2  -2  -6   23.50    5.80
  -2   2   6   29.70    3.50
   2  -2   6   30.90    3.80
   2   2  -6   21.40    3.10
  -2   2   6   36.20    7.30
  -2   2   6   28.50    3.00
  -2   2   6   32.40    3.80
   2   2  -6   24.50    8.10
  -2   2   6   33.00    7.90
   2   2   6   21.20    3.60
   2   2   6   19.30    3.10
  -2   2  -6   29.60    8.10
   2   2   6   24.00    2.80
  -2   2  -6   23.10    4.90
   2   2   6   21.00    3.40
   2   2   6   22.10    2.80
  -2  -2   6   24.00    3.20
  -2  -2   6   19.30    6.30
   2   2   6   25.70    2.90
  -2  -2   6   22.10    3.80
  -2   3   6  424.86   27.60
  -2   3   6  434.96   27.70
   2  -3   6  426.96   28.90
   2   3  -6  421.16   27.70
   2   3  -6  426.56   28.00
  -2   3   6  420.56   32.30
  -2   3   6  416.86   28.20
   2  -3   6  384.76   28.20
  -2   3   6  392.86   27.50
  -2   3   6  427.86   27.80
  -2   3   6  417.96   28.90
   2   3  -6  461.55   39.40
   2   3   6  361.56   32.30
   2   3   6  411.66   27.70
   2   3   6  407.46   27.60
  -2  -3   6  383.26   28.70
   2   3   6  374.46   27.60
  -2   3  -6  403.86   37.50
   2   3   6  396.46   28.60
   2   3   6  410.06   27.60
  -2   3  -6  402.66   27.70
   2  -3  -6  393.56   32.20
   2   3   6  443.46   28.30
  -2   3  -6  404.16   44.60
   2   3   6  434.86   27.70
  -2   4   6    1.40    1.20
   2   4  -6    5.20    1.90
  -2   4   6    4.90    1.90
  -2   4   6    6.60    1.70
  -2   4   6    1.80    2.10
  -2  -4  -6    2.80    1.10
  -2   4   6    3.00    1.20
   2  -4   6    2.40    1.40
  -2   4   6    2.00    2.10
  -2   4   6    3.30    1.90
  -2   4   6    7.00    1.70
   2   4   6    6.00    1.30
   2   4   6    8.60    2.50
   2   4   6    5.40    1.60
   2   4   6    2.60    1.40
   2   4   6    5.40    1.90
   2   4   6    4.30    1.50
   2   4   6    2.70    1.30
  -2   4  -6    3.20    1.30
   2   4   6    5.50    2.40
  -2  -5  -6    5.30    1.20
  -2   5   6    7.80    1.50
  -2   5   6    5.90    1.20
   2   5  -6    7.10    1.30
  -2   5   6    4.20    1.00
   2   5   6    5.30    1.10
   2   5   6    4.40    1.00
   2   5   6    8.10    1.60
   2   5   6    3.30    1.10
   2   5   6    4.70    1.40
   2  -5  -6    6.10    1.00
   2   0   7    4.90    2.50
   2   0   7    5.20    1.90
   2   0   7    2.70    2.30
  -2   0   7    3.80    1.90
  -2   0   7    5.40    6.60
   2   0   7    5.70    1.90
  -2   0  -7    2.90    1.40
  -2   0   7    5.50    1.70
   2   0  -7    5.80    2.00
   2   0  -7    5.00    5.30
  -2   0   7    2.70    2.20
   2   1  -7    0.30    1.10
  -2   1   7    0.40    2.40
  -2   1   7    2.20    1.40
   2   1  -7  -22.50   11.00
   2  -1   7    4.30    2.20
  -2   1   7    6.40    8.40
   2  -1   7    3.40    2.70
  -2  -1  -7    0.60    5.90
  -2   1   7    1.80    1.50
   2  -1   7    1.00    1.50
   2   1   7   -0.50    1.80
  -2  -1   7   -0.30    1.60
   2  -1  -7   -0.90    6.30
   2   1   7    1.20    1.10
   2   1   7    0.10    1.50
   2   1   7   -0.30    1.00
  -2  -1   7   -1.10    6.00
   2   1   7   -3.30    1.60
   2   1   7    0.60    1.10
  -2   1  -7    1.30    1.20
   2   1   7   -0.70    1.20
  -2   2   7   31.00    4.50
  -2   2   7   31.60    8.50
   2  -2   7   42.90    6.20
  -2   2   7   34.60    3.70
   2  -2   7   31.10    4.50
  -2   2   7   31.70    3.90
   2  -2   7   32.10    4.40
   2   2  -7   39.80   11.20
  -2   2   7   37.70   10.10
   2   2  -7   42.80    4.00
  -2   2   7   32.60    3.60
   2   2   7   38.50    3.60
   2   2   7   42.90    3.80
  -2   2  -7   33.00    3.70
   2   2   7   36.30    3.70
   2   2   7   41.90    4.80
   2   2   7   40.60    4.30
  -2  -2   7   31.00    4.00
  -2   2  -7   35.80   10.80
   2   2   7   31.50    6.00
   2  -2  -7   27.00    8.50
   2   2   7   30.90    8.40
  -2   3   7   24.70    4.20
  -2   3   7   24.80    2.90
  -2   3   7   26.40    3.30
  -2   3   7   21.00    2.80
   2  -3   7   23.60    3.40
   2   3  -7   23.60    2.90
  -2   3   7   22.90    8.80
  -2   3   7   22.90    2.90
  -2   3   7   17.00    2.70
  -2  -3   7   14.10    3.40
   2   3   7   21.10    2.60
   2   3   7   16.00   12.60
   2   3   7   24.20    3.30
   2   3   7   26.50    3.00
   2   3   7   23.50    3.90
   2   3   7   21.00    2.70
  -2  -3   7   17.70    3.10
  -2   3  -7   21.20    2.90
   2   3   7   18.30    2.80
  -2   4   7   10.40    1.90
  -2   4   7   12.40    2.10
  -2   4   7   12.10    2.20
  -2   4   7    8.40    1.40
   2   4  -7    9.70    2.10
   2   4   7   11.30    1.90
   2  -4  -7   10.10    1.60
   2   4   7   13.40    2.10
   2   4   7   12.70    2.00
  -2   4  -7   10.50    1.90
   2   4   7   10.30    2.70
   2   0   8   42.60    8.40
   2   0   8   42.90    4.40
  -2   0   8   32.40    5.70
  -2   0   8   39.80    4.40
   2   0   8   37.70    3.70
   2   0   8   39.60    4.60
   2   0  -8   37.60   12.90
  -2   0  -8   39.50    4.70
  -2   0   8   40.40    4.40
   2   0  -8   41.60    4.00
   2   0   8   38.30    5.30
  -2   0   8   43.50   11.30
  -2   1   8   19.00    2.40
   2  -1   8   13.90    3.40
   2  -1   8   16.40    4.10
  -2   1   8   22.90    9.60
   2   1  -8   27.80   14.90
  -2   1   8   24.00    2.90
   2  -1   8   20.40    3.80
  -2   1   8   21.20    3.70
   2   1  -8   16.60    2.80
  -2   1   8   15.50    3.40
   2  -1  -8   23.60   11.60
   2   1   8   19.60    3.80
  -2  -1   8   30.60    6.50
  -2  -1   8   23.80    3.20
  -2   1  -8   21.70    2.80
   2  -1  -8   23.50    2.70
   2   1   8   24.10    2.80
   2   1   8   22.90    2.70
  -2   1  -8   15.90   10.30
   2   1   8   14.20    8.40
   2   1   8   22.40    3.60
  -2   2   8    8.60    1.90
  -2   2   8    8.20    2.10
  -2   2   8    6.60   12.10
  -2   2   8    8.70    1.80
   2  -2   8    4.70    1.80
  -2   2   8    7.60    2.30
   2   2  -8    8.10    1.90
   2   2  -8    4.90    1.60
   2  -2   8    9.70    2.70
  -2   2   8    6.60    1.60
   2  -2   8   16.70    4.20
   2   2   8    6.10    1.60
   2   2   8    6.90    2.10
   2   2   8   12.80    7.90
   2   2   8   12.20    2.00
  -2   2  -8   11.40    2.10
   2   2   8    8.00    2.30
  -2  -2   8    7.50    2.60
   2   2   8   13.70   10.20
  -2   3   8   57.49    6.40
  -2   3   8   42.30    4.30
   2  -3   8   39.80    4.00
  -2   3   8   50.29    4.10
   2  -3   8   36.50    4.40
  -2   3   8   48.70    5.50
  -2   3   8   46.80    4.10
  -2   3   8   43.10    4.10
   2   3  -8   48.00    4.10
   2   3   8   51.39    4.10
   2   3   8   40.60    4.00
   2   3   8   50.59    5.90
   2   3   8   41.00   12.80
   2   3   8   45.30    4.50
   2   3   8   44.20    4.00
  -2   4   8    1.40    0.90
  -2   4   8    1.90    0.90
   2   4  -8    2.10    0.90
  -2   4   8    1.00    0.80
  -2   4   8    1.50    1.30
  -2   4   8   -0.30    1.00
   2  -4  -8    1.50    0.60
   2   4   8    2.90    1.50
   2   4   8    1.00    1.10
  -2   4  -8    1.60    0.90
   2   4   8    3.30    0.90
   2   4   8    1.10    0.90
   2   4   8    2.30    0.90
  -2   0   9   10.50    1.80
  -2   0   9    5.80    4.70
   2   0   9    6.60    1.40
  -2   0   9    5.40    1.70
   2   0   9    9.50    4.80
   2   0   9    9.20    2.10
   2   0   9   15.50    9.20
   2   0   9    9.80    1.90
  -2   0   9    6.10    1.80
  -2   0   9   20.10    7.70
   2  -1   9   19.20    2.80
  -2   1   9   10.00    2.10
   2  -1   9   14.50    6.20
  -2   1   9   15.20    2.40
  -2   1   9   12.00    3.60
  -2   1   9   19.20   10.00
  -2   1   9   15.90    2.60
  -2   1   9   12.80    2.10
   2  -1   9    9.10    2.00
   2  -1   9   13.60    4.50
   2   1   9   13.70    1.70
  -2  -1   9   17.80    3.70
   2   1   9   17.40    2.70
  -2  -1   9   13.90    2.00
   2   1   9   15.60    8.80
   2   1   9   13.90    2.00
  -2  -1   9    7.40    5.10
  -2   1  -9   13.40    2.10
  -2  -1   9   13.40    2.40
  -2   1  -9   15.40    2.00
   2   1   9   12.60    2.50
   2   1   9   25.00    9.60
  -2   2   9    0.40    1.80
  -2   2   9    1.10    1.10
  -2   2   9    1.80    1.10
   2  -2   9    0.10    1.00
   2  -2   9    1.50    1.60
  -2   2   9    0.50    1.10
   2   2  -9    2.90    1.10
  -2   2   9    2.60   11.20
   2   2   9    3.80    1.40
  -2  -2   9    2.90    1.80
   2   2   9    2.80    1.10
   2   2   9    3.10    1.80
  -2   2  -9    1.80    1.30
  -2   2  -9    2.70    1.00
   2   2   9    6.10    1.80
   2   2   9    2.10    1.90
  -2  -2   9    0.60    0.80
   2   2   9   17.20   20.90
  -2  -2   9    2.20    1.50
   2   2   9    1.60    1.40
  -2   3   9   -0.50    0.60
  -2   3   9    0.40    0.80
  -2   3   9    0.80    0.80
  -2   3   9   -0.40    0.80
  -2   3   9    1.10    2.60
   2   3  -9    2.00    1.00
   2  -3   9    0.70    0.80
  -2   3   9    0.00    1.20
   2   3   9    0.50    1.00
   2   3   9    1.70    0.90
   2   3   9    1.00    1.00
   2   3   9    1.80    2.10
  -2  -3   9   -0.40    0.70
  -2   3  -9   -0.90    1.00
   2   3   9    0.00    1.60
  -2   0  10    3.80    1.60
   2   0  10    9.80    5.70
   2   0  10    3.10    0.80
  -2   0  10    2.80    0.80
   2   0  10    1.90    1.10
  -2   0  10    1.70    0.80
   2   0  10    3.30    2.00
   2   0  10    3.90    1.20
  -2   0  10    6.20    2.20
  -2   1  10   15.80    1.80
   2  -1  10   16.40    2.90
   2  -1  10   17.60    2.60
  -2   1  10   17.90    2.20
  -2   1  10   14.50    2.30
   2   1  10   19.70    2.60
  -2  -1  10   21.10    2.30
   2   1  10   18.40    6.20
  -2  -1  10   19.90    2.80
   2   1  10   15.40    2.60
  -2   2  10   -0.10    0.90
  -2   2  10   -1.40    0.70
   2  -2  10    0.20    0.80
   2   2  10    0.70    1.10
  -2  -2  10    0.70    0.70
   2   2  10   -0.20    0.90
   2   2  10    0.50    0.70
   2   2  10   -0.50    2.50
   3   0   0    0.00    0.40
  -3   0   0    0.60    0.70
  -3   1   0  148.29   12.80
  -3   1   0  158.18   12.30
   3   1   0  163.28   12.00
  -3  -1   0  150.68   11.40
   3  -1   0  180.58   11.90
  -3  -2   0  836.22   54.29
   3  -2   0  809.12   54.29
  -3   2   0  839.42   55.29
   3   2   0  819.82   54.89
  -3   2   0  735.93   55.99
  -3   3   0  348.67   30.00
  -3  -3   0  297.67   25.00
   3   3   0  315.27   26.20
  -3   3   0  350.86   27.00
   3  -3   0  344.47   25.50
   3  -4   0  168.88   14.60
  -3  -4   0  168.88   12.90
  -3  -4   0  199.38   13.00
  -3  -4   0  193.68   18.60
  -3   4   0  213.18   13.80
   3  -4   0  188.18   12.90
   3   4   0  207.48   13.80
   3   4   0  182.88   12.80
  -3   4   0  185.48   22.20
  -3   4   0  175.98   13.20
   3   4   0  191.78   13.10
   3  -4   0  168.18   13.00
  -3   5   0   83.09    6.90
  -3   5   0   76.09    7.20
  -3  -5   0   87.29    6.60
   3  -5   0   78.99    6.40
   3   5   0   70.49    7.20
   3  -5   0   82.09    6.80
   3   5   0   95.89    6.80
  -3  -5   0   80.09    6.60
   3   6   0   25.20    2.70
   3  -6   0   21.00    2.40
  -3   6   0   30.50    4.30
   3   0  -1    4.90    1.30
  -3   0   1    4.90    1.50
  -3   0  -1    2.80    0.80
   3  -1   1  231.68   16.90
  -3   1   1  212.78   17.40
  -3  -1  -1  272.27   16.20
  -3  -1  -1  246.38   16.70
  -3  -2  -1   70.49    7.30
  -3   2   1   71.49    8.70
   3  -2   1   72.99    7.40
   3   2  -1   82.09    8.70
  -3   2   1   84.59    8.10
  -3  -2   1   75.79    7.70
   3   2   1   78.49    7.40
  -3   2  -1   69.89    8.40
   3   3  -1  161.88   16.60
  -3  -3  -1  165.48   14.40
   3  -3   1  160.88   14.90
  -3   3  -1  151.68   16.00
  -3  -3   1  187.78   15.50
   3  -4   1   11.20    1.80
  -3   4   1   10.00    1.70
   3   4  -1   13.00    2.00
   3   4  -1    3.60   10.40
  -3   4   1    8.80    1.60
  -3  -4  -1   16.70    2.10
  -3   4   1   13.30    2.20
  -3  -4  -1   12.50    2.00
   3  -4   1   14.30    2.20
  -3   4   1   12.30    2.30
  -3   4   1   13.00    2.60
  -3  -4  -1    6.00    4.90
   3   4  -1   10.00    2.10
   3  -4   1   10.30    3.10
   3   4   1   15.90    2.10
  -3   4  -1   14.10    2.30
   3   4   1   12.50    2.50
   3  -4  -1   12.70    2.10
   3   4   1   14.30    2.00
  -3   4  -1   10.70    2.40
  -3   4  -1   -6.10    8.30
   3   4   1    8.90    2.00
   3   4   1    8.20    1.80
   3   4   1   11.70    1.80
  -3  -4   1   17.60    6.20
  -3  -4   1    8.60    2.60
   3  -4  -1   14.70    2.20
   3  -5   1   12.80    2.50
   3   5  -1   17.60    2.30
   3  -5   1   12.20    2.00
  -3   5   1   15.10    2.90
   3  -5   1   12.50    3.60
  -3   5   1   18.40    2.80
   3  -5  -1   15.20    2.50
   3   5   1   16.80    2.30
   3  -5  -1   11.60    2.00
  -3   5  -1   12.20    2.60
  -3   6   1    1.00    1.00
   3   6  -1    4.50    2.10
  -3  -6  -1    1.70    1.00
  -3  -6  -1    3.00    1.20
  -3   6   1    2.10    1.20
   3  -6   1    2.10    1.40
   3  -6  -1    2.40    1.00
  -3  -6   1    3.80    1.50
   3   6   1    2.10    1.00
  -3   6  -1    1.40    1.60
  -3  -6   1    1.40    0.80
  -3   6  -1    3.90    2.50
   3   6   1    0.10    1.10
  -3   0  -2   10.80    1.80
   3   0  -2    8.80    2.20
  -3   0   2    8.00    2.10
  -3  -1  -2  239.38   16.80
   3  -1   2  268.07   18.10
  -3  -1  -2  240.28   16.70
  -3  -1  -2  274.57   17.50
  -3   1  -2  242.18   18.80
   3  -1  -2  267.67   18.00
  -3  -1   2  259.57   18.60
   3   2  -2   69.39    9.20
  -3  -2  -2   81.59    6.90
  -3  -2  -2   61.99   10.90
   3  -2   2   74.99    7.90
  -3  -2   2   73.79    8.00
  -3   2  -2   75.79    9.00
   3  -3   2   13.60    2.30
   3   3  -2   12.70    5.70
   3  -3   2    6.80    4.10
   3   3  -2   15.90    2.20
   3   3  -2    5.90    9.20
  -3  -3  -2   12.10    3.60
  -3   3  -2   14.00    5.10
  -3   3  -2    8.00    7.10
   3   3   2   14.40    2.30
  -3  -3   2   21.40    5.70
  -3  -3   2   17.40    1.90
  -3   4   2  159.68   11.60
   3  -4   2  134.09   10.50
  -3   4   2  138.79   10.50
   3  -4   2  152.58   12.20
   3  -4   2  153.68   11.30
  -3   4   2  130.79   11.60
   3   4  -2  125.29   20.50
  -3  -4  -2  150.88   10.70
  -3   4   2  167.18   10.80
  -3   4  -2  122.69   21.40
   3   4   2  154.18   10.60
   3   4   2  162.58   10.90
   3  -4  -2  132.59   10.70
  -3  -4   2  148.69   12.00
   3   4   2  160.98   10.90
   3  -4  -2  141.99   10.70
  -3  -4   2  162.78   11.20
  -3  -4   2  175.48   12.30
   3   4   2  162.88   10.80
  -3   4  -2  157.58   11.20
  -3  -4   2  139.99   17.90
   3   4   2  140.89   11.50
  -3   5   2    6.10    1.40
   3  -5   2    8.40    2.90
  -3  -5  -2    5.50    1.60
  -3   5   2   10.40    1.80
  -3  -5  -2    6.70    1.60
  -3   5   2    7.50    2.40
   3  -5   2    4.00    1.40
   3   5   2    6.30    1.60
  -3  -5   2    3.50    1.80
   3  -5  -2    5.30    9.30
  -3   5  -2    5.90    2.80
   3   5   2    7.40    1.60
   3  -5  -2    5.30    2.10
  -3  -5   2   10.00    2.60
   3   5   2   10.30    1.70
  -3  -6  -2   17.30    2.20
  -3   6   2   17.20    2.30
  -3   6   2   15.40    2.10
  -3  -6  -2   18.90    2.00
   3  -6   2   22.90    2.50
   3   6  -2   24.10    2.70
   3   6   2   24.30    3.00
   3  -6  -2   17.90    2.20
   3   6   2   22.50    2.70
   3  -6  -2   19.70    2.10
  -3   6  -2   24.70    2.80
  -3  -6   2   22.10    2.60
  -3   0  -3   18.40    3.10
  -3   0   3   23.40    4.60
  -3   0  -3   17.10    2.80
   3   0  -3   18.90    3.40
  -3  -1  -3  412.06   26.60
   3   1  -3  365.56   28.90
  -3  -1  -3  418.76   26.80
   3  -1  -3  391.36   27.60
  -3  -2  -3    7.80    2.20
   3   2  -3    6.30    4.10
  -3  -2  -3    4.30    6.20
   3  -2   3    9.20    3.90
  -3   2  -3   12.00    4.40
  -3  -2   3   10.00    3.80
   3   3  -3   82.09   13.00
  -3   3   3   87.59    7.50
   3   3  -3   94.39    6.80
   3   3  -3   96.99    7.10
   3  -3   3   84.89    6.40
  -3   3   3   84.29    6.70
  -3   3  -3   96.19   12.70
  -3  -3   3  100.19    6.90
   3  -3  -3   69.79    9.60
   3   3   3   92.19    7.50
   3   3   3   86.89    6.70
  -3   3  -3   86.69    6.80
   3   3   3   87.49    6.80
   3   3   3   90.19    6.80
  -3   3  -3   87.19    7.00
  -3  -3   3  103.39    7.40
  -3   3  -3   93.99   16.70
  -3  -3   3   90.79   12.30
   3   3   3   93.69    7.20
  -3   4   3   37.80    3.50
  -3   4   3   35.90    3.50
   3   4  -3   28.30   12.40
  -3   4   3   39.20    4.80
  -3  -4  -3   40.10    4.40
   3  -4   3   35.40    3.80
  -3  -4  -3   33.80    3.40
   3   4  -3   34.60    3.80
  -3   4   3   38.20    4.20
   3  -4   3   31.10    4.60
  -3   4   3   42.10    3.70
  -3  -4   3   47.40   12.60
   3   4   3   29.30    4.30
   3  -4  -3   30.00    6.80
  -3   4  -3   29.50    3.40
  -3   4  -3   41.90   11.40
  -3  -4   3   39.90    3.90
   3   4   3   35.70    3.60
   3   4   3   37.80    3.50
   3   4   3   32.80    3.50
  -3  -4   3   37.20    3.30
  -3   4  -3   37.50    4.10
   3  -4  -3   36.50    3.50
   3  -4  -3   36.60    3.70
   3   4   3   35.30    4.20
   3   4   3   34.70    3.10
  -3  -4   3   35.20    4.50
   3  -5   3   -1.80    1.70
  -3   5   3    0.00    0.90
  -3   5   3    0.60    1.00
  -3   5   3    2.30    1.70
  -3   5   3   -1.10    0.80
  -3  -5  -3    0.30    1.10
  -3   5   3    1.10    1.30
   3   5  -3    2.30    1.40
  -3   5   3    0.20    1.00
  -3  -5  -3    2.50    1.00
   3  -5   3   -1.40    1.00
  -3  -5   3    1.50    1.80
   3  -5  -3   -1.40    1.10
   3  -5  -3   -0.40    0.90
   3   5   3    1.50    1.60
  -3  -5   3    1.80    1.30
   3   5   3    0.20    1.40
   3   5   3    2.00    1.30
   3   5   3   -0.20    1.10
   3   5   3    2.30    1.10
   3   5   3    0.60    1.00
   3   5   3    1.80    0.80
  -3  -5   3   -0.20    0.70
   3   5   3    2.70    1.70
  -3   5  -3    0.80    1.30
   3   6  -3    0.90    1.00
  -3   6   3    0.20    0.90
   3  -6   3    1.00    0.80
  -3  -6  -3    0.40    0.70
  -3   6   3   -0.50    0.80
  -3  -6  -3    0.90    0.70
  -3   6   3   -0.50    0.80
  -3   6  -3   -0.10    0.90
   3  -6  -3    0.40    0.60
   3   6   3    0.50    0.80
   3   6   3   -0.30    0.90
   3   6   3    0.60    0.70
   3   6   3   -0.30    0.50
  -3  -6   3    0.90    0.90
   3  -6  -3    0.70    0.70
   3   6   3    0.90    0.60
   3   6   3    1.00    1.00
   3   0  -4   -1.00    2.10
  -3   0  -4    1.50    3.90
  -3   0  -4    0.80    1.80
   3   1  -4  256.77   20.20
  -3  -1  -4  244.88   18.20
   3  -1  -4  222.18   18.00
  -3  -1   4  237.48   19.50
  -3  -2  -4  832.42   56.79
   3   2  -4  899.41   61.79
  -3  -2   4  951.70   60.49
  -3   2  -4  844.62   60.99
   3  -2  -4  763.92   57.69
  -3   3   4    6.40    1.70
  -3   3   4    4.00    1.30
   3  -3   4    5.00    2.10
  -3   3   4    4.30    4.70
   3   3  -4    6.70    1.50
   3   3  -4    9.00    6.40
   3  -3   4    6.70    1.50
  -3   3   4    3.60    2.00
  -3  -3  -4   -3.70    3.20
  -3  -3   4  -12.00   11.80
  -3  -3   4    2.50    0.90
   3   3   4    6.30    1.50
   3   3   4   11.30    7.20
  -3   3  -4   -4.40    4.90
  -3  -3   4    5.90    1.50
   3  -3  -4    0.80    3.30
   3   3   4    5.80    1.80
  -3   3  -4    3.00    1.60
  -3   3  -4    3.80    1.40
   3   3   4    6.40    1.70
  -3   3  -4   -7.70    8.50
  -3   4   4  173.08   13.50
  -3   4   4  173.28   12.90
  -3   4   4  167.08   12.00
  -3   4   4  174.78   12.40
   3   4  -4  157.18   12.30
   3  -4   4  165.28   13.60
  -3  -4  -4  182.88   17.00
  -3   4   4  169.98   12.30
   3   4  -4  172.28   24.40
  -3   4   4  190.88   12.40
   3  -4   4  185.48   12.40
  -3   4  -4  173.88   12.70
   3   4   4  179.58   12.30
   3   4   4  175.98   12.40
   3   4   4  178.98   13.00
   3   4   4  166.48   13.40
   3   4   4  152.78   13.20
  -3   4  -4  143.69   22.30
   3   4   4  180.08   12.50
  -3  -4   4  181.28   12.40
  -3   4  -4  155.38   12.20
   3  -4  -4  154.98   16.70
  -3   5   4    7.30    2.30
  -3   5   4    3.50    1.40
   3  -5   4    5.30    2.20
  -3   5   4    2.50    1.10
  -3   5   4    3.40    1.20
   3  -5   4    2.20    1.20
  -3   5   4    2.40    1.40
   3   5  -4    5.10    1.60
  -3   5   4    3.30    1.10
  -3  -5  -4    2.80    1.00
  -3  -5   4    3.60    1.40
   3   5   4    1.80    1.50
   3   5   4    1.00    1.10
   3  -5  -4    3.80    1.30
   3  -5  -4    1.80    1.00
   3   5   4    3.70    1.60
   3   5   4    4.30    1.60
   3   5   4    2.40    1.70
  -3   5  -4    2.30    1.40
   3   5   4    4.30    1.40
   3   5   4    1.90    1.20
   3   5   4    3.90    1.20
  -3   6   4    0.20    0.60
  -3   6   4    0.30    0.70
   3   6  -4   -0.60    1.00
  -3   6   4   -0.30    0.50
  -3  -6  -4    0.00    0.60
   3   6   4   -0.10    0.60
   3   6   4   -0.30    0.60
  -3   6  -4   -0.70    1.20
  -3  -6   4    0.20    0.50
   3   6   4    0.40    0.90
   3  -6  -4   -0.10    0.60
  -3   0  -5    4.20    2.60
   3   0  -5    0.10    2.50
  -3   1   5  111.69    8.30
  -3  -1  -5  133.59   10.10
  -3   1   5  101.39    8.40
   3  -1   5  100.99    9.00
   3   1  -5  119.99   12.70
   3  -1   5  104.09    8.70
   3  -1  -5  102.29   10.50
   3   2  -5   69.59    5.40
  -3  -2  -5   65.39    7.50
   3  -2   5   65.59    6.40
   3  -2   5   67.89    6.10
   3  -2   5   72.39    6.30
   3   2  -5   58.89   11.50
  -3   2   5   60.49    5.30
  -3   2   5   60.79    6.00
  -3  -2   5   64.19    5.70
   3   2   5   66.99    6.30
   3   2   5   66.09    6.20
  -3   2  -5   64.89   10.70
   3   2   5   64.29    5.20
   3  -2  -5   56.79    8.00
   3   2   5   75.99    5.40
   3   2   5   65.79    5.20
  -3  -2   5   64.09    6.10
   3   2   5   64.99    5.30
   3   2   5   66.09    5.70
   3   2   5   72.49    6.30
  -3   3   5   -0.20    8.00
   3  -3   5    4.10    2.40
   3   3  -5    2.10    1.40
  -3   3   5    4.70    1.70
  -3   3   5    5.00    2.40
   3   3  -5    3.40    7.30
  -3   3   5    4.90    1.50
   3  -3   5    1.70    1.40
   3  -3   5    1.70    2.10
   3   3  -5    0.50    1.90
  -3   3  -5  -10.30   10.60
   3   3   5    0.90    1.30
   3   3   5    0.10    1.40
   3   3   5    7.10   10.50
   3   3   5    3.20    1.40
  -3   3  -5    4.60    6.40
   3   3   5    3.80    2.10
   3   3   5    4.20    1.50
  -3  -3   5    5.00    2.30
   3  -3  -5   -3.80    4.00
   3   3   5    2.80    1.40
  -3  -3   5    2.10    2.00
  -3  -3   5    5.20    1.70
  -3   3  -5    3.20    1.40
   3   3   5    2.40    1.80
   3  -4   5    0.90    2.10
  -3   4   5    1.20    1.60
  -3   4   5   -0.30    1.20
  -3   4   5    1.50    1.40
  -3   4   5    0.50    1.90
   3   4  -5   19.10   23.10
  -3  -4  -5    0.40    0.90
  -3   4   5    0.10    1.30
  -3   4   5   -0.40    4.00
   3   4   5    1.30    1.20
   3  -4  -5    4.30    2.00
   3   4   5    1.00    1.40
   3   4   5   -0.20    2.00
   3   4   5    1.80    1.40
   3   4   5    0.00    1.50
  -3   4  -5    0.80    1.30
   3  -4  -5   -6.40    8.30
  -3   4  -5    2.90    1.60
  -3   4  -5   21.80   14.50
   3   4   5   -1.30    1.60
   3   4   5    1.70    1.30
   3  -5   5    2.30    0.90
  -3   5   5    1.80    0.90
  -3   5   5    0.90    0.90
  -3   5   5    2.30    1.10
   3   5  -5    1.40    1.40
  -3   5   5    1.20    1.10
  -3  -5  -5    1.70    0.80
  -3   5   5    2.40    1.50
  -3   5   5    2.10    1.60
  -3  -5   5    0.70    0.90
   3   5   5    1.90    1.50
   3   5   5    0.90    1.10
   3   5   5    1.80    1.20
   3  -5  -5    1.80    1.20
   3   5   5    1.10    1.20
   3  -5  -5    4.10    1.10
   3   5   5    2.30    1.20
   3   5   5    2.00    1.60
  -3   5  -5    3.50    1.30
   3   5   5    1.30    1.10
  -3   0   6   23.60    4.40
  -3   0   6   15.60    3.00
  -3   0   6   15.00    2.50
   3   0   6   19.70    3.10
  -3   0  -6   19.20    5.30
   3   0   6   18.30    3.50
   3   0  -6   15.10    2.70
   3   0   6   16.70    2.80
   3   0   6   12.60    2.70
   3   0  -6   13.70    2.20
   3   0  -6    5.40    4.50
  -3   1   6    8.10    1.90
   3  -1   6    5.80    2.40
   3   1  -6    8.20    5.00
  -3   1   6    8.40    1.90
  -3   1   6    8.30    2.70
  -3   1   6    9.70    4.80
   3  -1   6    3.80    2.30
   3   1  -6    5.70    1.60
   3  -1  -6   11.10    1.80
   3   1   6    8.80    2.00
   3  -1  -6    6.00    4.10
   3   1   6    9.20    2.00
   3   1   6    9.00    1.60
  -3  -1   6    7.20    1.90
  -3   1  -6    6.50    4.60
  -3   1  -6    5.60    1.40
  -3  -1   6    6.80    3.60
   3   1   6   12.10    2.80
   3   1   6    9.60    2.60
  -3  -1   6    6.00    2.00
   3   1   6    5.30    2.00
   3   1   6    8.70    1.50
   3  -2   6  102.19    8.90
   3   2  -6  116.69   16.10
  -3   2   6  101.19    8.40
  -3   2   6   97.69   12.50
  -3   2   6  119.79    9.20
   3   2  -6  105.99    8.10
  -3   2   6  120.99    8.20
  -3   2   6  119.59   11.70
  -3  -2  -6   99.29   10.90
   3   2   6  107.19    9.60
   3   2   6  123.79    8.80
  -3  -2   6   91.19   10.90
   3   2   6   92.59    9.00
   3  -2  -6   94.99   11.70
   3   2   6  112.99    8.10
   3   2   6   95.09    9.10
  -3  -2   6   97.79    8.40
   3   2   6  115.29    8.00
  -3   2  -6   93.39   14.50
   3   2   6  111.19    9.00
   3   2   6  100.59    7.90
  -3   3   6   31.80    9.50
   3  -3   6   45.80    4.90
   3   3  -6   45.00   12.80
   3   3  -6   48.40    4.40
  -3   3   6   37.80    4.00
  -3   3   6   48.80    4.30
  -3   3   6   36.50    4.00
  -3   3   6   33.40    4.30
  -3   3   6   36.10    5.40
   3   3  -6   44.30    4.40
  -3   3  -6   24.70   10.90
   3  -3  -6   34.40    3.70
  -3  -3   6   41.80    5.10
   3   3   6   41.60    5.10
   3   3   6   30.90    4.00
   3   3   6   43.90    4.20
  -3   3  -6   37.90    4.30
   3   3   6   60.39   11.90
  -3  -3   6   38.60    3.90
   3   3   6   41.70    4.60
  -3   4   6    7.70    2.50
  -3   4   6    3.70    1.60
   3  -4   6    4.90    1.70
  -3   4   6    3.90    1.40
   3   4  -6    7.10    1.80
  -3   4   6    4.00    2.10
  -3   4   6    5.80    1.60
  -3   4   6    7.40    1.70
  -3   4   6    6.10    1.70
  -3  -4  -6    6.60    1.40
  -3   4  -6    5.00    1.80
   3   4   6    6.80    2.50
   3   4   6    7.00    1.70
   3   4   6    7.80    1.70
  -3   4  -6   10.30    1.80
   3   4   6    4.50    1.60
  -3  -4   6    3.40    1.20
   3   4   6    7.40    1.60
   3  -4  -6    3.10    1.40
   3   4   6    6.10    2.00
   3   4   6    1.10    3.50
  -3   5   6    0.90    1.30
  -3   5   6    1.70    0.90
  -3   5   6   -0.70    0.70
  -3   5   6    0.30    1.00
   3   5  -6    0.70    0.90
  -3   5   6    1.10    0.70
   3   5  -6   -1.70    1.10
  -3  -5  -6    0.10    0.50
  -3   5   6    0.80    0.90
   3   5   6    0.30    1.10
   3   5   6    0.10    0.80
   3   5   6    1.70    1.10
  -3   5  -6    1.00    1.00
   3   5   6    1.00    1.20
   3   5   6   -0.10    0.70
   3   5   6    0.20    0.80
   3  -5  -6    0.90    0.70
   3   5   6    0.30    0.80
  -3   0   7   -3.70    7.70
   3   0  -7    1.90    1.30
  -3   0  -7   -2.40    5.70
  -3   0   7    0.90    1.80
   3   0   7   -2.80    1.60
   3   0   7    2.60    1.60
  -3   0   7    2.30    1.30
   3   0   7   -0.80    1.70
   3   0   7    0.30    1.20
   3   0   7   -0.10    1.20
   3   0  -7    6.20    5.50
  -3   1   7    8.40    3.80
   3   1  -7    5.40    1.60
   3  -1   7    5.70    2.70
  -3   1   7    4.70    1.80
   3  -1   7    3.30    2.30
  -3  -1  -7    5.70    6.10
  -3   1   7    9.60    8.90
   3  -1   7    5.70    2.00
   3   1  -7   -2.90    6.00
  -3   1   7    4.20    1.60
   3   1   7    2.90    2.30
   3   1   7    6.30    1.50
  -3   1  -7    6.90    1.60
   3  -1  -7    6.50    1.40
   3   1   7    4.20    1.30
  -3  -1   7    7.70    2.30
   3   1   7    5.80    1.50
  -3  -1   7    4.00    1.60
  -3  -1   7    6.70    5.80
   3   1   7    6.60    2.50
   3   1   7    3.70    1.80
   3   1   7    4.30    1.80
   3   2  -7    3.50    1.50
  -3   2   7    3.30    1.60
  -3   2   7    3.50    1.60
   3  -2   7    2.30    2.00
   3  -2   7    5.10    2.50
  -3   2   7    3.90    1.90
  -3   2   7    3.70    5.40
  -3   2   7    8.60   10.10
  -3   2   7    5.40    1.70
   3  -2   7    1.00    3.50
   3   2  -7    4.40    7.80
   3   2   7    4.80    1.50
   3   2   7    6.10    3.30
  -3  -2   7    8.80    2.90
   3   2   7    3.90    2.00
   3   2   7    4.80    1.90
   3  -2  -7    3.10    7.00
   3   2   7    5.80    5.70
  -3  -2   7    1.20    1.20
  -3  -2   7    6.80    2.60
  -3   2  -7    2.50    1.50
   3   2   7    3.80    1.40
  -3   2  -7    1.00    7.70
   3  -3   7    0.70    1.40
  -3   3   7    1.30    1.40
  -3   3   7    3.10    1.30
   3   3  -7    0.70    1.30
  -3   3   7    2.10    1.50
  -3   3   7    1.80    2.60
  -3   3   7    4.30    6.40
  -3   3   7    2.70    1.40
   3  -3   7    0.10    1.50
  -3   3   7    3.70    1.60
   3   3   7    2.50    1.40
   3   3   7    6.50    2.50
   3   3   7    3.60    1.50
   3   3   7    0.80    1.40
  -3  -3   7    2.10    1.60
   3   3   7    1.50    1.30
   3   3   7    8.50   12.80
  -3   3  -7    1.90    1.40
   3   3   7    2.60    1.40
  -3   4   7    1.60    1.50
  -3   4   7    1.00    1.10
  -3   4   7    2.40    1.80
  -3   4   7    0.10    1.10
  -3  -4  -7    2.60    1.10
  -3   4   7    2.30    1.20
   3   4  -7    2.70    1.30
   3  -4   7    2.10    1.50
  -3   4   7    2.80    1.20
  -3   4  -7    4.50    1.50
   3   4   7    0.50    1.30
   3   4   7    1.70    0.80
   3   4   7    2.20    1.20
   3   4   7   -0.20    1.90
   3   4   7    1.90    1.20
   3   4   7    3.40    2.80
   3  -4  -7    0.80    0.80
   3   4   7    2.30    1.30
  -3   0  -8    2.80    1.60
   3   0   8    0.80    1.00
   3   0  -8   22.90   13.80
  -3   0   8    3.10    4.60
  -3   0   8    2.70    8.60
  -3   0  -8   -1.40   13.60
   3   0   8    0.60    1.40
   3   0   8    0.10    1.40
   3   0   8   -0.70    4.30
   3   0   8    0.40    1.90
  -3   0   8    0.90    1.50
  -3   1   8   41.40    4.70
   3  -1   8   33.00    8.90
   3  -1   8   32.80    3.10
   3   1  -8   31.20   12.10
   3  -1   8   26.10    5.00
   3   1  -8   34.40    4.00
  -3   1   8   34.50    4.20
   3  -1   8   39.10    4.90
   3  -1   8   43.30    5.20
  -3   1   8   33.80    3.30
   3   1  -8   26.80    3.30
  -3  -1   8   30.10    5.00
  -3  -1   8   26.90    3.50
   3   1   8   24.70    4.60
  -3  -1   8   35.90    4.70
  -3  -1   8   32.20    7.30
   3   1   8   28.20    3.10
   3   1   8   23.00    9.20
  -3   1  -8   39.50   11.80
   3  -1  -8   35.30    3.20
   3   1   8   31.70    3.90
   3  -1  -8   36.80   11.70
   3   1   8   31.00    3.30
  -3   2   8   49.10    5.50
   3  -2   8   55.09    5.40
  -3   2   8   59.69    5.70
  -3   2   8   56.69    4.80
  -3   2   8   64.99    5.40
   3  -2   8   57.19    7.10
   3  -2   8   60.09    5.90
  -3   2   8   61.89    5.00
   3   2  -8   58.89    5.00
   3   2  -8   49.00    4.60
  -3   2   8   49.99    4.60
  -3   2   8   51.69   12.30
   3   2   8   40.10    9.60
   3   2   8   51.79    5.80
   3   2   8   50.29    4.70
   3   2   8   49.60    4.50
   3   2   8   56.29    4.80
   3   2   8   51.19    5.30
   3   2   8   60.29   10.10
  -3   2  -8   60.89    5.10
  -3  -2   8   57.39    6.10
  -3   3   8   17.30    3.30
  -3   3   8   21.80    2.60
   3  -3   8   18.70    2.60
  -3   3   8   21.30    2.90
   3   3  -8   22.20    2.70
  -3   3   8   18.50    2.60
  -3   3   8   21.30    2.70
   3   3   8   23.00    3.00
   3   3   8   24.20    3.00
   3   3   8   21.40    2.70
   3   3   8   22.30    3.80
  -3   3  -8   21.70    2.70
   3   3   8   25.40    2.70
  -3   4   8    0.00    1.00
   3   4  -8    0.70    0.80
  -3   4   8    0.70    1.20
  -3   4   8    1.30    0.90
  -3   4   8   -0.70    0.80
  -3   4   8    1.00    0.80
   3  -4  -8    1.10    0.50
  -3   4  -8    0.20    0.90
   3   4   8    0.40    0.70
   3   4   8   -0.10    1.10
   3   4   8    0.10    0.60
   3   4   8    0.80    0.90
   3   4   8   -0.20    0.80
  -3   0   9    0.20    1.00
  -3   0   9    1.60    1.10
  -3   0   9   -0.60    0.90
   3   0   9   -0.70    3.20
   3   0   9    0.00    0.80
  -3   0   9    2.10    2.90
  -3   0   9    0.20    5.70
  -3   0   9    2.00    1.20
   3   0   9   -0.90    9.40
   3   0   9   -1.20    1.10
   3   0   9    1.00    1.30
   3  -1   9    2.20    0.90
   3   1  -9    6.10    1.60
   3  -1   9    2.40    7.40
  -3   1   9    4.90    2.40
  -3   1   9    2.00    1.20
   3  -1   9    2.60    1.40
   3  -1   9    5.50    3.40
   3  -1   9    2.00    1.50
  -3   1   9    2.80    1.50
  -3   1   9    3.30    7.60
  -3   1   9    3.90    1.40
  -3   1   9    3.30    1.40
  -3  -1   9    5.50    1.60
  -3   1  -9    1.10    1.10
   3   1   9    3.20    7.80
  -3  -1   9    9.30    2.70
   3   1   9    6.20    1.90
  -3  -1   9    3.30    5.90
   3   1   9    7.50    8.80
  -3   1  -9    1.90    1.20
  -3  -1   9    1.10    1.20
   3   1   9    3.90    1.70
   3  -1  -9    3.20    1.10
   3   1   9    5.40    1.40
   3   1   9    2.40    1.00
   3   2  -9    3.30    1.20
  -3   2   9   10.50    5.30
  -3   2   9    1.60    1.00
   3  -2   9    2.10    1.50
  -3   2   9    4.20    1.30
  -3   2   9    2.00    1.80
   3  -2   9    3.80    1.30
   3  -2   9    6.90    2.10
  -3   2   9    4.30    1.20
  -3   2   9    6.20    1.60
   3   2   9    3.30    2.30
  -3  -2   9    2.30    0.80
  -3  -2   9    2.70    1.30
  -3  -2   9    4.00    1.80
   3   2   9    6.00    2.40
  -3   2  -9    4.90    1.20
  -3   2  -9    6.40    1.40
   3   2   9   13.10   15.30
   3   2   9    2.00    1.00
   3   2   9    4.10    1.50
   3   2   9    3.30    1.20
  -3   3   9    1.40    0.90
  -3   3   9    3.60    1.20
  -3   3   9    1.50    1.10
  -3   3   9    2.10    1.30
  -3   3   9    1.70    0.80
   3  -3   9    1.50    0.90
   3   3   9    4.80    1.90
   3   3   9    2.40    1.60
   3   3   9    2.20    1.00
   3   3   9    2.60    1.10
   3   3   9    3.00    1.00
  -3  -3   9    4.40    1.10
   3   0  10    0.50    2.50
  -3   0  10    2.10    1.50
  -3   0  10   -1.60    1.40
  -3   0  10   -1.40    0.70
  -3   0  10   -0.90    0.70
   3   0  10    0.40    0.90
   3   0  10   -0.60    6.00
  -3   0  10    0.10    0.60
   3   0  10    1.00    0.90
   3   0  10    0.10    0.50
   3  -1  10    5.00    1.20
  -3   1  10    6.10    1.40
   3  -1  10   11.60    2.30
  -3   1  10    7.70    1.30
  -3   1  10    8.30    2.20
   3   1 -10    7.30    1.10
   3  -1  10    4.80    2.50
   3  -1  10    7.70    1.40
   3   1  10    5.80    1.30
   3   1  10    5.00    1.20
   3   1  10    7.60    7.90
  -4   0   0    9.00    1.70
   4   0   0    8.90    1.40
  -4  -1   0    2.00    1.50
  -4   1   0    1.80    2.70
  -4   1   0    2.10    2.10
   4   1   0    0.20    1.60
  -4   2   0 2650.23  180.38
  -4   2   0 2741.13  179.28
   4  -2   0 2819.72  178.48
   4   2   0 2780.32  178.78
  -4   3   0   20.70    8.50
  -4   3   0    5.70    3.80
   4   3   0    6.40    4.60
  -4  -3   0    3.00    2.80
   4   4   0   98.89    7.90
  -4  -4   0  109.79   13.10
   4   4   0   90.19    7.30
   4  -4   0  100.49    7.50
   4   4   0   90.79    7.00
   4   4   0   92.59    7.20
  -4   4   0  101.49    7.60
  -4   4   0  100.69    7.90
  -4  -4   0   99.39    7.30
   4  -4   0  104.99    7.30
   4   4   0   97.39    7.10
  -4  -4   0   82.89    7.20
   4   5   0   25.70    2.80
  -4  -5   0   22.70    3.00
   4  -5   0   17.00    3.10
  -4  -5   0   27.70    2.90
   4   5   0   26.90    3.20
   4   5   0   30.00    2.90
  -4   5   0   18.00    3.20
   4   5   0   27.00    3.70
   4  -6   0    4.70    1.00
  -4  -6   0    5.20    1.30
   4  -6   0    6.60    1.80
   4   6   0    7.10    1.50
  -4  -6   0    6.70    1.40
  -4   6   0    4.30    1.20
   4   0   1 2400.66  143.99
   4   0  -1 2347.67  145.49
  -4   0   1 1993.90  144.99
  -4   1   1   82.09    8.20
  -4  -1  -1   85.99    7.50
   4   1  -1  110.69    8.80
  -4  -1  -1   79.89    7.00
  -4  -1  -1  105.39    6.70
  -4  -1   1  103.59    8.10
   4   2  -1  128.79   11.70
   4  -2   1  116.89   10.40
  -4  -2  -1  121.79    9.90
  -4   2  -1  107.59   12.20
  -4  -2   1  128.19   10.90
   4   2   1  119.09   10.00
  -4  -3  -1  193.58   16.50
   4   3  -1  187.38   18.40
  -4  -3   1  201.08   17.50
  -4   3  -1  221.08   19.10
  -4   4   1    1.30    1.20
  -4  -4  -1    2.60    1.20
   4  -4   1    0.40    0.90
   4  -4   1    0.10    1.10
   4   4  -1    3.90    1.50
  -4   4   1    2.20    1.00
  -4  -4  -1    1.00    1.00
   4   4  -1    0.90    1.00
  -4   4   1    1.20    1.50
   4   4  -1   -4.20   10.70
   4  -4   1   -1.70    2.10
  -4   4   1    0.50    1.30
   4   4  -1    4.00    1.30
  -4   4   1    2.90    1.00
  -4   4  -1   -8.80    7.30
   4  -4  -1    1.50    1.20
   4   4   1    0.60    1.40
   4  -4  -1    3.60    1.20
   4   4   1    0.20    0.90
   4   4   1    2.40    1.10
   4   4   1    3.50    1.20
   4   4   1    1.60    1.30
  -4  -4   1    5.60    4.80
  -4   4  -1    3.10    1.50
  -4  -4   1    2.60    1.30
  -4   4  -1    2.00    1.40
   4   4   1    2.70    1.10
  -4   5   1   39.40    3.90
   4  -5   1   34.70    3.90
  -4  -5  -1   34.00    3.50
  -4  -5  -1   33.70    3.30
   4   5  -1   30.80    3.80
  -4   5   1   27.50    3.80
   4   5  -1   39.90    3.90
   4   5   1   28.20    3.50
   4   5   1   32.10    4.20
  -4  -5   1   33.90    3.30
   4   5   1   30.90    3.70
  -4  -5   1   35.30    3.80
   4  -5  -1   30.70    3.60
   4   5   1   31.40    3.70
  -4   5  -1   33.20    3.90
   4  -5  -1   32.50    3.30
   4  -6   1    9.50    2.00
  -4   6   1    8.00    1.60
  -4   6   1   11.80    1.90
   4   6  -1   10.90    1.90
   4  -6   1    6.50    2.60
  -4  -6  -1    5.70    1.40
  -4  -6  -1    9.10    1.60
  -4   6  -1   10.30    2.60
   4  -6  -1   10.60    1.80
  -4  -6   1    8.40    1.30
   4  -6  -1    7.60    1.40
  -4   6  -1   11.40    2.00
  -4   0   2  361.66   25.80
  -4   0  -2  390.66   24.80
   4   0  -2  376.36   25.90
   4   1  -2 2585.84  161.78
  -4  -1   2 2483.85  161.08
   4  -1  -2 2381.46  160.38
  -4  -2  -2   89.09    7.40
   4   2  -2   82.29   10.00
   4  -2   2  101.69    9.00
  -4  -2   2   74.09    8.70
  -4   2  -2   86.69    9.90
  -4   2  -2   81.59   11.10
  -4   3   2   21.00    3.00
   4   3  -2   21.80    7.00
   4  -3   2   22.50    2.40
   4   3  -2   28.60   10.10
  -4  -3  -2   28.90    4.80
   4   3  -2   17.80    2.50
   4   3  -2   18.70    2.40
  -4  -3   2   22.70    2.50
   4   3   2   22.80    2.60
  -4   3  -2   14.50    7.70
  -4  -3   2   13.20    5.10
  -4  -3   2   26.50    2.40
  -4   3  -2   14.90    6.00
   4   3   2   26.70    3.00
  -4   3  -2   18.50    2.50
   4   4  -2  203.88   24.00
  -4   4   2  171.58   12.50
   4  -4   2  180.08   13.90
   4   4  -2  168.68   12.50
  -4  -4  -2  186.68   12.50
  -4  -4  -2  170.08   12.40
  -4   4   2  170.88   14.30
   4  -4   2  166.78   12.30
  -4   4   2  186.48   12.50
  -4  -4  -2  175.98   17.00
   4   4   2  204.38   12.90
   4  -4  -2  164.28   12.50
   4   4   2  200.78   12.70
   4   4   2  154.88   13.10
   4  -4  -2  174.88   12.50
  -4  -4   2  175.98   19.20
  -4  -4   2  167.98   13.60
   4   4   2  169.48   12.30
   4   4   2  199.08   12.60
  -4   4  -2  199.68   13.10
  -4  -4   2  168.38   13.90
  -4   5   2   68.29    5.70
   4   5  -2   71.69    6.50
  -4  -5  -2   65.09    5.50
  -4  -5  -2   73.49    5.60
  -4   5   2   67.29    6.20
   4  -5  -2   68.49   11.20
   4   5   2   71.99    5.30
   4  -5  -2   60.09    5.70
   4   5   2   68.09    5.50
  -4  -5   2   71.39    6.60
   4   5   2   61.69    5.20
   4  -5  -2   56.69    5.60
  -4   6   2   34.10    2.90
  -4  -6  -2   33.00    3.00
   4   6  -2   31.70    3.30
   4  -6   2   35.70    3.20
   4  -6  -2   29.70    3.00
  -4   6  -2   35.80    3.40
   4   6   2   26.80    2.90
   4   6   2   37.50    3.50
  -4  -6   2   36.90    3.40
   4  -6  -2   27.80    2.70
  -4   0   3  370.76   26.80
  -4   0  -3  407.66   26.30
  -4   0  -3  379.36   26.30
  -4  -1  -3   41.00    3.80
  -4  -1  -3   53.09    4.00
   4   1  -3   55.39    6.80
  -4  -1   3   39.40    5.80
  -4  -2  -3  111.49    8.70
  -4  -2  -3   98.49   12.30
   4   2  -3   99.19   11.80
   4  -2  -3  109.29    9.70
  -4  -2   3  102.19   10.60
  -4   2  -3  101.79   11.70
   4   3  -3    2.70    1.60
   4   3  -3    3.40    1.10
   4   3  -3    7.40    5.50
  -4   3   3    3.60    1.20
  -4   3   3    3.20    1.60
   4  -3   3    3.60    1.20
  -4   3  -3    8.90    4.80
  -4   3  -3    4.00    1.30
   4  -3  -3   -0.40    2.70
  -4   3  -3    5.90    7.20
   4   3   3    4.70    1.60
   4   3   3    4.30    1.40
  -4  -3   3    6.10    1.20
   4   3   3    4.90    1.20
   4   3   3    6.40    1.20
  -4  -3   3    3.70    1.80
  -4   3  -3    1.30    1.40
  -4  -3   3    4.50    1.30
  -4  -3   3    7.70    5.10
   4   3   3    4.70    1.20
   4  -4   3   61.89    5.10
  -4   4   3   62.19    5.10
  -4   4   3   69.59    6.40
  -4   4   3   65.69    4.90
  -4   4   3   59.19    5.50
   4   4  -3   53.59    5.10
   4  -4   3   62.29    6.50
   4   4  -3   61.49   13.50
  -4  -4  -3   49.70    5.60
  -4  -4   3   64.29    5.20
   4   4   3   55.19    5.50
   4   4   3   52.29    4.50
   4  -4  -3   67.09    5.00
  -4  -4   3   49.50    5.90
   4   4   3   54.39    4.90
   4  -4  -3   60.39    5.00
   4   4   3   50.89    4.90
  -4   4  -3   59.59    5.40
   4   4   3   58.59    5.80
   4   4   3   54.59    4.80
  -4   4  -3   54.79   12.80
  -4   4  -3   58.19    4.90
  -4  -4   3   51.79    4.60
  -4  -4   3   39.80   13.10
   4  -4  -3   49.60    8.90
   4  -5   3    3.80    2.20
  -4   5   3    4.30    1.30
  -4   5   3    2.00    1.00
   4  -5   3    3.80    1.40
  -4   5   3    0.20    1.60
  -4  -5  -3    3.00    1.10
  -4  -5  -3    4.70    1.20
  -4   5   3    1.60    1.40
  -4   5   3    2.80    1.10
  -4   5   3    1.90    1.10
   4   5  -3    4.00    1.50
   4   5   3    3.70    1.80
   4   5   3    0.10    1.00
   4   5   3    1.10    1.40
  -4  -5   3    2.10    1.40
   4  -5  -3    0.50    1.20
  -4   5  -3    4.20    1.60
   4   5   3    1.90    1.20
   4  -5  -3    3.00    1.20
   4   5   3    2.70    1.20
   4   5   3    2.70    1.30
   4   5   3    1.30    1.30
  -4  -5   3    0.50    0.80
   4  -6   3    1.00    0.80
  -4   6   3    0.40    0.80
   4   6  -3   -0.20    0.90
  -4  -6  -3    1.00    0.60
  -4  -6  -3    0.50    0.60
  -4  -6   3    0.50    0.90
   4  -6  -3    0.60    0.60
   4  -6  -3    0.60    0.80
   4   6   3    0.90    0.60
   4   6   3    0.60    1.00
   4   6   3    1.90    0.70
   4   6   3    0.30    0.80
   4   6   3    1.00    0.90
  -4   6  -3   -0.20    1.00
   4   6   3    0.70    0.80
  -4   0  -4  379.16   26.70
   4   1  -4   29.10    6.40
  -4  -1  -4   43.20    4.40
  -4  -1  -4   42.10    6.30
  -4  -1   4   34.70    6.60
  -4  -2  -4  278.47   19.30
   4   2  -4  292.87   24.30
   4   2  -4  268.27   18.20
   4   2   4  266.97   18.40
  -4  -2   4  270.67   23.10
   4   2   4  269.87   18.10
  -4   2  -4  233.88   22.80
  -4   3   4   12.20    1.80
   4   3  -4   13.90    2.20
  -4   3   4   11.20    2.50
  -4  -3  -4    9.30    3.70
   4   3  -4   14.10    2.10
  -4   3   4   12.10    2.10
   4   3  -4    4.70    6.90
  -4   3   4    8.40    3.70
   4  -3   4   13.20    3.00
   4  -3   4   12.90    2.10
   4   3   4   13.50    1.90
   4   3   4   12.60    1.90
  -4   3  -4    9.90    6.10
  -4  -3   4   -4.60   10.50
   4  -3  -4   12.90    4.10
  -4   3  -4   13.40    2.20
  -4  -3   4    9.70    1.50
   4   3   4   10.90    1.80
  -4   3  -4    9.40    2.10
  -4  -3   4   11.00    2.00
   4   3   4    9.90    2.10
   4  -3  -4    8.60    1.70
   4   3   4   12.20    2.30
  -4  -3   4   13.70    2.90
   4   3   4   17.70    9.80
   4   3   4   11.90    2.00
   4   3   4   11.90    2.10
  -4   3  -4   -4.60    8.70
  -4  -4  -4  102.39    8.20
  -4   4   4   99.19    8.60
  -4   4   4  104.39    8.10
  -4   4   4  114.19    8.30
   4  -4   4  115.49    9.70
   4   4  -4   95.69   19.20
  -4   4   4  105.49    8.00
  -4   4   4  109.09    9.40
  -4  -4  -4   97.39   13.40
   4  -4   4  105.99    8.10
   4   4  -4  112.89    8.50
   4   4   4  106.89    8.60
   4   4   4  115.59    8.30
  -4  -4   4   97.09    9.20
   4   4   4  121.79    8.30
   4   4   4  121.39    9.00
   4  -4  -4   98.09    8.00
   4   4   4   97.59    8.00
  -4   4  -4   95.59   18.10
   4   4   4  101.69    8.10
  -4   4  -4  109.09    8.10
   4   4   4   99.49    9.10
  -4  -4   4  103.99    8.20
   4  -4  -4  112.09   13.40
  -4   5   4   12.30    1.90
   4  -5   4   18.30    3.50
  -4  -5  -4   11.30    1.80
  -4   5   4   19.60    3.20
  -4   5   4   13.80    2.50
  -4   5   4   14.30    2.20
  -4  -5  -4   12.80    1.80
   4  -5   4   13.60    2.10
  -4   5   4   14.40    1.70
  -4   5   4   14.30    1.90
   4   5  -4   13.80    2.40
   4  -5  -4   12.80    2.10
   4   5   4   16.00    2.40
   4   5   4   10.80    2.40
   4   5   4   17.40    2.30
  -4   5  -4   14.00    2.40
   4   5   4   14.50    2.10
   4   5   4    9.00    1.90
   4   5   4   10.70    2.10
   4   5   4   17.20    2.50
   4  -5  -4   16.00    2.00
  -4   6   4    9.40    1.40
  -4  -6  -4   10.30    1.20
   4  -6  -4   12.80    1.50
   4  -6  -4   11.20    1.60
   4   6   4    9.30    1.60
  -4   6  -4   12.20    1.70
   4   0  -5   97.49   10.10
  -4   0  -5   76.59    8.80
  -4   1   5  236.08   15.80
   4   1  -5  231.98   20.40
   4  -1   5  217.68   16.60
  -4  -1  -5  211.68   16.80
  -4   1   5  211.28   16.20
  -4   1   5  224.08   16.00
   4  -1   5  225.18   16.30
   4  -1  -5  196.18   18.10
   4   1   5  248.48   15.90
   4   1   5  218.78   16.40
   4   1   5  224.08   15.30
  -4  -1   5  237.18   16.70
   4   1   5  251.27   16.30
  -4   2   5  154.28   11.70
  -4   2   5  159.08   11.00
   4  -2   5  164.28   12.30
   4  -2   5  170.28   11.90
   4   2  -5  121.99   16.50
   4   2  -5  154.88   11.50
   4  -2   5  136.09   11.70
  -4   2   5  172.58   14.40
   4   2  -5  147.69   10.90
  -4   2   5  154.48   11.30
  -4  -2  -5  175.48   12.80
   4  -2  -5  151.88   14.10
   4   2   5  156.88   12.20
  -4  -2   5  157.48   12.10
  -4   2  -5  163.78   17.20
  -4  -2   5  142.39   10.80
   4   2   5  151.58   11.70
   4   2   5  169.08   11.50
   4   2   5  168.38   11.20
   4   2   5  160.18   11.00
  -4   2  -5  141.49   11.00
   4   2   5  149.88   12.00
   4   2   5  145.09   12.10
   4   2   5  147.19   10.80
   4   2   5  151.58   10.80
   4   3  -5   -4.00    7.20
   4   3  -5    9.50    1.80
  -4  -3  -5    3.40    4.80
   4  -3   5    8.10    2.70
  -4   3   5   10.20    5.90
   4  -3   5    6.00    2.60
  -4   3   5    7.40    2.70
   4  -3   5    3.90    1.70
  -4   3   5    8.70    1.80
  -4   3   5    8.80    2.10
  -4   3  -5    5.90    1.80
   4   3   5    6.80    1.80
   4  -3  -5   13.70    5.00
   4  -3  -5    7.30    1.70
   4   3   5   11.20    2.00
  -4  -3   5    7.50    1.60
   4   3   5   11.10    1.90
  -4  -3   5   11.40    2.80
  -4   3  -5   23.80   11.30
  -4   3  -5   11.90    2.20
   4   3   5    5.10    2.30
  -4   3  -5    0.80    6.50
   4   3   5    6.80    2.10
   4   3   5   10.70    1.90
   4   3   5    5.50    2.00
   4  -4   5    6.60    2.80
  -4   4   5    9.00    2.00
  -4   4   5    8.20    2.70
   4  -4   5    8.10    2.40
  -4   4   5    9.20    2.60
  -4   4   5    6.30    3.00
   4   4  -5   16.60   17.90
  -4  -4  -5    7.60    1.40
  -4   4   5    7.40    2.30
  -4   4   5    7.20    1.40
   4   4   5    6.10    1.80
   4   4   5    8.00    1.90
   4   4   5   10.60    2.40
   4  -4  -5   10.30    1.80
   4   4   5    6.50    2.30
   4   4   5    4.60    2.50
   4  -4  -5   -4.30   10.40
  -4   4  -5    5.50    2.00
   4   4   5    6.10    3.20
   4   4   5    7.80    1.90
   4   4   5    6.30    3.90
  -4   5   5    0.80    0.90
  -4  -5  -5    0.70    0.70
  -4   5   5    1.80    1.50
   4   5  -5    2.30    1.60
  -4   5   5    0.10    0.90
   4   5  -5    0.90    1.00
  -4   5   5    0.70    1.10
  -4   5   5    1.60    1.00
  -4   5   5   -0.40    1.00
  -4   5   5    0.60    1.20
   4   5   5    0.80    1.30
   4  -5  -5    1.30    1.00
  -4   5  -5    0.50    1.10
   4   5   5    0.80    1.10
   4   5   5    1.60    1.50
   4   5   5    0.80    1.10
   4   5   5    3.10    1.40
  -4  -5   5    0.90    1.00
   4   5   5    0.80    1.00
   4   0   6  228.08   15.50
   4   0  -6  211.48   19.70
  -4   0   6  221.28   17.00
   4   0  -6  215.98   15.10
   4   0   6  196.98   16.00
  -4   0   6  205.68   15.90
   4   0   6  208.18   15.80
   4   0   6  251.77   16.90
   4   0  -6  238.08   15.40
  -4   0   6  204.88   15.50
  -4  -1  -6    9.40    5.10
  -4   1   6   13.10    3.10
  -4   1   6   10.10    2.20
   4  -1   6   13.60    2.80
   4   1  -6   17.40    6.30
   4  -1   6   11.70    2.60
  -4   1   6    3.60    6.50
   4  -1   6    8.60    2.90
   4   1  -6   11.10    2.00
  -4   1   6   15.40    2.40
  -4  -1   6   14.30    2.70
   4   1   6   11.10    2.90
  -4   1  -6    8.70    5.40
   4   1   6   16.80    2.40
  -4  -1   6   13.20    2.10
   4   1   6   10.30    2.80
   4   1   6   13.00    1.90
   4   1   6   12.50    1.80
   4  -1  -6    6.90    2.50
   4   1   6   14.30    2.80
  -4   1  -6    8.50    1.80
   4  -1  -6   12.90    4.30
   4   1   6   13.30    1.90
  -4  -1   6   13.00    4.60
   4   1   6   11.60    2.40
  -4   2   6  159.68   16.50
   4  -2   6  138.19   11.10
   4   2  -6  140.89   18.30
  -4   2   6  132.79   10.90
   4  -2   6  124.89   10.90
  -4   2   6  130.99   10.40
   4  -2   6  128.09   12.70
  -4   2   6  131.69   12.60
   4   2   6  153.88   10.20
  -4  -2   6  146.99   10.00
   4   2   6  143.49   10.00
  -4  -2   6  150.38   11.60
   4   2   6  146.89   10.70
  -4   2  -6  149.99   17.60
   4   2   6  148.89   10.20
   4  -2  -6  135.09   10.00
   4   2   6  154.18   11.30
   4   2   6  126.69   11.30
  -4   2  -6  123.99   10.70
  -4  -2   6  126.69   10.40
   4  -3   6  160.58   13.50
   4   3  -6  186.68   12.60
  -4   3   6  154.38   12.40
  -4   3   6  188.08   12.70
  -4   3   6  160.28   15.70
   4   3  -6  188.78   24.00
  -4   3   6  184.98   14.00
   4  -3   6  196.18   13.90
  -4   3   6  178.48   12.70
  -4   3   6  197.38   13.20
  -4   3   6  179.38   12.70
   4   3  -6  169.28   12.80
   4   3   6  176.78   13.20
  -4   3  -6  174.38   12.70
  -4  -3   6  164.38   12.30
   4   3   6  176.88   12.50
   4  -3  -6  153.78   12.10
   4   3   6  181.18   19.80
  -4  -3   6  160.08   13.70
   4   3   6  178.78   12.60
   4  -3  -6  159.98   18.10
   4   3   6  184.78   13.70
  -4   3  -6  179.58   30.70
   4   3   6  184.88   12.60
   4   3   6  180.48   12.70
  -4   3  -6  171.78   22.00
   4  -4   6    2.10    1.40
  -4   4   6    0.90    1.40
  -4   4   6    1.10    1.10
  -4   4   6   -0.30    1.00
  -4   4   6    0.50    1.60
  -4   4   6    0.20    1.00
  -4   4   6    1.50    1.20
   4   4   6   -1.60    2.10
   4   4   6    0.80    1.20
   4  -4  -6   -0.80    1.00
  -4  -4   6    1.90    1.00
   4   4   6    1.30    1.60
   4   4   6   -0.30    1.00
   4   4   6    1.10    1.10
  -4   4  -6    0.60    1.10
   4   4   6   -0.30    1.00
  -4   4  -6    0.40    1.60
   4   4   6    2.00    1.30
  -4   5   6    6.00    1.20
   4   5  -6    5.50    1.30
  -4   5   6    2.40    0.80
  -4   5   6    5.00    1.40
   4   5  -6    4.00    1.00
  -4   5   6    6.50    1.80
  -4   5   6    3.30    1.00
   4   5   6    2.30    0.90
   4   5   6    3.50    1.40
  -4   5  -6    3.30    1.20
   4   5   6    5.20    1.40
   4   5   6    2.60    0.90
   4  -5  -6    4.60    0.90
  -4   0   7   -4.80    8.00
  -4   0  -7   -1.10    5.60
  -4   0   7   -1.00    1.90
   4   0   7   -0.50    1.20
   4   0   7    1.50    1.00
   4   0   7    0.90    1.40
   4   0  -7    6.60    5.20
   4   0  -7   -1.00    1.10
   4   0   7    2.00    1.70
   4   0   7    0.90    1.90
  -4   0   7    0.90    1.30
  -4   0   7    0.50    1.20
   4   0   7    2.80    2.20
   4   0  -7   -0.30    1.00
   4  -1   7   10.70    3.30
   4   1  -7    4.30    6.70
   4  -1   7    9.60    2.90
   4   1  -7    6.20    1.70
   4  -1   7    9.90    2.30
  -4   1   7   13.40    2.50
  -4   1   7   10.90    2.20
  -4   1   7   11.20    5.20
   4   1   7    7.20    3.00
  -4  -1   7    7.90    1.90
  -4   1  -7    7.80    7.50
   4   1   7    8.60    2.20
   4   1   7    8.00    2.40
   4  -1  -7   -1.40   10.70
   4   1   7    5.70    1.60
   4   1   7    9.70    1.70
   4   1   7    9.90    1.80
  -4  -1   7    6.80    4.30
   4   1   7    6.10    2.80
  -4  -1   7   12.10    2.90
  -4   2   7   86.89    6.80
   4  -2   7   83.19    7.50
   4   2  -7   86.89    6.50
   4  -2   7   72.09    7.00
  -4   2   7   68.59   12.90
  -4   2   7   81.29    7.20
  -4   2   7   86.69    8.10
   4  -2   7   84.89    8.40
  -4  -2   7   70.89    7.40
   4   2   7   60.09    8.10
  -4   2  -7   58.19   13.00
  -4   2  -7   80.79    6.50
   4   2   7   67.69    7.90
   4   2   7   76.39    7.30
   4   2   7   74.59    6.80
   4   2   7   80.69    6.20
   4   2   7   68.49    6.00
   4   2   7   69.59    6.10
   4  -2  -7   88.39   14.10
  -4   3   7   27.70    4.60
  -4   3   7   27.70    3.20
  -4   3   7   28.70    3.30
   4   3  -7   30.70    3.10
  -4   3   7   34.80    6.10
  -4   3   7   23.90    3.30
   4  -3   7   23.80    3.50
  -4   3   7   29.50    3.20
   4   3  -7   28.70    3.60
   4   3   7   26.00    3.60
   4   3   7   29.40   12.70
   4  -3  -7   25.50    2.90
   4   3   7   32.70    3.30
   4   3   7   26.10    3.10
   4   3   7   31.10    4.40
   4   3   7   29.30    3.10
  -4   3  -7   23.60    3.10
   4   3   7   29.80    3.00
  -4   4   7    1.40    1.70
   4   4  -7    0.30    1.20
  -4   4   7    1.00    1.20
  -4   4   7   -0.80    1.00
  -4  -4  -7    2.20    1.00
   4   4  -7    3.00    1.30
  -4   4   7   -0.30    1.00
  -4   4   7    0.30    0.90
   4  -4   7    1.00    1.00
   4   4   7    0.40    1.20
   4   4   7    0.40    1.00
   4   4   7    0.40    2.00
  -4   4  -7   -0.30    1.20
   4   4   7    0.20    1.30
   4   4   7   -1.00    1.10
   4  -4  -7    0.00    0.80
   4   0   8   50.49    6.80
   4   0   8   52.29    6.10
  -4   0   8   53.29    4.90
   4   0   8   42.80    5.20
  -4   0  -8   53.99    4.70
  -4   0   8   53.59    6.30
  -4   0   8   58.39    9.20
   4   0   8   39.20    4.40
  -4   0   8   35.10    8.50
   4   0   8   49.00    4.90
   4   1  -8   33.50    3.60
   4   1  -8   15.40   10.70
   4  -1   8   36.60    7.30
  -4   1   8   32.70    3.90
  -4   1   8   25.00    3.00
   4   1  -8   22.50    3.00
   4  -1   8   33.40    4.70
  -4   1   8   38.90    7.80
  -4   1   8   29.00    3.80
  -4   1   8   14.90   10.90
   4  -1   8   35.80    4.50
   4  -1   8   23.10    2.60
   4  -1   8   31.20    3.90
   4   1   8   35.80    4.40
   4   1   8   21.30    3.00
  -4  -1   8   32.10    3.60
   4   1   8   23.50    2.70
  -4  -1   8   21.70    4.80
  -4   1  -8    9.40   11.00
  -4   1  -8   29.30    3.10
   4   1   8   24.10    7.50
   4   1   8   31.40    4.20
  -4  -1   8   21.30    3.20
  -4  -1   8   25.90    4.30
   4   1   8   20.20    4.90
   4  -1  -8   21.40   11.50
  -4   2   8   16.30    2.50
  -4   2   8   20.10    3.40
  -4   2   8    8.60    8.90
   4  -2   8   10.50    3.10
   4  -2   8    9.30    2.40
   4   2  -8   16.10    2.50
   4   2  -8   10.90    2.00
  -4   2   8   13.90    2.30
   4  -2   8   16.90    5.20
  -4   2   8   19.90    2.60
  -4   2   8   15.00    2.90
   4   2   8    4.10    8.20
   4   2   8   18.50    8.00
   4   2   8   12.80    2.50
   4   2   8   10.30    2.60
   4   2   8   14.60    2.10
   4   2   8   13.80    2.20
  -4  -2   8   13.30    3.20
   4   2   8   16.90    2.40
  -4   2  -8   18.10    2.50
   4  -2  -8   17.60    2.20
   4   3  -8    7.20    1.60
   4  -3   8    4.40    1.50
  -4   3   8    5.00    1.40
  -4   3   8    8.20    1.70
  -4   3   8   10.60    3.10
  -4   3   8    6.90    2.00
  -4   3   8    7.80    1.70
   4  -3   8    4.00    1.80
  -4   3   8    3.40    2.00
   4   3   8   16.90   11.30
  -4   3  -8    7.30    1.70
   4   3   8    5.70    1.80
   4   3   8    5.10    2.50
   4   3   8    8.30    1.70
   4   3   8    6.20    1.50
   4   3   8    8.80    1.70
  -4   4   8    6.00    1.10
  -4   4   8    7.00    1.20
  -4   4   8    5.20    1.40
   4   4   8    9.20    1.30
   4  -4  -8    7.40    1.00
   4   4   8    4.30    1.60
   4   0   9   -0.70    1.10
  -4   0   9    2.50    1.20
  -4   0   9    1.60    1.00
  -4   0   9    1.80    2.00
   4   0   9    1.90    1.00
  -4   0   9    3.20    4.50
   4   0   9    1.80    2.60
   4   0   9    5.10    9.60
   4   0   9    1.30    1.40
  -4   0   9    0.00    1.10
  -4   0   9    0.50    1.10
  -4   0  -9    4.50    1.80
  -4   1   9   10.00    2.70
  -4   1   9    3.70    1.40
  -4   1   9    2.40    1.30
   4  -1   9    2.50    8.10
  -4   1   9    3.70    1.30
  -4   1   9    1.70    1.40
  -4   1   9    4.30    5.30
   4  -1   9    1.50    1.40
   4  -1   9    1.60    1.40
   4  -1   9    3.10    2.80
   4   1  -9    5.00    1.50
  -4   1  -9    4.80    1.30
   4   1   9    4.20    1.20
  -4  -1   9    1.60    1.20
   4   1   9    9.40    6.40
   4   1   9    4.60    1.80
  -4  -1   9    7.80    2.40
  -4  -1   9    2.70    2.90
   4   1   9    4.20    1.70
   4   1   9    6.00    9.20
  -4  -1   9    1.30    1.20
  -4   1  -9    2.20    1.10
  -4   2   9    0.30    0.80
  -4   2   9    0.80    1.00
  -4   2   9    0.40    1.40
   4  -2   9    1.90    1.00
   4   2  -9    1.20    1.00
  -4   2   9   -3.10    3.70
  -4   2   9    2.00    1.10
   4  -2   9    0.90    1.70
  -4   2   9    0.00    1.20
   4  -2   9    2.10    1.40
   4   2   9    0.30    0.90
   4   2   9    0.40    0.90
  -4   2  -9    0.20    0.90
   4   2   9    0.50    2.50
   4   2   9    0.80    1.30
  -4  -2   9    2.70    1.50
   4   2   9    0.30    1.40
  -4  -2   9    0.50    1.00
  -4   2  -9    0.20    0.90
  -4   3   9    1.60    0.80
  -4   3   9    0.50    0.90
  -4   3   9    1.40    0.90
   4   3  -9    2.60    0.90
   4  -3   9    0.30    0.80
  -4   3   9    0.10    0.80
  -4   3   9    0.80    1.10
   4   3   9   -0.30    1.00
   4   3   9    1.40    1.00
   4   3   9    2.30    1.50
   4   3   9    0.50    1.50
   4   3   9    1.80    1.30
   4   3   9    1.00    0.80
  -4  -3   9    1.50    0.80
  -4   0  10    4.40    1.10
   4   0  10    6.50    1.40
   4   0  10    3.90    1.20
  -4   0  10    6.50    1.20
   4   0  10   13.90    6.90
  -4   0  10    2.20    2.30
   4   0  10    8.50    1.50
   4   0  10    5.20    3.30
  -4   1  10    5.30    1.20
   4  -1  10    4.50    1.00
   4  -1  10    5.40    1.60
   4  -1  10    5.20    2.70
  -4   1  10    3.40    1.30
   4  -1  10    4.40    1.20
  -4   1  10    5.40    1.20
   4   1  10    3.40    2.00
   4   1  10    4.00    0.90
   4   1  10    5.30    7.60
   4   1  10    7.90    1.60
   4   1  10    6.70    1.40
   5   0   0    0.60    0.90
   5   1   0  442.56   29.10
  -5   1   0  469.05   29.80
  -5   1   0  421.76   30.30
  -5  -1   0  383.76   28.70
  -5  -2   0  185.08   14.60
   5   2   0  171.58   15.10
  -5   2   0  210.28   16.10
  -5   2   0  191.18   17.00
   5   3   0   81.79   11.70
  -5  -3   0  101.89   10.30
  -5  -4   0   18.90    7.00
   5  -4   0   20.30    3.80
   5   4   0   27.90    3.40
  -5  -4   0   25.70    2.70
  -5   4   0   23.10   10.00
   5   4   0   21.10    2.60
   5   4   0   23.30    2.50
   5   4   0   20.20    2.40
  -5  -4   0   21.90    2.60
   5  -4   0   25.40    2.70
  -5   4   0   26.40    3.10
   5  -4   0   25.60    3.00
  -5   4   0   28.30    3.20
   5   4   0   25.10    2.80
  -5  -5   0   12.60    2.00
   5   5   0    9.20    2.40
  -5   5   0   13.60    2.60
   5   5   0   14.30    2.20
   5   5   0   16.70    2.60
   5  -5   0   12.70    2.10
   5  -5   0   12.00    2.30
  -5   5   0   11.40    2.60
   5  -6   0    1.30    1.50
  -5   6   0   -0.50    0.90
  -5   6   0    2.70    2.00
   5  -6   0    0.30    0.60
  -5  -6   0    0.40    0.90
   5   6   0    0.70    1.00
   5   6   0    0.20    0.90
  -5  -6   0    0.20    0.70
  -5   0   1    9.90    2.60
   5   0  -1   14.00    2.50
  -5   0  -1    9.60    1.70
   5   1  -1 1003.40   65.29
  -5   1   1 1020.90   65.69
  -5  -1  -1  880.81   64.89
  -5  -1  -1 1028.20   63.59
  -5   1  -1  895.01   64.99
   5  -1  -1 1082.29   64.69
  -5  -1   1  975.40   64.89
   5   2  -1   21.90    4.80
  -5  -2   1   24.90    4.40
  -5   2  -1   15.60    5.00
   5   3  -1  570.44   39.20
  -5  -3  -1  494.95   36.00
  -5   3  -1  446.16   39.90
  -5  -3   1  495.65   36.90
  -5  -4  -1   15.40    2.10
   5   4  -1   13.80    2.40
   5   4  -1    5.10   13.00
  -5   4   1   13.70    2.80
   5   4  -1   10.00    2.40
  -5   4   1   14.30    2.00
  -5   4   1   15.20    2.60
   5  -4   1   17.40    2.50
  -5  -4  -1   20.90    2.40
   5   4  -1   19.40    2.10
   5  -4   1   22.40    4.00
   5   4  -1   12.60    2.00
  -5   4  -1   18.10    2.80
  -5  -4   1   15.50    2.10
  -5   4  -1   20.10    2.80
   5   4   1   13.00    2.10
   5   4   1   13.30    2.10
   5  -4  -1   16.60    2.50
   5  -4  -1   17.50    2.20
  -5  -4   1   19.10    2.40
  -5   4  -1   23.90    8.70
   5   4   1   19.70    2.20
  -5  -4   1   15.40    6.20
   5   4   1   12.40    2.70
   5   4   1   14.40    2.20
   5   5  -1   28.80    3.50
   5  -5   1   27.60    3.50
  -5  -5  -1   29.30    3.00
   5   5  -1   28.20    3.70
  -5   5   1   30.30    3.60
  -5   5   1   26.80    4.00
   5  -5  -1   24.10    3.30
   5   5   1   34.40    3.90
   5  -5  -1   26.20    3.00
  -5  -5   1   31.20    3.10
   5   5   1   26.90    3.80
   5   5   1   31.20    3.70
   5   5   1   32.80    3.20
  -5   5  -1   26.70    3.60
  -5  -5   1   25.30    3.30
   5   5   1   24.10    3.30
   5  -6   1    4.00    2.00
  -5   6   1    8.10    1.50
   5  -6   1    9.30    1.90
   5  -6  -1    9.50    1.60
  -5   6  -1    8.70    1.40
   5   6   1    6.90    1.30
   5  -6  -1    8.90    1.40
  -5   6  -1   13.50    2.30
   5   0  -2    0.80    1.50
  -5   0   2    1.80    1.80
  -5  -1  -2  824.22   50.89
  -5  -1   2  826.02   52.99
   5  -1  -2  704.93   51.99
   5   2  -2    7.60    4.20
  -5  -2  -2    9.40    2.30
  -5  -2   2    9.90    3.90
  -5   2  -2    6.10    4.70
  -5   2  -2   18.80    4.90
   5  -3   2   12.00    1.90
   5   3  -2   11.50    6.00
   5   3  -2   19.40   11.20
   5   3  -2   13.20    2.00
  -5  -3  -2   14.20    3.80
  -5   3   2   11.80    2.20
   5   3  -2   14.30    2.00
  -5  -3   2   10.70    4.40
  -5  -3   2   13.10    1.70
   5   3   2   11.90    1.80
  -5  -3   2   10.00    1.70
  -5   3  -2   25.70    7.70
   5   3   2   10.90    1.80
  -5   3  -2   18.70    5.50
  -5   3  -2   13.00    2.00
   5   3   2   13.00    2.10
   5  -4   2   15.30    2.30
  -5   4   2   15.70    2.90
  -5   4   2   15.60    2.30
  -5   4   2   20.20    5.40
  -5   4   2   17.30    2.50
   5   4  -2   18.80    3.00
   5  -4   2   15.00    3.70
  -5  -4  -2   22.60    2.50
   5   4  -2   18.10    2.50
  -5   4   2   19.20    2.40
  -5  -4  -2   21.30    2.60
   5   4  -2   11.20   11.70
  -5  -4  -2   23.70    6.20
   5   4   2   20.50    2.40
  -5  -4   2   18.80    2.60
   5  -4  -2   15.60    2.90
  -5   4  -2   23.20    3.20
   5   4   2   19.90    3.60
   5   4   2   21.00    2.80
   5   4   2   21.70    2.30
  -5  -5  -2   39.60    3.90
  -5  -5  -2   43.00    3.80
   5   5  -2   39.10    3.70
  -5   5   2   33.10    4.30
   5  -5   2   32.90    5.00
   5  -5   2   33.50    3.90
  -5   5   2   35.30    4.00
   5   5   2   47.70    5.00
  -5   5  -2   34.40    4.20
  -5  -5   2   44.70    4.20
  -5  -5   2   40.80    4.90
   5   5   2   45.80    3.60
   5  -5  -2   38.50    8.50
   5   5   2   45.60    3.70
   5   5   2   45.90    4.00
   5  -5  -2   37.10    4.10
   5   6  -2   14.60    2.20
   5  -6   2   11.50    2.00
  -5  -6  -2   12.20    1.80
  -5   6   2    7.40    1.70
   5  -6   2   11.50    2.80
  -5   6   2    9.40    1.70
  -5  -6  -2    9.60    1.50
  -5   6   2   13.40    1.70
   5   6   2   10.40    2.10
   5   6   2    9.70    1.70
   5  -6  -2   10.60    1.50
   5   6   2   11.10    1.90
   5  -6  -2   10.10    1.70
  -5  -6   2   13.00    2.00
  -5   6  -2   15.40    2.30
  -5   0  -3   25.90    3.30
  -5   0   3   22.60    4.10
  -5   0  -3   24.80    3.10
   5   0  -3   23.30    4.00
  -5  -1  -3  635.14   43.70
   5   1  -3  731.03   47.80
  -5  -1  -3  727.33   44.30
  -5  -1  -3  608.74   43.80
   5  -1  -3  721.23   46.20
  -5   1  -3  617.04   46.50
  -5  -1   3  744.33   47.10
  -5  -2  -3  156.98   11.20
   5   2  -3  132.39   14.30
  -5  -2  -3  155.18   14.00
  -5  -2   3  129.29   14.30
   5  -2  -3  132.09   12.00
  -5   2  -3  149.29   14.40
   5  -3   3   10.40    2.70
  -5   3   3   15.00    2.50
   5   3  -3   12.30    1.90
  -5  -3  -3    8.20    3.40
   5  -3   3   14.60    1.90
   5   3  -3   10.90    7.90
  -5   3   3   13.40    2.70
   5   3  -3   12.30    1.70
   5   3  -3   14.60    2.30
   5  -3  -3    9.90    1.80
  -5   3  -3   11.50    2.00
  -5  -3   3   12.10    1.60
  -5   3  -3   12.60    5.90
  -5   3  -3    8.60    7.90
  -5  -3   3   11.40    1.80
   5  -3  -3   10.30    3.70
   5   3   3   10.20    1.70
   5   3   3   12.50    2.20
  -5   3  -3    9.50    1.90
  -5  -3   3   13.30    2.50
   5   3   3   11.80    1.80
   5   3   3   11.90    1.80
   5   3   3   13.00    2.30
  -5  -3   3    8.30    5.60
  -5   4   3   59.59    5.10
  -5   4   3   55.59    5.20
   5  -4   3   51.59    6.50
  -5   4   3   53.69    5.60
   5   4  -3   58.29   14.50
  -5   4   3   54.59    5.00
  -5   4   3   56.19    6.20
   5   4  -3   68.29    5.60
  -5  -4  -3   70.49    6.10
   5  -4   3   60.29    5.30
   5   4   3   64.69    4.70
   5  -4  -3   66.79   10.70
   5   4   3   69.89    5.40
  -5  -4   3   68.69   14.80
  -5   4  -3   40.50   11.70
  -5   4  -3   50.49    5.40
  -5  -4   3   64.69    5.00
   5   4   3   66.29    5.20
   5   4   3   62.69    6.10
  -5  -4   3   63.99    5.40
   5   4   3   65.39    5.30
   5  -4  -3   57.29    5.10
   5   4   3   70.09    5.40
  -5  -5  -3    7.50    1.60
   5  -5   3    6.60    1.60
  -5   5   3    7.20    1.50
  -5   5   3    7.80    1.40
   5   5  -3    8.90    2.00
  -5   5   3    8.70    1.80
  -5   5   3    5.30    1.90
  -5  -5  -3    6.70    1.50
  -5   5   3    5.00    2.00
   5  -5   3    4.00    2.40
   5   5   3    6.50    1.70
   5   5   3    6.80    1.60
  -5   5  -3    7.20    2.00
   5   5   3    6.70    2.10
   5   5   3    3.70    1.70
   5   5   3    7.60    1.70
   5  -5  -3    7.70    1.80
   5  -5  -3    7.80    1.60
  -5  -5   3    6.30    1.70
   5   5   3    6.40    2.00
  -5  -6  -3    1.90    0.80
  -5  -6  -3    0.70    0.60
   5  -6   3    0.30    0.80
   5   6  -3    3.00    1.20
  -5   6   3    0.60    0.80
   5  -6  -3    2.00    0.70
  -5  -6   3    2.30    1.00
   5   6   3    2.20    1.20
   5   6   3    0.70    0.90
   5   6   3    1.80    1.00
   5   6   3    1.40    0.70
  -5   6  -3    4.40    1.30
   5  -6  -3    1.80    0.90
  -5   0  -4    3.50    3.50
   5   0  -4    9.60    3.20
  -5   0  -4    4.90    2.10
  -5  -1  -4  373.86   23.80
   5   1  -4  371.86   27.20
  -5  -1  -4  326.57   23.10
  -5  -1   4  337.97   26.10
  -5   1  -4  292.97   25.30
   5  -1  -4  342.57   25.20
  -5   2   4  311.27   21.40
   5   2  -4  329.97   20.90
   5   2  -4  280.77   26.30
  -5  -2   4  342.37   21.90
   5   2   4  325.57   21.10
   5   2   4  303.57   20.70
   5   2   4  305.47   20.70
  -5   2  -4  278.37   25.40
   5   2   4  310.07   20.80
   5   2   4  312.67   23.20
   5  -2  -4  304.67   23.50
  -5  -2   4  295.07   25.60
   5   3  -4   10.40    1.90
  -5   3   4   10.40    2.50
  -5  -3  -4    9.50    3.40
  -5   3   4   10.80    2.10
   5  -3   4   13.10    2.10
   5  -3   4   11.20    2.80
  -5   3   4   11.90    1.90
   5   3  -4   10.60    2.20
  -5   3   4   13.50    3.10
   5   3  -4    7.70    6.80
   5   3   4   10.90    2.20
   5   3   4   12.70    7.80
   5  -3  -4    3.70    3.70
   5   3   4   13.30    2.00
   5   3   4   11.90    1.90
  -5  -3   4   10.40    1.60
  -5   3  -4   14.50    2.30
  -5  -3   4   11.40    2.70
  -5   3  -4    9.10    1.90
  -5   3  -4   13.20    9.10
   5  -3  -4   14.10    2.10
  -5   3  -4   14.30    6.00
   5   3   4   13.80    2.10
   5   3   4   14.10    2.50
  -5  -3   4   11.20    2.00
   5   3   4    9.20    2.10
  -5  -3   4    2.50    9.60
  -5   4   4   15.20    2.50
  -5   4   4   14.00    2.20
   5   4  -4   15.30    2.60
  -5   4   4   12.10    2.10
  -5  -4  -4   22.30    6.50
   5  -4   4   11.10    2.10
   5   4  -4    0.80   12.20
  -5   4   4   10.70    2.40
  -5   4   4    9.60    2.80
   5  -4   4   10.00    3.00
  -5  -4  -4   10.80    2.00
   5  -4  -4   14.90    5.80
  -5   4  -4   11.90    2.40
  -5  -4   4   18.70    3.60
  -5   4  -4   -5.70   27.90
   5   4   4   13.30    2.60
  -5  -4   4   15.30    2.50
  -5   4  -4   13.00    2.20
  -5   4  -4   12.50   10.30
   5   4   4   10.60    2.10
   5   4   4   11.50    2.30
   5   4   4   13.10    2.30
   5   4   4   12.20    3.00
   5   4   4   16.30    2.50
  -5   5   4    0.50    0.90
  -5   5   4   -0.50    0.80
  -5   5   4   -0.20    1.00
   5  -5   4    2.40    2.00
  -5   5   4    1.60    0.80
   5   5  -4   -0.70    1.10
   5   5  -4    2.40    0.90
  -5   5   4   -1.60    1.60
  -5   5   4    0.10    1.20
   5  -5   4    1.00    1.00
   5   5   4    0.50    1.10
  -5  -5   4    0.00    1.10
   5  -5  -4    0.70    0.90
   5  -5  -4    1.10    1.00
   5   5   4    0.70    0.90
   5   5   4   -0.10    1.40
   5   5   4    3.10    1.30
   5   5   4    0.60    1.40
  -5   5  -4    2.40    1.40
   5   5   4    1.10    1.20
   5   5   4    0.20    1.00
   5   5   4    1.80    1.10
  -5   6   4    0.50    0.60
  -5  -6  -4    0.30    0.50
  -5   6   4    0.60    0.80
   5   6   4    0.70    0.60
   5   6   4    0.20    0.70
   5   6   4   -0.80    1.00
  -5   6  -4   -0.20    0.80
  -5  -6   4    0.80    0.70
   5  -6  -4    0.00    0.60
   5  -6  -4    1.60    0.60
   5   6   4    0.50    0.70
   5   6   4    0.30    0.60
   5   0  -5    3.40    2.80
   5   0   5    0.60    1.30
   5   0   5    1.30    2.40
  -5   0  -5    5.40    2.50
  -5   1   5    4.60    2.00
   5   1  -5   -0.50    3.90
   5  -1   5    5.90    1.90
  -5   1   5    3.70    1.40
   5  -1   5    4.80    2.10
  -5  -1  -5    1.20    2.20
  -5   1   5    3.20    1.20
   5  -1   5    2.60    1.20
   5   1  -5    5.30    1.30
   5   1   5    1.00    1.00
   5   1   5    4.00    1.90
  -5  -1   5    4.90    2.80
   5   1   5    3.10    1.00
   5   1   5    4.40    1.50
   5  -1  -5    4.60    2.70
   5   1   5    2.60    1.70
  -5   1  -5   -1.50    3.10
  -5   2   5   65.99    9.40
   5   2  -5   74.49    5.50
   5  -2   5   58.79    6.30
  -5   2   5   61.29    5.60
   5   2  -5   72.79    5.70
   5  -2   5   65.39    6.20
  -5   2   5   57.59    5.90
  -5   2   5   69.19    7.40
  -5   2   5   58.59    5.30
   5   2  -5   77.09   12.10
   5   2   5   71.89    5.50
   5  -2  -5   66.39    8.60
   5   2   5   69.79    5.40
   5  -2  -5   61.69    5.30
   5   2   5   67.59    5.60
   5   2   5   68.69    6.40
   5   2   5   56.79    8.20
   5   2   5   79.49    6.40
  -5   2  -5   65.19   10.50
   5   2   5   79.09    5.90
   5  -3   5   29.70    3.30
   5   3  -5   24.10    3.10
   5   3  -5   32.50   10.10
   5  -3   5   23.20    3.70
   5   3  -5   28.90    3.50
   5  -3   5   35.40    4.50
  -5   3   5   34.50    4.30
  -5   3   5   29.60    5.30
  -5   3   5   28.60    3.50
  -5   3   5   32.20    3.20
  -5   3  -5   32.10    3.50
  -5   3  -5   11.10   12.60
   5  -3  -5   24.10    6.50
   5   3   5   26.50    3.80
  -5   3  -5   25.30    9.30
   5   3   5   29.30    3.20
   5   3   5   27.50    3.10
  -5  -3   5   23.90    3.90
   5   3   5   35.50    3.80
  -5  -3   5   28.20    3.20
   5   3   5   25.60    3.20
   5   3   5   26.30    3.70
   5   3   5   29.00    3.10
   5   3   5   26.00    3.20
  -5   4   5   11.60    2.40
   5   4  -5    2.80   15.10
  -5   4   5   14.70    3.00
   5   4  -5    9.60    2.50
  -5   4   5   11.70    4.20
  -5   4   5   12.90    2.00
  -5   4   5   15.20    3.00
   5   4   5   10.60    2.60
   5  -4  -5   14.00    8.40
   5   4   5   11.80    3.50
   5   4   5   11.70    3.10
   5   4   5    5.40    2.30
   5   4   5   10.40    2.80
   5  -4  -5    8.90    1.90
  -5   4  -5   -9.10   15.00
   5   4   5   11.20    2.90
   5   4   5    9.60    4.50
   5   4   5    6.90    2.10
  -5  -5  -5    2.90    0.90
  -5   5   5    1.30    1.10
  -5   5   5    1.70    1.60
  -5   5   5    0.90    1.30
  -5   5   5    1.00    0.90
   5  -5   5    0.90    1.80
   5   5  -5    1.50    1.00
  -5   5   5   -0.50    1.00
   5   5  -5    0.00    1.10
  -5   5   5    0.10    0.80
  -5   5   5    0.90    0.90
   5   5   5    0.60    1.20
   5  -5  -5    1.40    1.10
   5   5   5    0.40    1.00
   5   5   5    1.40    1.10
   5   5   5    1.80    1.50
   5  -5  -5    0.60    0.90
   5   5   5    0.90    1.10
   5   5   5    0.20    1.30
  -5   5  -5    2.00    1.20
   5   5   5    1.00    1.20
  -5  -5   5   -0.40    0.90
   5   0   6   13.10    2.50
  -5   0  -6   11.60    4.50
   5   0   6   10.30    2.60
   5   0  -6   23.90    6.00
   5   0   6   16.50    3.40
   5   0   6   16.90    3.20
  -5   0   6   23.20    3.50
   5   0   6   15.50    2.10
   5   0  -6   16.90    2.30
  -5   0   6   33.50    7.20
   5   0  -6   18.90    2.10
   5   0   6   21.50    3.20
  -5   0   6   17.40    2.70
   5  -1   6  109.29    8.90
  -5   1   6  107.29    9.50
  -5   1   6  114.39    8.30
  -5   1   6  106.89    8.60
  -5   1   6  108.49   11.70
   5   1  -6  106.09   13.90
   5  -1   6  115.69    9.60
   5   1  -6  108.69    8.00
   5  -1   6   97.49    8.90
  -5   1  -6  109.39   13.00
   5   1   6   96.69    7.70
  -5   1  -6  106.29    8.00
  -5  -1   6  110.59    8.30
   5   1   6   89.29    8.50
   5  -1  -6  117.19    7.90
   5   1   6  101.49    9.20
   5   1   6  113.89    9.30
   5  -1  -6  115.09   12.20
   5   1   6  118.19    8.50
  -5  -1   6  110.79    8.70
   5   1   6   97.89    7.60
   5   1   6   92.69    7.60
  -5  -1   6  105.69    9.60
  -5   2   6   60.09    7.20
  -5   2   6   41.60    9.50
   5  -2   6   58.79    6.30
  -5   2   6   48.10    5.50
   5   2  -6   51.19   11.00
  -5   2   6   62.09    5.00
  -5   2   6   55.49    5.10
   5  -2  -6   63.29    9.60
  -5   2  -6   44.20   10.40
   5   2   6   59.19    6.00
   5   2   6   53.59    5.10
  -5  -2   6   52.79    5.00
   5   2   6   56.89    4.70
  -5  -2   6   58.69    4.90
   5  -2  -6   58.59    4.80
   5   2   6   57.29    5.80
   5   2   6   61.49    5.40
   5   2   6   47.40    4.70
   5   2   6   53.49    4.80
  -5   2  -6   53.59    5.00
   5   2   6   52.79    5.60
  -5   3   6   54.49    5.20
   5  -3   6   52.69    5.60
   5   3  -6   62.79    5.00
  -5   3   6   55.69    4.90
  -5   3   6   61.79    6.40
  -5   3   6   48.90    4.70
   5  -3   6   63.19    6.30
   5   3  -6   52.69    5.10
   5   3  -6   40.50   13.00
   5   3   6   32.60    9.90
  -5  -3   6   46.70    5.80
   5   3   6   55.69    5.00
  -5   3  -6   74.29   19.70
  -5  -3   6   50.59    4.70
   5   3   6   54.39    5.80
  -5   3  -6   55.79    5.10
   5   3   6   51.19    4.80
  -5   3  -6   51.49   12.30
   5  -3  -6   39.90   10.00
   5   3   6   56.49    4.90
   5  -3  -6   49.99    4.60
   5   3   6   56.29    5.50
   5   3   6   50.39    5.00
  -5   4   6    2.40    1.50
  -5   4   6    1.50    1.30
  -5   4   6    1.80    2.00
  -5   4   6    0.20    1.10
  -5   4   6    0.70    1.00
  -5   4   6    2.60    1.30
   5   4  -6    1.20    1.30
   5   4   6    0.40    1.10
   5   4   6   -0.10    1.20
  -5   4  -6    2.20    1.20
  -5  -4   6    0.50    1.00
   5   4   6   -0.30    1.10
   5   4   6    0.70    1.20
   5   4   6    0.00    2.20
   5  -4  -6    1.20    1.00
   5   4   6    2.30    1.20
   5   4   6    0.70    1.50
  -5   5   6    1.50    0.80
  -5   5   6    1.80    1.10
  -5  -5  -6    2.10    0.60
  -5   5   6    1.30    1.00
  -5   5   6    1.80    1.00
  -5   5   6    0.40    0.80
  -5   5   6    3.40    1.50
   5   5  -6    0.80    1.00
   5   5   6    1.60    0.90
   5   5   6    1.70    0.90
   5   5   6    2.30    0.80
   5   5   6    0.50    1.50
   5  -5  -6    1.70    0.80
   5   5   6    1.00    0.70
   5   5   6    3.40    1.30
  -5   5  -6    3.00    1.40
   5   0  -7    2.60    1.20
  -5   0  -7    8.50    5.70
   5   0   7   -0.90    1.40
  -5   0   7    1.00    1.30
  -5   0   7   -2.60    6.90
   5   0  -7    2.00    1.40
  -5   0   7    3.20    2.80
   5   0   7    2.30    1.40
   5   0  -7   -6.60    5.70
   5   0   7   -1.30    1.60
   5   0   7    1.60    2.30
  -5   1   7   51.39   10.10
   5  -1   7   65.39    7.00
   5  -1   7   54.49    6.60
   5  -1   7   65.09    6.90
  -5   1   7   55.89    5.70
  -5   1   7   54.99    9.30
   5   1  -7   62.39    5.20
  -5   1   7   63.49    5.40
   5   1  -7   51.99    4.70
   5   1  -7   46.70   10.90
  -5  -1   7   62.99    6.20
   5  -1  -7   62.39   11.10
   5   1   7   50.29    4.60
  -5  -1   7   58.99    5.30
   5   1   7   55.79    4.80
   5   1   7   47.50    5.70
  -5  -1   7   51.69    6.60
   5  -1  -7   54.39    4.80
   5   1   7   55.59    4.70
  -5   1  -7   63.39    5.10
   5   1   7   71.69    6.70
   5   1   7   61.29    6.50
  -5   1  -7   58.89   11.40
  -5   2   7   45.80    5.10
   5   2  -7   52.09   12.40
  -5   2   7   51.39    4.70
   5  -2   7   47.20    5.50
   5   2  -7   44.20    4.30
  -5   2   7   54.99   11.50
   5  -2   7   43.10    5.00
   5  -2   7   49.30    6.10
  -5   2   7   56.99    5.80
   5   2   7   41.90    4.10
   5   2   7   44.80    4.10
   5   2   7   41.20    5.20
  -5   2  -7   48.10    4.50
   5   2   7   35.00    5.40
  -5   2  -7   34.40   10.10
   5  -2  -7   28.30    8.90
   5  -2  -7   39.20    4.00
   5   2   7   42.50    4.70
   5   2   7   46.60    4.10
   5   2   7   59.19    6.40
   5  -3   7   13.00    3.00
  -5   3   7   16.10    3.40
  -5   3   7   16.60    3.80
   5  -3   7   10.70    2.40
  -5   3   7   18.00    2.60
  -5   3   7   16.70    2.50
  -5   3   7   17.30    2.80
  -5   3   7   18.40    2.50
   5   3  -7   19.70    2.50
   5   3  -7   16.90    2.70
   5   3   7   22.30    3.60
   5   3   7   22.00    2.60
   5   3   7   16.00    2.40
   5  -3  -7   16.30    2.30
   5   3   7   12.90   12.00
   5   3   7   12.00    2.50
  -5   3  -7   12.70    2.30
  -5   4   7   11.00    2.70
  -5   4   7   10.30    2.00
  -5   4   7    6.20    1.70
  -5   4   7   14.10    2.40
  -5   4   7    7.20    1.50
   5   4   7   14.10    2.20
   5  -4  -7   10.30    1.50
  -5   4  -7    8.70    1.70
   5   4   7   12.10    1.80
   5   4   7   15.70    2.90
   5   0   8    2.20    2.50
  -5   0   8   11.10    4.80
  -5   0  -8    1.00    1.20
   5   0  -8    2.20    1.40
   5   0   8    0.90    2.70
   5   0   8   -0.40    1.30
  -5   0   8   -0.20    1.30
   5   0   8    1.20    1.60
  -5   0   8    0.90    1.50
  -5   1   8   11.90    2.40
   5  -1   8   11.20    2.60
   5  -1   8   11.60    3.20
   5  -1   8    7.40    1.50
   5  -1   8   13.60    5.00
  -5   1   8   12.80    2.10
  -5   1   8   11.60    2.20
   5   1  -8   16.30    9.50
  -5   1   8    9.60    2.00
   5   1  -8   12.40    2.00
  -5   1   8    1.60    8.40
  -5   1   8   12.80    4.80
   5  -1   8   10.60    2.40
   5   1   8    9.10    2.60
   5   1   8   12.70    3.80
  -5  -1   8   12.80    3.40
  -5   1  -8   13.70   13.10
   5   1   8   12.50    2.90
   5  -1  -8   11.80    1.90
   5   1   8    9.70    1.80
   5  -1  -8   -9.60   11.80
   5   1   8    7.10    4.40
  -5  -1   8   10.80    3.10
  -5   1  -8   10.50    2.00
  -5  -1   8   11.60    2.30
   5   1   8    8.70    1.60
   5  -2   8   13.70    5.40
   5  -2   8   12.50    2.60
  -5   2   8    7.60    1.90
  -5   2   8   10.40    2.00
   5  -2   8   11.80    2.80
  -5   2   8   14.40    2.80
  -5   2   8    7.00    6.40
   5   2  -8   13.40    2.10
  -5   2   8   14.90    2.30
  -5   2   8   13.40    2.40
   5   2   8   13.00    2.50
  -5  -2   8   12.10    3.10
   5   2   8   20.20    8.50
   5   2   8   11.50    2.70
   5   2   8    9.20    1.70
   5   2   8   12.70    6.20
   5   2   8    9.60    1.90
  -5   2  -8   13.30    2.30
  -5   3   8    5.20    3.40
  -5   3   8    1.10    1.60
   5  -3   8    0.60    1.10
  -5   3   8    2.00    1.30
   5  -3   8    0.70    1.20
  -5   3   8    0.80    1.10
  -5   3   8    3.10    1.40
  -5   3   8    0.50    1.20
   5   3  -8    3.00    1.20
   5   3   8    2.60    1.30
   5   3   8    0.70    1.00
   5   3   8    0.30    2.20
   5   3   8    3.40   10.50
  -5   3  -8    0.00    1.10
   5   3   8    2.20    1.40
   5   3   8    1.00    1.20
  -5   4   8    1.60    1.30
  -5   4   8    1.80    0.90
  -5   4   8    1.90    0.90
  -5   4   8    3.20    0.90
  -5   4   8    3.10    0.90
   5   4  -8    2.70    0.90
   5   4   8    3.50    1.00
   5   4   8    1.10    0.80
   5   4   8    0.70    1.60
   5   4   8    0.90    1.00
   5  -4  -8    0.70    0.60
  -5   0   9    1.50    1.00
   5   0   9   -0.70    1.00
  -5   0   9    1.20    1.00
  -5   0   9   -0.60    1.00
  -5   0   9    1.80    1.80
   5   0   9    1.00    2.30
  -5   0   9    0.80    3.40
   5   0   9    4.10    8.50
   5   0  -9   -1.00    1.40
  -5   0  -9    0.20    1.10
  -5   0   9   -0.20    1.30
   5   0   9    1.00    1.40
  -5   1   9    7.60    1.60
   5  -1   9   10.90    2.10
  -5   1   9    9.20    2.20
  -5   1   9    7.30    1.60
  -5   1   9   12.30    4.00
  -5   1   9    8.70    2.40
   5  -1   9    7.50    1.80
   5  -1   9    9.00    7.70
   5   1  -9    8.60    1.90
   5  -1   9   14.00    3.20
   5   1   9    9.60    2.00
  -5  -1   9   11.50    2.80
   5   1   9    9.90    1.50
   5   1   9   14.40    5.80
  -5  -1   9    8.70    1.80
   5   1   9   13.10    2.50
  -5  -1   9    4.90    1.70
   5   1   9   12.30    1.80
   5   1   9    4.10    9.60
  -5  -1   9   13.50    3.00
   5  -2   9    0.20    1.00
  -5   2   9    1.30    1.00
  -5   2   9    3.70    2.30
  -5   2   9    1.20    1.30
   5  -2   9    0.90    1.10
  -5   2   9    0.70    0.90
  -5   2   9    0.90    1.00
  -5   2   9    0.90    1.10
   5   2  -9    2.50    1.00
   5  -2   9   -1.10    1.80
   5   2   9    0.70    1.30
  -5  -2   9    2.40    1.10
  -5   2  -9    2.80    1.20
   5   2   9    2.70    1.70
   5   2   9   -0.10    0.80
  -5   2  -9    0.80    0.90
   5   2   9    1.80   11.20
   5   2   9    1.50    0.80
  -5   3   9    2.20    1.00
  -5   3   9   -0.10    1.20
  -5   3   9    0.50    0.70
   5   3  -9    0.80    0.80
  -5   3   9    1.30    2.10
  -5   3   9    1.90    1.00
   5  -3   9    0.70    0.80
  -5   3   9    1.20    0.70
   5   3   9    0.00    0.90
   5   3   9   -2.30    1.40
   5   3   9    0.30    0.70
   5   3   9    3.40    1.60
   5   3   9    1.20    0.80
  -5   3  -9    1.10    0.80
  -5  -3   9    1.40    1.10
   5   0 -10    2.90    1.10
   5   0  10   -0.30    0.90
  -5   0  10    1.30    0.70
   5   0  10   -1.60    4.10
  -5   0  10    0.00    0.70
   5   0  10    7.70    7.70
   5   0  10    0.50    0.80
   5  -1  10    4.90    2.90
  -5   1  10    1.60    0.80
   5  -1  10    2.60    1.00
  -5   1  10    3.50    1.00
  -5   1  10    1.30    0.80
  -5   1  10    6.30    2.00
   5   1  10    6.80    8.80
  -5  -1  10    0.30    0.80
   5   1  10    1.50    1.60
  -5  -1  10    1.20    0.60
   5   1  10    1.90    0.60
   5   1  10    1.80    1.00
   5   1  10    2.70    1.20
   6   0   0 5194.28  335.67
  -6   1   0    4.50    2.70
   6   1   0    4.30    2.10
  -6  -1   0    5.20    1.80
  -6   1   0    5.80    2.30
  -6   2   0    4.60    3.80
  -6   2   0    2.10    3.00
  -6  -2   0    3.10    1.90
   6   2   0    0.10    2.80
  -6   3   0 1094.89   81.79
  -6  -3   0 1209.78   78.69
   6  -4   0   37.60    3.40
  -6   4   0   33.70    3.80
  -6   4   0   30.50   10.20
  -6   4   0   40.30    3.90
   6   4   0   28.30    3.00
  -6  -4   0   30.60    3.20
   6   4   0   32.70    3.30
   6   4   0   33.50    3.40
   6   4   0   42.00    3.40
   6  -4   0   39.20    3.70
   6   4   0   35.80    3.20
  -6  -4   0   36.50    3.30
   6   5   0   13.60    2.40
   6  -5   0   16.70    5.20
  -6   5   0   15.20    2.70
   6   5   0   17.60    3.00
   6  -5   0   15.90    2.20
  -6  -5   0   17.20    2.20
   6  -5   0   18.10    2.80
   6   5   0   17.20    2.80
  -6  -5   0   15.50    2.40
  -6   6   0   -1.00    1.10
   6  -6   0   -0.20    1.20
  -6   6   0    0.20    0.90
   6  -6   0    0.90    0.60
   6   6   0   -0.80    0.80
  -6  -6   0    0.20    0.80
   6   6   0    0.20    0.90
  -6  -6   0   -0.10    0.80
   6   6   0    0.70    0.70
  -6   0   1  155.68   12.10
   6   0  -1  153.08   11.50
  -6   1   1  226.18   17.60
   6  -1  -1  215.18   15.20
  -6   1  -1  193.28   16.40
  -6   1  -1  206.78   15.80
  -6   2   1  343.77   27.50
  -6  -2  -1  382.96   25.30
   6   2  -1  343.47   26.90
  -6   2  -1  378.66   27.30
  -6  -2   1  351.66   26.10
  -6   2  -1  345.27   28.30
   6   3  -1   79.29   11.30
  -6  -3  -1   78.79    9.10
  -6   3  -1  104.59   11.50
  -6  -3   1   82.39   10.00
  -6   3  -1   58.29   12.30
   6  -4   1   16.50    2.40
   6   4  -1   10.10    2.30
  -6  -4  -1   12.80    4.70
   6  -4   1   12.10    1.90
   6   4  -1   13.90    2.10
  -6   4   1   17.20    2.10
  -6  -4  -1   12.50    2.00
   6   4  -1   13.00    2.10
  -6  -4  -1   10.80    1.90
  -6   4   1   12.90    2.50
   6  -4   1   12.90    3.20
   6   4   1   12.60    2.00
  -6  -4   1   15.50    2.00
  -6   4  -1   14.20    2.50
  -6   4  -1   12.60    2.40
   6   4   1   15.80    2.00
   6  -4  -1   14.80    2.40
   6  -4  -1   13.90    2.00
   6   4   1   15.20    2.70
  -6   4  -1   13.60    7.50
  -6  -4   1   15.50    2.30
   6   4   1   12.70    1.90
   6   4   1   11.20    2.10
   6   4   1   10.50    2.20
  -6   5   1    7.60    2.30
   6  -5   1    4.80    2.00
  -6   5   1    6.40    2.70
   6  -5   1    5.10    1.50
   6   5  -1    6.10    1.80
  -6  -5  -1    8.50    2.10
   6   5  -1   11.50    2.30
   6   5  -1    9.60    3.30
   6  -5   1    5.30    3.40
  -6  -5   1    1.50   19.50
  -6  -5   1   11.00    3.30
   6   5   1    6.30    2.20
   6   5   1    8.70    1.40
  -6   5  -1    6.70    2.00
   6  -5  -1    8.60    6.70
   6   5   1    8.90    1.90
   6   5   1    8.40    2.30
   6  -5  -1    5.30    1.90
  -6  -5   1    9.80    1.80
   6  -5  -1    6.50    1.60
  -6  -6  -1   12.40    1.90
   6   6  -1   15.90    2.00
   6  -6   1   17.30    3.80
  -6  -6  -1   14.30    1.70
   6  -6   1   13.00    2.10
  -6   6   1   16.70    2.20
   6   6  -1   11.30    1.80
   6   6   1   15.70    2.30
   6   6   1   17.50    2.20
  -6  -6   1   13.90    1.70
  -6  -6   1   11.80    2.00
  -6   6  -1   14.10    2.30
   6  -6  -1   14.30    2.10
  -6   0  -2   36.10    3.40
   6   1  -2 1232.48   81.79
  -6  -1  -2 1166.58   79.09
   6  -1  -2 1319.47   80.89
  -6  -1   2 1203.38   81.39
  -6  -2  -2  308.27   23.50
   6   2  -2  346.17   26.80
  -6   2   2  386.76   26.90
  -6   2  -2  352.16   26.50
  -6   2  -2  332.27   28.00
  -6  -2   2  330.97   25.60
  -6   3   2   47.10    4.70
  -6  -3  -2   44.70    6.20
   6   3  -2   47.80    4.00
   6   3  -2   42.30    4.30
   6  -3   2   50.89    4.00
   6   3  -2   45.00   10.30
   6  -3   2   38.70    5.00
   6   3  -2   46.40    4.20
   6   3   2   41.50    3.80
   6   3   2   46.00    3.80
  -6   3  -2   44.60    4.00
   6   3   2   53.49    4.30
  -6   3  -2   31.60   10.50
  -6  -3   2   55.89    8.40
   6   3   2   49.60    4.00
  -6   3  -2   43.40    9.40
  -6  -3   2   47.20    4.00
  -6  -4  -2   31.30    6.80
   6   4  -2   24.80    2.90
  -6   4   2   26.50    3.90
  -6   4   2   27.90    2.70
  -6   4   2   31.40    3.10
  -6   4   2   27.50    2.80
   6   4  -2   29.40    3.20
  -6  -4  -2   26.20    2.80
  -6  -4  -2   25.40    2.80
   6  -4   2   27.00    3.10
   6  -4   2   21.10    3.50
   6   4   2   23.90    3.20
  -6  -4   2   31.00    4.30
   6   4   2   32.50    3.10
  -6   4  -2   19.00    9.00
   6  -4  -2   25.60    3.20
   6   4   2   23.50    2.50
   6  -4  -2   22.10    5.90
   6   4   2   22.80    2.90
   6   4   2   26.00    3.50
   6   4   2   22.90    3.30
  -6  -4   2   29.80    2.90
  -6   4  -2   23.60    2.80
  -6  -4   2   31.40    3.10
   6   4   2   19.20    3.20
  -6  -5  -2   46.30    4.00
   6  -5   2   46.50    5.60
   6  -5   2   51.39    4.40
  -6   5   2   39.40    4.50
  -6   5   2   47.80    4.40
   6   5  -2   47.00    4.50
   6   5  -2   43.60    4.00
   6   5   2   53.49    4.40
   6   5   2   40.80    3.80
   6   5   2   43.50    4.20
  -6  -5   2   46.00    4.30
  -6  -5   2   40.20    3.80
   6   5   2   47.20    4.10
   6   5   2   40.90    3.70
   6   5   2   45.20    4.90
  -6   5  -2   41.70    4.50
   6  -5  -2   41.70    4.20
   6  -5  -2   40.90    3.90
   6   6  -2    5.00    1.30
   6   6  -2    1.50    0.80
   6  -6   2    2.30    1.10
  -6  -6  -2    2.80    0.80
  -6   6   2    2.90    1.10
  -6   6   2    2.80    1.00
  -6   6   2    2.60    1.10
  -6  -6  -2    3.00    0.90
   6   6   2    5.30    1.50
   6   6   2    2.00    1.10
  -6  -6   2    2.00    1.10
  -6   6  -2    2.00    1.20
   6  -6  -2    1.80    1.10
  -6  -6   2    2.10    0.80
   6   6   2    1.10    1.00
   6   6   2    1.10    0.80
   6  -6  -2    0.80    0.70
  -6   0  -3  431.76   28.00
   6   0  -3  424.46   29.60
  -6   0   3  387.96   29.30
   6   1  -3  536.45   36.50
  -6  -1   3  470.55   35.30
   6   2  -3  414.86   33.50
  -6  -2  -3  437.26   29.70
  -6  -2  -3  464.95   34.10
  -6  -2   3  422.56   32.60
   6  -2  -3  436.96   31.20
  -6   2  -3  450.05   33.40
  -6  -3  -3   32.40    5.20
   6  -3   3   34.70    3.00
  -6   3   3   29.20    3.60
  -6   3   3   28.60    3.70
   6   3  -3   27.60    2.90
  -6   3   3   29.20    2.80
   6   3  -3   34.30    3.00
   6   3  -3   24.20    3.00
   6  -3   3   34.90    4.30
  -6   3  -3   12.80    8.80
  -6   3  -3   25.20    3.10
   6  -3  -3   29.90    2.90
  -6   3  -3   40.70    8.80
   6   3   3   27.90    2.80
  -6  -3   3   26.80    2.90
  -6  -3   3   18.50    7.20
   6   3   3   25.20    2.70
  -6   3  -3   28.50    3.20
   6   3   3   31.70    3.90
  -6  -3   3   33.20    4.20
   6   3   3   32.00    3.30
   6   3   3   25.10    2.80
   6  -3  -3   28.70    5.40
   6   3   3   28.30    2.90
  -6   4   3  169.48   12.80
  -6   4   3  183.48   12.40
  -6   4   3  173.18   12.20
   6   4  -3  167.88   12.50
  -6   4   3  179.68   12.20
   6  -4   3  158.18   13.60
  -6   4   3  183.88   13.60
   6  -4   3  186.98   12.40
   6   4  -3  161.68   12.20
  -6  -4  -3  197.08   12.60
   6   4  -3  161.98   24.60
   6   4   3  170.38   12.30
  -6   4  -3  159.98   12.20
   6   4   3  162.78   13.00
  -6  -4   3  166.08   13.30
   6   4   3  171.38   12.30
  -6   4  -3  157.38   30.10
  -6   4  -3  182.58   12.70
  -6  -4   3  170.78   12.00
   6   4   3  174.48   12.80
   6   4   3  179.78   12.30
   6  -4  -3  172.38   12.20
  -6  -4   3  175.98   23.50
  -6  -4   3  175.78   12.40
   6   4   3  166.48   12.20
   6  -4  -3  157.08   12.20
  -6   5   3    7.60    1.70
  -6   5   3    4.00    1.20
   6  -5   3    5.00    2.50
  -6   5   3    4.30    1.30
   6   5  -3    5.50    1.70
  -6  -5  -3    5.90    1.30
  -6  -5  -3    7.60    1.60
   6   5  -3    2.70    1.30
   6  -5   3    4.20    1.40
  -6   5   3    5.10    1.80
  -6   5   3    5.90    2.20
   6   5   3    5.00    1.50
  -6  -5   3    6.30    1.60
   6   5   3    5.10    1.40
   6   5   3    5.90    1.40
   6   5   3    4.70    1.60
   6   5   3    5.40    1.60
   6  -5  -3    7.30    1.70
  -6  -5   3    5.30    1.20
   6   5   3    2.80    1.60
   6   5   3    6.50    2.00
  -6   5  -3    5.40    1.80
   6  -5  -3    6.30    1.50
   6  -6   3    8.10    2.20
  -6  -6  -3    7.90    1.20
  -6  -6  -3    9.80    1.60
   6   6   3    6.30    1.10
   6   6   3    6.50    1.20
   6   6   3    6.70    1.30
   6  -6  -3    5.60    1.00
  -6   0  -4  306.07   22.30
   6   1  -4  255.27   19.50
  -6  -1  -4  218.78   15.40
  -6  -1  -4  217.18   15.00
  -6   1  -4  182.68   17.30
  -6  -1   4  184.38   19.20
   6  -1  -4  241.58   17.60
  -6   2   4  113.79    8.40
   6   2  -4   88.69   12.90
   6   2  -4  111.29    7.70
  -6  -2  -4  103.69    8.50
  -6  -2  -4   78.79   13.00
  -6   2   4  122.09   10.60
  -6  -2   4   80.59   12.00
   6   2   4  105.49    7.50
   6   2   4  103.09    7.60
  -6  -2   4  100.19    7.70
   6   2   4  101.19    8.40
   6   2   4   98.49    7.80
   6   2   4  103.09    7.60
   6  -2  -4  125.29   11.00
  -6   2  -4  124.59   13.00
   6  -3   4   72.89    6.90
   6   3  -4   65.59    5.80
   6   3  -4   74.49    5.60
  -6   3   4   69.59    5.90
  -6   3   4   61.09    6.60
  -6   3   4   80.59    6.70
  -6  -3  -4   63.89    8.20
   6  -3   4   59.69    5.40
  -6   3   4   69.89    5.60
   6   3   4   66.49    5.60
   6   3   4   80.09    6.00
   6  -3  -4   67.79    5.60
  -6  -3   4   69.59    5.30
   6   3   4   84.69    7.80
  -6  -3   4   65.19    5.60
  -6   3  -4   68.19    6.00
   6   3   4   66.89    6.00
   6   3   4   72.19    5.60
   6   3   4   74.59    6.10
   6   3   4   75.19    6.30
  -6   3  -4   61.69   11.90
   6   3   4   71.89    5.60
   6  -3  -4   76.79    9.30
  -6   3  -4   72.09    5.80
  -6  -3   4   63.59    6.50
   6   3   4   72.39    5.70
   6  -4   4   10.90    3.10
  -6   4   4    6.40    1.90
   6   4  -4    1.30   12.80
  -6   4   4    8.70    2.30
  -6   4   4    8.50    1.70
   6   4  -4   10.30    2.20
   6  -4   4    7.30    1.80
  -6   4   4   12.30    3.00
  -6   4   4   11.60    2.00
  -6  -4  -4   12.00    6.60
  -6   4  -4    8.50    1.90
   6   4   4    5.30    2.00
   6   4   4    6.40    1.80
  -6  -4   4    6.70    1.40
   6   4   4   10.50    2.20
   6   4   4    7.20    2.50
  -6   4  -4   -1.40    8.80
   6   4   4   10.80    2.20
  -6   4  -4   20.70   26.90
  -6   4  -4    9.10    2.10
   6   4   4    9.80    2.00
   6  -4  -4   11.00    5.80
   6   4   4    6.20    1.70
  -6  -4   4    7.30    1.80
   6   4   4   11.50    2.10
   6  -4  -4    9.10    1.90
  -6   5   4   14.40    2.40
  -6   5   4   14.00    2.00
  -6   5   4   13.90    1.90
  -6   5   4   16.40    2.20
  -6   5   4   10.80    2.60
   6  -5   4   15.70    2.10
  -6  -5  -4   19.10    2.00
   6  -5   4   21.10    3.60
   6   5  -4   20.90    2.70
  -6   5   4   18.50    2.10
   6   5   4   18.20    2.30
   6   5   4   14.70    2.30
   6   5   4   15.80    2.10
  -6   5  -4   15.00    2.60
   6   5   4   17.30    2.30
  -6  -5   4   19.20    2.50
   6   5   4   19.00    2.90
   6  -5  -4   14.50    2.20
   6  -5  -4   13.40    2.00
   6   5   4   19.40    2.70
   6   6  -4    3.60    1.70
  -6   6   4    2.30    0.80
   6   6  -4    1.30    0.60
  -6  -6  -4    0.20    0.50
  -6   6   4    2.00    0.80
  -6   6  -4    3.40    1.10
   6  -6  -4   -0.30    0.60
   6   6   4    1.00    0.60
   6  -6  -4    1.20    0.70
  -6  -6   4    0.60    0.70
   6   6   4    0.30    0.70
   6   0   5  412.56   26.30
   6   0   5  344.07   25.60
   6   0   5  362.76   25.80
  -6   0   5  373.86   26.00
   6   0  -5  366.96   28.90
   6  -1   5   94.69    8.20
  -6  -1  -5  110.29    8.60
   6  -1   5   99.49    8.10
  -6   1   5   96.59    7.50
   6  -1   5   95.19    8.40
  -6   1   5   98.89    7.80
   6  -1   5  111.89    8.00
   6   1  -5  103.59    7.30
  -6   1   5  118.79   12.60
  -6   1   5   99.59    8.30
  -6   1  -5   87.79   10.60
   6   1   5   93.29    8.30
   6   1   5   92.59    7.30
   6   1   5   96.79    7.10
   6   1   5   87.79    8.10
   6   1   5   88.59    7.80
   6  -1  -5   90.69   10.20
  -6  -1   5  101.59    8.50
   6   1   5   94.69    7.50
   6  -2   5  206.18   15.90
  -6   2   5  220.38   15.90
   6  -2   5  220.48   16.40
  -6   2   5  244.78   16.50
   6  -2   5  214.18   16.90
  -6   2   5  210.18   19.00
  -6  -2  -5  240.58   16.50
  -6   2   5  256.37   17.00
   6   2  -5  230.18   15.70
   6   2  -5  226.38   22.70
  -6   2   5  250.17   15.80
   6   2   5  257.67   15.80
   6   2   5  200.98   18.20
   6   2   5  228.68   15.60
   6   2   5  230.38   16.10
   6   2   5  225.18   15.60
  -6   2  -5  199.78   20.90
  -6  -2   5  234.18   16.90
   6   2   5  195.48   16.20
   6   2   5  232.18   16.10
   6   2   5  237.48   15.60
  -6  -2   5  233.88   15.70
   6   2   5  236.68   16.90
   6  -2  -5  210.98   19.10
   6   2   5  228.98   16.10
   6   3  -5   45.30   12.40
  -6   3   5   57.09    5.40
   6  -3   5   49.10    6.30
   6   3  -5   57.79    5.30
  -6   3   5   61.39    6.10
  -6   3   5   61.39    5.00
   6   3  -5   64.39    5.20
  -6   3   5   64.79    6.50
   6  -3   5   65.29    6.40
  -6   3  -5   39.20   10.40
   6   3   5   58.39    5.30
   6   3   5   59.89    5.50
   6   3   5   66.39    6.10
   6   3   5   50.09    5.60
   6  -3  -5   51.29    5.60
   6   3   5   56.29    5.00
   6  -3  -5   56.29    9.20
   6   3   5   59.69    5.10
   6   3   5   61.99    9.40
  -6   3  -5   58.39    5.30
  -6   3  -5   62.59   15.90
   6   3   5   60.29    5.10
   6   3   5   59.99    5.10
  -6  -3   5   59.99    5.00
   6   4  -5   10.30    2.40
  -6   4   5   12.00    2.00
  -6   4   5   11.40    3.20
  -6   4   5    9.50    1.90
   6   4  -5   13.50   16.00
  -6   4   5    7.30    2.10
  -6   4   5   12.60    2.50
   6   4   5   12.50    2.50
   6   4   5   13.10    2.60
   6   4   5    9.40    2.10
   6   4   5   14.10    3.10
  -6   4  -5   20.60   11.80
   6   4   5   12.40    2.70
   6   4   5    7.20    2.00
  -6   4  -5    9.20    2.20
  -6   4  -5   13.00    2.60
   6  -4  -5    6.30    1.70
   6   4   5   10.70    3.30
  -6  -4   5    6.40    1.80
   6   4   5   10.20    2.40
   6  -4  -5   -4.20    7.50
   6   5  -5   -0.40    1.10
  -6   5   5    1.00    1.10
  -6   5   5    1.30    0.80
  -6   5   5    1.40    1.10
  -6  -5  -5    0.70    0.70
  -6   5   5    0.50    1.10
   6  -5   5    5.00    2.90
   6   5  -5    2.70    1.10
  -6   5   5    0.90    0.90
  -6   5   5    2.20    1.70
  -6   5   5    1.30    0.90
   6  -5  -5    2.60    1.10
   6  -5  -5    1.70    1.10
  -6   5  -5    2.10    1.20
   6   5   5    1.40    1.40
   6   5   5    1.80    1.20
   6   5   5    1.60    1.20
   6   5   5    0.90    1.30
  -6  -5   5    1.40    1.00
   6   5   5    1.90    1.10
   6   5   5    1.70    1.20
  -6   0   6  238.78   16.80
   6   0   6  214.38   15.70
   6   0  -6  200.88   14.30
  -6   0   6  198.78   15.30
   6   0   6  213.18   15.40
   6   0   6  206.88   14.00
   6   0   6  218.78   14.90
  -6   0  -6  194.58   17.40
   6   0   6  190.18   15.30
   6   0  -6  196.98   19.40
  -6   0   6  206.28   14.80
  -6   0   6  216.48   14.80
  -6   1   6   14.10    4.60
   6   1  -6   10.80    1.90
  -6   1   6   14.70    7.30
   6   1  -6    0.90    4.80
   6  -1   6    4.20    2.30
  -6   1   6    7.60    2.00
   6  -1   6    9.30    2.70
  -6  -1  -6    5.30    3.60
   6  -1   6   10.20    2.80
  -6   1   6   10.90    2.00
   6  -1   6   14.00    2.80
  -6   1  -6    7.20    1.60
   6   1   6    9.10    1.70
   6   1   6   10.80    2.10
   6  -1  -6   13.80    1.80
  -6  -1   6    8.70    3.00
  -6  -1   6    9.10    1.60
   6   1   6   10.50    2.70
   6  -1  -6   10.40    4.20
  -6  -1   6    9.80    2.50
   6   1   6   10.20    2.90
   6   1   6    5.50    2.10
  -6   1  -6   10.30    5.20
   6   1   6   13.70    1.80
   6   1   6   11.40    1.70
   6   2  -6    5.60    1.60
   6   2  -6    4.30    1.70
  -6   2   6    3.80    1.50
   6   2  -6    5.00    6.50
  -6   2   6    3.20    1.60
   6  -2   6    7.00    2.50
   6  -2   6    3.70    2.40
  -6   2   6    0.00    7.50
  -6   2   6    3.00    2.10
  -6   2   6    5.30    1.60
   6   2   6    5.30    1.50
   6   2   6    6.40    1.50
   6   2   6    5.30    2.10
   6   2   6    5.20    2.20
  -6   2  -6   -0.60    5.10
   6   2   6    1.70    2.30
  -6  -2   6    3.30    2.20
   6   2   6    4.90    1.80
   6   2   6    7.40    1.60
   6   2   6    6.40    2.80
   6   2   6    3.70    1.60
   6  -2  -6    3.80    1.40
  -6  -2   6    2.30    1.50
  -6   2  -6    4.70    1.50
  -6   3   6   82.59    6.80
   6   3  -6   57.59   14.60
  -6   3   6   82.09    7.10
  -6   3   6   86.39    8.50
   6   3  -6   92.29    7.00
   6   3  -6   90.39    7.20
   6  -3   6   94.09    8.10
  -6   3   6   88.19    8.00
   6   3   6   95.39    7.90
   6   3   6   90.09    6.90
   6  -3  -6   97.09   13.50
  -6   3  -6   91.19   15.50
   6   3   6   75.39   11.20
   6   3   6   87.19    6.80
  -6   3  -6  117.99   22.40
   6   3   6   86.49    7.30
   6   3   6   70.29    6.70
   6   3   6   79.49    6.70
  -6   3  -6   86.39    7.00
   6   3   6   79.69    6.70
  -6  -3   6   70.69    6.50
   6   4  -6    7.50    1.90
  -6   4   6    2.50    2.00
  -6   4   6    2.00    1.40
  -6   4   6    6.30    1.50
  -6   4   6    4.10    1.50
  -6   4   6    4.70    1.50
  -6   4   6    4.20    1.30
   6   4   6    7.30    1.60
   6  -4  -6    2.60    1.20
   6   4   6    3.50    1.30
   6   4   6    6.60    1.70
  -6   4  -6    4.30    1.30
   6   4   6    2.20    2.30
  -6  -4   6    2.70    1.20
   6   4   6    6.30    2.00
   6   4   6    4.10    1.40
   6   4   6    1.00    1.20
  -6  -5  -6   17.80    1.80
   6   5  -6   19.70    2.50
  -6   5   6   20.80    2.90
  -6   5   6   15.90    2.10
   6   5   6   19.50    2.20
   6   5   6   18.10    2.60
   6  -5  -6   16.10    1.80
   6  -5  -6   18.50    2.30
   6   5   6   21.30    2.10
   6   5   6   23.20    2.20
   6   5   6   15.20    2.40
   6   0   7  623.94   43.50
   6   0   7  691.13   42.60
   6   0   7  702.13   43.30
  -6   0   7  684.03   42.70
  -6   0   7  660.63   42.50
  -6   0   7  580.84   43.30
   6   0  -7  581.34   41.80
   6   0   7  576.64   41.70
   6   0   7  649.43   44.20
   6   0  -7  641.34   53.19
   6   1  -7    2.30    1.90
   6  -1   7    1.60    0.90
  -6   1   7    2.80    1.90
  -6   1   7    3.90    6.10
  -6   1   7   -0.40    1.30
   6   1  -7    1.10    5.70
   6   1   7    2.90    1.60
   6   1   7    1.90    2.00
   6  -1  -7    0.40    1.10
   6   1   7    0.60    2.50
   6  -1  -7   -4.10    5.30
  -6   1  -7   -1.50    6.20
  -6   1  -7    2.50    1.20
  -6  -1   7   -0.30    1.40
   6   1   7   -0.50    1.70
   6   1   7    0.40    1.60
  -6  -1   7    1.30    1.90
   6   1   7    1.80    1.00
  -6   2   7   36.00    4.70
  -6   2   7   36.10    4.50
  -6   2   7   41.90    4.10
   6  -2   7   38.40    5.30
   6   2  -7   19.40   10.50
  -6   2   7   38.00    9.30
   6  -2   7   49.00    5.20
  -6   2   7   40.00    4.20
   6  -2   7   42.50    4.90
   6   2   7   35.00    3.70
   6   2   7   36.00    4.90
   6   2   7   39.70    5.50
   6   2   7   41.20    3.90
   6   2   7   48.60    4.00
  -6   2  -7   51.89   11.00
   6   2   7   42.10    4.90
  -6   2  -7   37.80    4.00
   6  -2  -7   20.80    9.10
  -6  -2   7   43.00    5.20
   6   2   7   38.30    4.40
   6   3  -7    3.50    1.60
  -6   3   7    0.80    1.80
   6  -3   7    1.80    1.70
  -6   3   7    2.80    1.40
   6   3  -7    4.20    1.50
  -6   3   7    3.40    2.50
  -6   3   7    4.30    1.60
  -6   3   7    3.20    1.40
  -6   3   7    3.60    1.50
   6   3   7    4.60    1.90
   6  -3  -7    3.80    1.30
   6   3   7    1.80    1.20
   6   3   7    4.60    1.50
   6   3   7    3.50    2.10
   6   3   7    1.50   10.80
  -6   3  -7    3.40    1.50
   6   3   7    6.90    1.70
   6  -4   7   20.30    2.80
   6   4  -7   26.60    3.10
   6   4  -7   29.40    3.50
  -6   4   7   26.30    3.00
  -6   4   7   28.10    2.90
  -6   4   7   22.60    3.70
   6  -4  -7   24.40    2.40
   6   4   7   26.10    3.70
   6   4   7   25.10    4.10
  -6   4  -7   27.70    2.70
   6   0   8    0.90    2.00
  -6   0   8    0.40    2.70
   6   0  -8    0.30    1.10
  -6   0   8    3.80    1.60
   6   0   8    2.90    2.20
   6   0   8    2.80    3.60
   6   0  -8   15.00   10.40
   6   0   8    2.50    1.20
  -6   0   8    0.50    1.80
  -6   0  -8    2.20    1.30
  -6   1   8   20.30    2.60
   6   1  -8    5.30   11.10
   6  -1   8   20.40    3.40
  -6   1   8   18.80    3.10
  -6   1   8   22.20    3.00
  -6   1   8   20.60    2.80
  -6   1   8   19.80    4.20
   6  -1   8   24.60    4.10
   6  -1   8   15.00    2.10
  -6   1   8   25.90    7.10
   6   1  -8   17.90    2.50
   6  -1   8   21.20    3.00
   6  -1   8   18.40    4.40
   6   1   8   18.10    2.30
  -6  -1   8   22.60    4.30
   6   1   8   16.80    4.00
   6   1   8   23.90    3.20
  -6  -1   8   23.70    3.80
   6   1   8   16.90    4.30
  -6  -1   8   20.90    3.00
   6   1   8   22.70    2.50
  -6  -1   8   17.50    2.50
   6  -1  -8   46.20   15.50
  -6   1  -8   18.50    2.60
   6   1   8   24.80    3.80
  -6   2   8   18.20    4.80
  -6   2   8   10.70    2.10
  -6   2   8   13.20    2.20
   6   2  -8    9.50    1.80
  -6   2   8   11.90    2.70
   6  -2   8   12.40    2.90
   6  -2   8    8.80    2.20
   6  -2   8    6.60    5.20
  -6   2   8   15.80    2.30
   6  -2  -8   11.00    1.80
   6   2   8    3.20    8.10
   6   2   8   10.20    5.70
  -6  -2   8   14.40    3.10
   6   2   8    8.80    1.70
   6   2   8   10.80    2.70
   6   2   8    9.50    1.80
   6   2   8   10.50    2.40
   6   3  -8    4.40    1.40
  -6   3   8    3.90    2.90
   6  -3   8    4.00    1.40
  -6   3   8    6.50    2.40
  -6   3   8    6.40    1.50
  -6   3   8    3.90    1.40
  -6   3   8    2.40    1.30
  -6   3   8    4.50    1.90
   6  -3   8    2.70    1.40
   6   3   8    2.70   10.00
   6   3   8    6.80    1.50
   6   3   8    7.90    1.80
  -6   3  -8    4.70    1.30
   6   3   8    5.10    2.50
   6   3   8    7.10    1.60
   6   3   8    3.20    1.20
  -6   4   8    2.30    1.30
  -6   4   8    1.80    0.70
  -6   4   8    5.50    1.40
  -6   4   8    5.40    1.30
   6   4   8    1.10    1.30
   6   4   8    5.30    1.30
   6   4   8    2.30    1.10
   6   4   8    3.80    0.90
   6  -4  -8    3.60    0.80
   6   0   9    2.00    8.30
  -6   0   9    2.50    1.20
  -6   0   9    1.60    2.70
   6   0   9    2.40    1.40
   6   0   9    3.80    1.30
  -6   0   9    6.10    1.60
  -6   0   9    1.40    0.90
   6   0   9    3.40    2.50
   6   0   9    4.30    1.80
  -6   0   9    5.10    1.40
  -6   0   9    1.60    1.90
   6  -1   9    2.60    1.40
  -6   1   9    1.30    1.20
  -6   1   9    2.20    2.60
   6   1  -9    1.40    1.60
   6  -1   9    1.90    1.40
  -6   1   9    1.10    1.20
  -6   1   9    2.30    1.90
  -6   1   9    2.20    1.30
  -6   1   9    0.00    1.00
   6  -1   9   -1.90    1.80
   6  -1   9    0.00    8.10
   6   1   9    0.60    0.90
   6   1   9    1.40    9.20
   6   1   9    0.10    1.40
  -6  -1   9    2.90    2.00
  -6   1  -9    3.80    1.50
   6  -1  -9    0.10    1.10
   6   1   9    1.60    3.90
  -6  -1   9    0.50    0.90
   6   1   9    0.90    1.20
   6  -2   9    2.60    1.30
  -6   2   9    3.50    1.20
   6  -2   9    1.80    1.20
  -6   2   9    2.00    2.30
  -6   2   9    2.60    1.40
   6   2  -9    2.50    1.10
   6  -2   9    2.60    2.20
  -6   2   9    2.20    1.20
  -6   2   9    1.60    0.90
  -6   2  -9    1.00    1.10
  -6  -2   9    0.40    0.90
   6   2   9   10.10   10.80
   6   2   9    2.30    0.90
   6   2   9    1.50    1.20
   6   2   9    2.70    3.30
   6   2   9    1.80    0.80
  -6   2  -9    2.60    1.10
   6   2   9    0.80    1.50
  -6   3   9    1.00    0.90
  -6   3   9   -0.10    0.60
  -6   3   9   -0.90    1.10
   6   3  -9    0.80    0.70
  -6   3   9    1.40    0.90
  -6   3   9   -0.30    0.60
   6  -3   9   -0.50    0.70
   6   3   9   -0.50    1.60
  -6   3  -9    0.30    0.70
   6   3   9    0.40    0.90
   6   3   9    0.60    0.60
  -6  -3   9   -0.20    0.60
   6   3   9    0.40    1.50
  -6   3  -9    0.40    0.70
   6   3   9   -0.60    0.80
  -6   0  10    6.90    1.80
   6   0  10    2.40    4.90
  -6   0  10    3.70    1.00
  -6   0  10    1.20    1.10
   6   0  10    3.10    1.10
   6   0  10    5.30    1.50
   6   0  10    4.70    7.20
   6  -1  10   20.00    3.50
   6  -1  10   10.80    2.40
   6  -1  10   15.50    1.80
  -6   1  10   12.20    1.50
   6   1  10   10.20    2.20
  -6  -1  10   15.80    1.50
   6   1  10   17.40    2.40
  -6  -1  10   10.60    1.60
   6   1  10   28.50    8.30
   7   0   0   -0.40    1.20
  -7   0   0    0.00    1.80
  -7  -1   0  344.67   25.10
  -7   1   0  335.47   26.50
   7   1   0  384.46   25.30
  -7   1   0  400.96   26.20
  -7  -2   0  151.48   12.70
  -7   2   0  174.68   14.40
  -7   2   0  149.39   14.90
   7   2   0  147.49   13.10
   7   3   0   13.60    6.30
  -7   3   0    6.30    4.40
  -7   3   0   -4.10    7.40
   7   4   0   11.30    1.70
   7   4   0   13.40    2.40
  -7   4   0    7.40    2.00
   7  -4   0    8.20    1.50
   7  -4   0    7.30    2.60
  -7  -4   0    9.60    5.20
   7  -4   0    8.00    1.90
   7   5   0    0.70    0.80
  -7  -5   0    0.50    1.10
   7   5   0   -1.30    1.50
  -7   5   0   -0.80    1.60
   7  -5   0   -0.40    0.90
   7  -5   0   -2.70    1.90
   7  -5   0   -0.30    1.30
   7   5   0    1.00    1.50
   7   5   0    0.50    1.40
   7   5   0    2.40    1.50
  -7   6   0   21.80    2.80
  -7  -6   0   22.20    2.40
   7   6   0   23.20    2.60
   7   6   0   24.80    2.20
  -7  -6   0   24.60    2.30
   7   6   0   25.30    2.50
   7  -6   0   18.30    2.50
  -7   0   1    6.20    2.60
  -7   0  -1    6.30    1.90
   7   0  -1    9.90    2.20
  -7   0  -1    7.90    1.80
   7   1  -1  222.58   17.40
  -7   1   1  246.08   18.30
  -7  -1  -1  257.17   16.10
  -7  -1   1  212.88   17.10
  -7   1  -1  220.78   17.20
  -7   1  -1  230.28   18.20
   7   2  -1  490.55   35.80
  -7  -2  -1  457.15   33.70
  -7   2   1  516.55   36.80
  -7  -2   1  495.75   35.00
  -7   2  -1  487.75   37.40
  -7   2  -1  521.45   36.00
   7  -3   1  175.58   11.70
   7   3  -1  164.78   17.40
  -7   3   1  175.68   12.90
   7   3  -1  144.39   11.20
  -7  -3  -1  173.38   14.40
  -7  -3   1  141.49   14.80
  -7   3  -1  125.29   19.00
  -7   3  -1  183.28   16.80
  -7   4   1   15.50    3.30
   7  -4   1   11.00    3.20
   7  -4   1   17.50    2.00
  -7  -4  -1   17.40    2.30
   7   4  -1   12.20    2.00
   7   4  -1   12.30    2.50
  -7   4   1   17.40    2.20
  -7   4   1   14.70    2.60
   7   4  -1   16.80    2.20
  -7  -4  -1   16.20    5.50
   7  -4  -1   17.40    2.60
   7  -4  -1   11.90    2.20
   7   4   1   15.80    2.10
  -7  -4   1   21.00    2.20
  -7   4  -1   15.60    8.10
   7   4   1   15.90    2.70
  -7  -4   1   19.40    6.90
   7   4   1   17.80    2.00
   7   4   1   10.80    2.40
  -7   4  -1   16.50    2.70
   7  -4  -1    9.90    3.00
   7   4   1   18.30    2.30
  -7   4  -1   14.40    2.10
   7   4   1   20.40    2.50
  -7  -4   1   16.00    2.40
   7   5  -1    4.40    1.30
   7  -5   1    1.90    1.20
  -7  -5  -1    6.00    1.70
  -7  -5  -1    2.90    1.40
   7  -5   1   -0.80    2.10
   7   5   1    2.60    1.10
   7  -5  -1    3.60    1.70
   7   5   1    4.10    1.20
   7  -5  -1   -4.00    6.30
   7   5   1    6.60    2.00
   7   5   1    1.80    2.40
  -7  -5   1  -21.60   11.60
   7   5   1    3.10    1.50
   7   5   1    2.50    2.00
   7   6  -1    2.30    0.90
   7  -6   1    3.40    1.10
   7  -6   1    3.30    1.90
  -7   6   1    6.50    1.40
  -7  -6  -1    5.40    1.10
  -7  -6  -1    4.10    1.00
  -7  -6   1    3.00    0.90
   7   6   1    3.30    1.30
   7   6   1    3.30    0.90
  -7   6  -1    1.90    1.10
   7  -6  -1    5.60    1.40
   7  -6  -1    2.50    0.70
   7   6   1    3.50    1.20
  -7   0   2    4.60    2.10
   7   0  -2    4.80    1.90
  -7   0  -2    4.50    1.30
  -7   1   2 1092.89   66.59
   7   1  -2  890.81   65.99
  -7   1  -2 1052.29   65.89
  -7  -1   2  906.41   65.79
  -7  -2  -2  265.37   20.10
  -7   2   2  286.57   23.50
   7   2  -2  327.47   24.00
  -7  -2   2  259.97   22.20
  -7   2  -2  266.17   24.20
   7  -2  -2  299.77   21.50
  -7   2  -2  325.67   23.60
   7  -3   2   15.90    3.10
   7   3  -2   14.30    2.00
   7   3  -2   17.10    2.30
   7   3  -2   15.60    6.50
   7  -3   2   19.70    2.20
  -7  -3  -2   14.50    5.60
   7   3  -2   13.20    1.90
  -7   3  -2   19.60    6.70
  -7  -3   2   14.60    1.80
   7   3   2   12.60    1.80
   7   3   2   14.60    1.90
   7   3   2   15.90    1.90
  -7  -3   2   19.00    2.20
  -7   3  -2   11.50    8.10
  -7   3  -2   12.90    2.20
   7   3   2   13.30    2.20
  -7  -3   2    9.40    5.20
   7  -3  -2   20.20    2.30
   7   3   2   17.10    2.00
  -7   4   2   95.39    7.70
  -7  -4  -2   81.69    6.30
   7  -4   2   71.19    7.90
  -7   4   2   70.29    7.10
  -7   4   2   88.59    7.70
   7   4  -2   80.89    6.60
  -7   4   2   89.69    6.30
  -7   4   2   80.29    6.60
   7  -4   2   82.59    6.60
  -7  -4  -2   92.99   11.10
   7   4  -2   71.89    6.50
  -7  -4  -2   96.19    6.50
  -7   4  -2   73.89   13.90
   7   4   2   76.59    6.40
   7  -4  -2   79.59    6.40
  -7  -4   2   90.19    6.40
  -7  -4   2   89.49    7.70
   7  -4  -2   65.39   10.10
   7  -4  -2   78.39    6.60
   7   4   2   86.59    7.20
   7   4   2   76.59    7.00
  -7  -4   2   83.39   13.50
   7   4   2   92.19    6.70
  -7  -4   2   89.09    6.60
   7   4   2   83.79    6.60
  -7   4  -2   82.59    7.00
   7  -5   2    2.00    2.40
   7   5  -2    3.80    1.10
   7   5  -2    6.10    1.80
   7  -5   2    3.70    0.90
  -7  -5  -2    5.10    1.30
  -7  -5  -2    4.50    1.40
  -7   5  -2    8.30    2.10
   7   5   2    4.30    1.90
   7  -5  -2    8.20    7.30
  -7  -5   2    3.20    1.20
  -7  -5   2    3.20    1.40
   7   5   2    0.90    1.10
   7   5   2    3.00    1.00
   7   5   2    3.20    1.10
   7   5   2    3.50    1.40
  -7   6   2    6.20    1.30
   7   6  -2    6.10    1.30
   7  -6   2    9.10    2.40
   7   6  -2    7.50    1.50
  -7   6   2    4.00    1.20
   7  -6   2    8.50    1.40
  -7  -6  -2    5.60    1.00
   7   6   2    6.50    1.20
   7   6   2    4.70    1.50
  -7  -6   2    4.30    0.90
   7  -6  -2    5.90    1.30
   7   6   2    5.70    1.40
  -7  -6   2    7.10    1.40
   7   6   2    5.30    1.30
   7  -6  -2    5.10    1.00
  -7   6  -2    8.90    1.70
  -7   0  -3   28.50    3.50
  -7   0  -3   27.80    3.70
  -7   0   3   36.60    7.90
   7   0  -3   37.20    5.10
  -7  -1  -3  864.71   54.29
   7   1  -3  811.62   58.19
  -7  -1   3  889.41   57.99
   7  -1  -3  814.62   56.89
  -7  -2  -3  123.99    9.50
  -7  -2  -3  113.09   11.90
   7  -2  -3  130.59   11.40
  -7   2  -3  122.99   12.90
  -7  -2   3  127.69   12.90
  -7   3   3   22.30    3.10
  -7   3   3   20.00    2.50
   7   3  -3   17.40    2.40
  -7   3   3   19.70    2.10
   7  -3   3   19.30    3.30
   7   3  -3   16.60    2.00
   7   3  -3   12.90    2.00
   7  -3   3   13.40    2.10
  -7  -3  -3   15.40    3.80
   7   3   3   13.10    2.10
   7   3   3   17.20    2.50
  -7   3  -3   16.00    2.50
   7  -3  -3   15.70    4.30
  -7   3  -3   13.90    6.50
  -7  -3   3   20.50    2.30
   7  -3  -3   20.10    2.30
  -7  -3   3    9.90    6.20
  -7  -3   3   19.00    2.10
   7   3   3   19.40    2.20
   7   3   3   20.40    2.20
  -7   3  -3   17.90    2.40
   7  -4   3   23.20    2.90
   7   4  -3   23.30    3.00
  -7   4   3   21.60    2.50
   7   4  -3   19.90    2.40
  -7   4   3   22.30    2.80
  -7   4   3   22.00    3.70
   7   4  -3   10.50   13.00
  -7   4   3   24.00    3.00
  -7  -4  -3   15.80    2.40
   7  -4   3   29.00    4.50
  -7   4  -3   21.80   23.20
  -7   4  -3   23.50    3.20
   7  -4  -3   24.70    2.90
   7  -4  -3   21.50    2.50
  -7  -4   3   15.70    2.30
   7  -4  -3   27.30    6.10
   7   4   3   15.30    3.00
   7   4   3   16.40    2.50
  -7  -4   3   19.40    2.80
  -7  -4   3   21.00   11.40
  -7   4  -3   23.50    2.90
   7   4   3   18.90    2.70
  -7   4  -3   24.80   10.80
  -7  -4   3   16.70    3.40
  -7   5   3    0.70    1.10
  -7   5   3   -0.70    1.00
   7   5  -3    0.60    1.10
  -7  -5  -3   -0.20    0.80
   7   5  -3   -1.60    0.90
   7   5  -3   -1.00    1.20
  -7   5   3    0.30    1.30
   7  -5   3    0.20    1.00
   7  -5  -3   -0.50    0.90
   7   5   3   -0.60    1.10
   7   5   3   -0.10    1.30
   7   5   3    0.60    1.20
  -7  -5   3    0.10    1.00
  -7   5  -3    1.10    1.40
   7  -5  -3   -1.80    1.10
   7   5   3    0.10    0.90
   7   5   3    0.30    0.90
  -7  -5   3    0.00    0.80
   7   5   3   -0.60    1.20
   7   5   3    0.00    1.00
   7  -6   3    1.80    0.80
   7   6  -3    5.50    1.30
  -7  -6  -3    3.20    0.70
   7   6   3    2.60    1.20
   7  -6  -3    3.80    0.80
   7   6   3    2.80    0.80
   7   6   3    4.20    1.00
  -7   6  -3    2.40    1.10
   7   6   3    3.20    1.10
   7   6   3    5.00    1.00
   7  -6  -3    2.80    0.90
   7   6   3    2.50    0.90
  -7   0  -4   -2.40    3.20
  -7   0   4   -1.40    9.60
   7   0  -4    4.10    2.90
  -7  -1  -4   41.30    4.00
  -7  -1  -4   34.00    3.60
   7   1  -4   40.50    7.80
  -7   1  -4   48.40    6.40
  -7   2   4  493.75   34.60
   7   2  -4  533.75   33.60
  -7   2   4  508.25   34.20
   7  -2   4  488.25   33.90
   7   2  -4  484.45   39.70
   7  -2   4  514.55   34.50
  -7  -2  -4  487.15   36.60
  -7   2   4  525.75   33.50
  -7   2  -4  455.05   38.10
   7   2   4  551.94   34.30
   7   2   4  512.85   33.40
  -7  -2   4  486.05   38.70
   7   2   4  467.65   33.30
   7   2   4  554.34   33.90
   7  -2  -4  474.15   36.60
   7   2   4  523.25   33.50
  -7  -2   4  563.34   33.70
   7   3  -4   50.49    4.00
   7   3  -4   39.90   10.90
  -7   3   4   45.80    5.20
  -7  -3  -4   52.69    7.00
   7   3  -4   37.90    4.00
  -7   3   4   37.30    3.80
  -7   3   4   40.60    4.80
   7  -3   4   47.40    5.30
  -7   3   4   41.90    4.30
   7  -3   4   45.70    3.90
   7  -3  -4   41.80    4.00
  -7   3  -4   46.10    4.40
   7   3   4   35.60    6.00
   7   3   4   45.90    4.30
   7   3   4   50.39    4.10
   7  -3  -4   46.80    7.60
   7   3   4   39.50    3.90
  -7   3  -4   37.80    4.10
  -7  -3   4   44.50    4.00
   7   3   4   43.20    4.20
   7   3   4   42.70    4.30
   7   3   4   41.60    4.60
   7   3   4   42.90    3.90
  -7  -3   4   42.60    3.60
  -7   4   4   70.89    6.90
   7   4  -4   66.59    5.90
  -7   4   4   79.39    6.30
   7  -4   4   60.39    5.40
   7  -4   4   64.39    7.00
  -7   4   4   69.49    5.50
  -7   4   4   72.89    5.60
  -7   4   4   65.19    5.70
   7   4  -4   61.09   17.90
  -7   4  -4   70.29    6.00
   7  -4  -4   60.79   10.80
   7   4   4   65.49    6.50
   7   4   4   65.39    6.10
  -7  -4   4   63.39    5.60
   7   4   4   71.39    6.30
   7   4   4   71.19    6.00
   7  -4  -4   69.69    5.70
  -7   4  -4   60.49   26.70
   7   4   4   68.49    5.70
   7   4   4   71.89    5.80
  -7   4  -4   59.99    5.60
  -7   4  -4   69.79   15.20
   7   4   4   65.39    5.70
  -7   5   4    0.30    0.90
   7   5  -4    2.40    1.30
  -7   5   4    1.00    1.00
  -7   5   4   -0.30    1.50
  -7   5   4    1.00    1.10
  -7  -5  -4   -0.10    1.00
   7  -5   4    3.40    2.00
   7   5  -4    3.40    1.10
   7   5   4    1.70    1.10
   7   5   4   -0.20    0.80
   7   5   4    2.60    1.60
   7   5   4    1.30    1.20
   7  -5  -4    1.80    1.10
   7  -5  -4    1.80    1.00
   7   5   4    1.00    1.00
   7   5   4   -0.30    1.20
  -7   5  -4    2.30    1.40
  -7  -5   4    0.20    1.00
   7   5   4    1.90    1.30
   7   5   4    0.50    1.30
  -7  -6  -4   18.30    1.50
   7   6   4   14.50    1.60
  -7  -6   4   15.90    1.90
   7  -6  -4   17.00    1.50
   7   6   4   19.30    2.20
   7   0   5    1.60    1.40
   7   0   5    0.10    1.70
   7   0   5    2.40    1.50
   7   0   5    5.70    2.00
  -7   0   5    2.10    2.40
   7   0  -5    1.50    3.10
  -7   0  -5    5.20    2.80
  -7   1   5  105.89    7.80
  -7  -1  -5   97.59    8.20
  -7   1   5  104.09    8.00
  -7   1   5  103.79    9.40
   7  -1   5  102.69    8.90
   7  -1   5   90.79    8.50
   7  -1   5   88.79    9.00
   7  -1   5  119.59    8.10
   7   1  -5   82.49   12.40
   7   1   5  106.69    8.50
   7   1   5  102.79    7.40
   7   1   5   93.29    7.70
   7   1   5  109.09    7.50
   7   1   5  104.19   10.60
   7   1   5  122.89    9.10
  -7   1  -5   86.49   10.60
   7   1   5  110.69    9.30
   7  -2   5   77.79    7.60
   7   2  -5   63.49   12.60
  -7   2   5   84.39   10.50
  -7   2   5   91.69    6.50
  -7   2   5   89.09    6.80
   7   2  -5   94.99    6.90
  -7   2   5   83.69    7.10
   7  -2   5   83.69    7.30
  -7   2   5   88.69    7.50
   7   2  -5   90.89    6.50
   7  -2   5   71.29    6.60
   7  -2   5   70.79    7.30
   7   2   5   84.79    6.70
  -7   2  -5   73.69   11.80
  -7   2  -5   72.59    6.50
   7   2   5   71.09    6.80
   7  -2  -5   83.09   10.00
   7   2   5   87.59    6.30
   7   2   5   81.09    7.50
   7   2   5   74.79    6.20
   7   2   5   93.09    7.70
  -7  -2   5   87.99    6.50
  -7  -2   5   83.69    7.50
   7   2   5   86.29    6.80
   7   2   5   84.89    7.20
   7   2   5   85.69    6.30
   7  -2  -5   75.19    6.30
   7   2   5   80.19    6.40
   7  -3   5   28.80    4.40
  -7   3   5   24.40    3.80
   7  -3   5   20.50    5.50
  -7   3   5   24.50    3.00
  -7   3   5   26.30    4.30
   7   3  -5   28.40    3.30
   7   3  -5   37.60   18.60
  -7  -3   5   29.30    3.20
   7   3   5   33.40    3.20
   7   3   5   18.80    3.60
   7   3   5   22.50    3.60
   7   3   5   29.40    3.50
   7  -3  -5   10.50    7.60
  -7   3  -5    9.00   11.00
   7   3   5   24.40    3.00
  -7   3  -5   22.80    3.10
   7   3   5   32.70    3.10
  -7   3  -5   13.40   13.90
   7   3   5   24.80    3.20
   7   3   5   29.20    5.30
   7   3   5   31.50    3.20
   7  -3  -5   20.30    3.00
  -7   4   5    2.10    1.30
  -7   4   5   -0.40    1.20
  -7   4   5    0.70    1.00
   7   4  -5   11.70   22.90
  -7   4   5    1.80    1.40
   7   4  -5    5.10    1.70
  -7   4   5   -0.20    1.80
   7  -4   5    1.00    2.00
   7   4   5    3.20    1.50
   7   4   5    1.40    1.70
   7   4   5    3.00    1.40
   7   4   5    1.40    2.10
  -7   4  -5    5.50   10.80
  -7   4  -5    1.50    1.40
   7   4   5    1.70    1.30
   7   4   5    3.00    1.50
   7  -4  -5    9.40    7.80
   7   4   5    0.50    1.10
   7   4   5    1.30    1.20
  -7  -4   5    1.20    1.10
   7  -4  -5    1.10    1.10
  -7   4  -5    2.40    1.50
  -7   5   5    2.00    1.00
   7   5  -5    3.60    1.40
  -7   5   5    1.40    1.10
  -7   5   5    1.90    0.90
   7   5  -5    1.00    1.00
  -7   5   5    3.30    2.30
  -7  -5  -5    3.00    0.90
  -7   5   5    4.10    1.20
  -7   5   5    0.40    1.30
   7   5   5    2.50    1.60
   7   5   5    1.40    1.50
   7  -5  -5    0.20    1.00
   7  -5  -5    2.60    1.00
   7   5   5    0.00    1.70
   7   5   5    3.20    1.30
   7   5   5    0.10    1.10
  -7  -5   5    0.90    0.90
   7   5   5    1.90    1.10
   7   5   5    2.30    1.00
  -7   5  -5    4.10    1.40
  -7   0   6    0.70    1.10
   7   0   6   -0.20    1.40
  -7   0  -6   -6.50    3.60
   7   0  -6   -0.20    4.00
  -7   0   6    2.60    2.40
  -7   0   6    1.30    3.90
   7   0   6    1.80    1.80
   7   0   6   -0.90    1.10
   7   0   6    5.20    2.30
   7   0  -6    2.10    0.90
   7   0   6    0.70    0.80
   7   0  -6    0.80    1.10
   7   0   6    1.00    1.50
  -7   1   6   25.00    2.90
  -7   1   6   24.30    3.20
   7  -1   6   24.90    4.20
   7   1  -6   25.10    2.70
  -7   1   6   17.30    6.20
   7  -1   6   21.00    3.10
   7  -1   6   34.20    4.10
   7  -1   6   29.10    4.10
  -7   1   6   26.10    6.10
   7  -1   6   25.40    3.80
  -7  -1   6   31.30    4.10
   7   1   6   21.40    2.50
  -7  -1   6   27.50    4.00
   7  -1  -6   28.50    2.90
   7   1   6   27.70    3.20
   7   1   6   22.40    3.40
   7   1   6   27.40    2.60
   7   1   6   28.30    4.00
   7   1   6   29.60    3.90
   7   1   6   26.70    4.30
  -7   1  -6   17.90    6.40
   7  -1  -6   23.60    6.60
  -7  -1   6   29.20    3.10
   7  -2   6   13.10    2.70
   7   2  -6   13.00    2.80
  -7   2   6    7.60    2.20
   7  -2   6    6.60    2.10
  -7   2   6   12.60    6.40
  -7   2   6   17.30    3.20
  -7   2   6    8.80    1.90
   7   2  -6   15.00    2.20
  -7   2   6   10.40    2.10
   7   2  -6   -1.40    6.50
   7  -2   6   15.30    3.20
   7  -2   6   12.50    3.20
   7   2   6   10.60    2.50
   7  -2  -6    8.40    4.90
  -7   2  -6    8.60    1.80
   7  -2  -6   13.40    3.10
  -7   2  -6    8.40    6.20
   7   2   6   13.10    3.00
   7   2   6    8.30    2.00
   7   2   6   12.00    2.30
   7   2   6    8.10    2.50
   7   2   6    6.90    2.40
   7   2   6   11.80    2.00
   7   2   6    8.00    3.10
  -7  -2   6   15.50    3.30
   7   2   6   14.00    2.00
   7   2   6   13.10    2.00
  -7   3   6   26.70    3.20
  -7   3   6   32.40    4.90
   7   3  -6   35.80   12.20
  -7   3   6   28.90    4.30
   7   3  -6   30.80    3.70
   7  -3   6   20.80    4.10
  -7   3   6   31.20    3.70
   7   3   6   22.60    7.30
   7  -3  -6   26.40    3.10
   7   3   6   33.70    4.00
   7   3   6   36.90    4.40
  -7   3  -6   26.30    3.60
   7   3   6   25.20    3.60
  -7   3  -6   23.30   16.60
   7   3   6   31.40    3.40
  -7  -3   6   33.70    3.40
   7  -3  -6   17.30    8.20
  -7   3  -6   13.80    8.70
   7   3   6   33.30    3.50
   7   3   6   37.70    3.50
  -7   4   6   14.70    2.40
  -7   4   6   18.80    2.30
   7   4  -6   15.50    2.40
   7   4  -6   14.40    2.50
  -7   4   6   19.40    2.60
  -7   4   6   20.30    3.40
  -7   4   6   10.60    1.90
  -7   4   6   14.20    2.10
  -7  -4   6   13.10    2.10
   7   4   6   17.60    2.30
  -7   4  -6   17.40    2.40
   7   4   6   13.00    2.20
   7   4   6   15.30    2.30
   7   4   6   15.30    2.30
   7  -4  -6   14.20    2.20
   7   4   6   16.40    2.70
   7   4   6   11.70    2.80
   7   5  -6   -1.00    1.20
  -7  -5  -6    0.30    0.60
  -7   5   6    1.20    1.20
  -7   5   6    0.10    0.60
  -7   5   6    0.20    0.80
  -7   5   6    1.00    0.70
  -7   5   6    0.70    0.80
   7  -5   6    0.30    0.70
   7   5   6   -0.20    0.80
   7  -5  -6    1.60    0.70
   7   5   6   -0.80    0.70
   7   5   6   -0.40    0.70
   7   5   6   -0.10    0.70
   7   5   6    0.50    0.60
   7  -5  -6    1.00    0.70
   7   5   6    0.30    1.00
   7   5   6   -0.10    0.70
   7   0   7    0.70    2.30
   7   0  -7    1.40    1.20
   7   0   7   -0.40    1.80
   7   0  -7   -1.40    6.00
   7   0   7    1.50    1.60
   7   0   7   -0.90    2.00
  -7   0   7    1.50    3.10
  -7   0   7    1.80    3.50
  -7   0   7    3.80    1.60
   7   0   7    2.90    1.90
   7   0   7    0.90    1.00
  -7   0  -7    4.10    6.30
  -7   0   7    1.40    1.40
  -7   1   7   33.00    4.60
   7   1  -7   23.20    8.50
   7   1  -7   36.00    3.70
  -7   1   7   34.10    5.50
  -7   1   7   32.30    6.20
   7  -1   7   38.50    5.00
  -7   1   7   23.50    6.80
   7  -1   7   34.10    4.70
   7  -1   7   38.90    4.60
   7  -1   7   29.00    2.80
   7   1   7   23.30    3.60
   7  -1  -7   15.80    7.90
  -7   1  -7   31.10    3.50
   7   1   7   33.40    3.80
  -7  -1   7   32.00    4.40
   7   1   7   31.60    3.20
   7   1   7   40.60    5.00
   7   1   7   29.30    4.90
   7   1   7   32.20    4.60
  -7  -1   7   25.20    3.40
   7   1   7   29.40    5.60
   7   1   7   28.50    3.30
   7  -2   7    5.30    2.10
  -7   2   7    6.10    1.70
   7  -2   7    4.30    2.40
   7   2  -7    6.90    1.80
  -7   2   7    5.40    1.80
  -7   2   7    3.90    1.90
   7   2  -7    4.90    1.50
  -7   2   7    6.40    5.10
   7  -2   7    7.10    2.90
  -7   2  -7    4.90    1.80
   7   2   7    6.80    1.60
   7  -2  -7   15.70    7.70
   7  -2  -7    5.00    1.40
   7   2   7    4.50    1.50
   7   2   7    9.40    3.10
   7   2   7    0.60    2.10
   7   2   7    4.30    1.90
  -7  -2   7    3.60    2.60
   7   2   7    5.20    2.20
  -7   2  -7   -2.90    7.40
   7   3  -7   17.70    2.50
  -7   3   7   15.80    2.40
   7  -3   7   16.40    2.80
  -7   3   7   16.90    2.60
   7  -3   7   10.10    2.80
  -7   3   7   11.30    2.70
  -7   3   7   12.20    2.30
  -7   3   7   14.70    3.50
  -7   3   7   14.50    2.50
   7   3  -7   18.20    2.90
   7   3   7   18.70    2.40
   7   3   7   18.30    2.90
   7   3   7   17.50    2.50
   7   3   7   18.50   11.90
   7   3   7   13.80    3.00
  -7   3  -7   12.60    2.30
   7   4  -7    9.30    1.70
  -7   4   7    6.70    2.10
  -7   4   7   11.20    1.60
   7   4  -7   13.70    2.30
   7   4   7    6.60    1.50
   7  -4  -7   10.20    1.50
   7   4   7   12.80    1.90
   7   4   7    7.30    1.90
   7   4   7    9.60    2.30
   7   0  -8  -13.70    9.20
  -7   0  -8   -1.10    1.20
   7   0  -8    0.40    0.90
  -7   0   8   -0.40    1.00
   7   0   8    1.10    1.30
   7   0   8    0.40    1.50
   7   0   8   -1.10    0.70
   7   0   8   -1.70    3.00
  -7   0   8    0.70    1.20
   7   0   8    0.20    2.60
  -7   1   8   32.40    4.40
   7  -1   8   24.40    3.80
  -7   1   8   24.50    3.30
  -7   1   8   30.10    3.40
  -7   1   8   25.50    3.10
   7   1  -8   30.80   13.10
   7  -1   8   25.00    4.80
   7  -1   8   27.40    3.40
   7  -1   8   26.20    4.50
  -7   1   8   25.60    5.40
   7   1   8   28.40    3.50
  -7   1  -8   20.70    2.90
   7   1   8   32.20    4.60
   7   1   8   28.10    2.80
  -7  -1   8   24.50    3.00
   7   1   8   28.90    2.70
   7  -1  -8   21.60    2.80
   7   1   8   37.30    5.00
  -7  -1   8   26.60    3.30
   7   2  -8   17.00    2.50
  -7   2   8   25.10    2.80
  -7   2   8   29.60    4.60
   7  -2   8   14.20    3.10
  -7   2   8   19.30    2.70
  -7   2   8   23.70    2.80
  -7   2   8   20.00    3.40
   7  -2   8   21.60    3.30
   7  -2   8   18.60    5.90
   7   2   8   20.10    5.00
   7   2   8   16.60    2.80
   7   2   8   15.80    7.70
   7   2   8   16.00    3.10
   7   2   8   21.70    2.50
   7  -2  -8   16.90    2.40
   7   2   8   18.70    2.30
  -7  -2   8   19.80    3.60
  -7   2  -8   20.60    2.70
  -7   3   8    0.50    1.10
   7   3  -8   -0.10    1.10
  -7   3   8    1.90    1.50
  -7   3   8   -0.30    1.50
  -7   3   8    1.00    1.00
  -7   3   8    2.70    3.10
   7  -3   8    0.70    1.00
   7  -3   8    1.10    1.20
  -7   3   8   -0.30    1.50
   7   3   8    0.20    1.20
   7   3   8    0.10    1.20
   7   3   8    2.00    1.00
   7   3   8   -4.50    9.30
   7   3   8    0.80    1.30
  -7   3  -8   -0.60    0.90
   7  -3  -8    2.00    1.50
   7   3   8   -1.40    2.20
  -7   4   8    3.20    1.20
  -7   4   8    2.80    0.70
  -7   4   8    5.00    1.30
  -7   4   8    2.70    1.10
   7  -4   8    4.70    1.00
   7  -4  -8    4.00    0.70
   7   4   8    3.50    1.30
   7   4   8    6.00    1.20
  -7   0   9    0.90    1.00
   7   0   9    0.20    2.00
   7   0   9   -0.50    0.60
   7   0   9    0.10    1.40
  -7   0  -9    0.60    1.00
  -7   0   9    1.00    1.10
   7   0   9    0.70    7.20
  -7   0   9    0.20    2.20
   7   0   9    1.10    1.30
  -7   0   9    0.50    1.80
  -7   0   9    0.00    0.80
  -7   0   9    1.20    1.00
  -7   1   9   46.60    5.10
   7   1  -9   40.00    4.40
  -7   1   9   37.00    4.00
  -7   1   9   41.00    4.00
   7  -1   9   45.30    8.90
   7  -1   9   42.90    3.90
  -7   1   9   31.70    3.60
   7  -1   9   36.30    4.10
  -7   1  -9   45.00    3.70
   7   1   9   41.00    4.50
   7   1   9   43.10    9.70
   7   1   9   46.30    6.60
   7   1   9   39.70    3.90
  -7  -1   9   31.90    3.60
  -7  -1   9   38.20    4.90
   7  -2   9    2.40    1.20
  -7   2   9    2.80    1.00
  -7   2   9    1.20    2.00
   7  -2   9    3.10    1.20
  -7   2   9    4.30    1.40
   7  -2   9    6.60    2.90
  -7   2   9    4.60    1.10
   7  -2   9    3.80    2.90
   7   2   9    2.90    1.00
  -7  -2   9    4.00    1.10
   7   2   9    3.40    1.60
  -7   2  -9    5.30    1.20
   7   2   9    9.60   10.40
   7   2   9    1.30    0.90
   7   2   9    0.00    3.20
   7   2   9    7.20    1.60
  -7   3   9    1.40    0.70
  -7   3   9    4.00    1.20
   7  -3   9    0.00    1.00
  -7   3   9    2.50    0.90
  -7   3   9    0.40    0.80
   7   3  -9    2.10    1.00
  -7   3  -9    1.30    0.70
   7   3   9    1.30    1.80
   7   3   9    1.80    0.70
   7   3   9    1.10    1.00
   7   3   9    2.00    1.70
  -7   3  -9   -0.10    0.80
  -7  -3   9    2.20    0.70
   7   3   9    0.70    0.70
   7   0  10    0.90    7.20
   7   0  10   -0.10    0.90
   7   0  10    0.50    0.80
  -7   0  10    0.00    1.50
  -7   0  10   -0.10    0.70
  -7   0  10    0.30    0.70
   7   0  10    2.90    5.30
  -7   1  10    2.30    0.80
  -7   1  10    4.10    1.00
   7  -1  10    3.60    3.20
   7  -1  10    7.30    2.20
   7  -1  10    5.00    1.20
   7   1  10    4.30    8.10
   7   1  10    2.10    2.00
  -7  -1  10    3.10    0.80
   7   1  10    4.00    1.00
  -7  -1  10    3.30    0.80
  -8   0   0 1697.93  109.29
   8   0   0 1647.24  108.29
  -8   1   0   55.49    6.10
  -8  -1   0   59.79    5.50
  -8   1   0   52.89    6.80
   8  -1   0   51.59    5.10
   8   1   0   44.50    5.40
  -8   2   0   87.99   11.40
  -8  -2   0  121.09    9.80
  -8   2   0   94.89   10.50
   8   3   0  618.64   43.80
  -8   3   0  594.14   39.70
   8  -3   0  572.14   38.60
  -8  -3   0  578.14   42.50
  -8   3   0  607.04   44.40
  -8  -4   0   77.29   11.70
  -8  -4   0  102.59    6.90
   8   4   0   98.09    7.00
  -8  -4   0   91.19    6.80
   8   4   0   97.39    6.80
   8  -4   0   78.29    8.20
   8   4   0   89.79    6.70
   8   4   0   95.59    6.80
   8   4   0   83.49    7.10
   8   4   0   75.99    7.30
  -8   4   0   82.49    7.30
   8   5   0   37.10    3.20
  -8  -5   0   44.20   16.10
   8  -5   0   29.20    4.90
   8  -5   0   38.40   11.80
   8  -6   0   30.50    2.80
  -8   6   0   23.30    2.40
  -8  -6   0   27.90    2.70
   8   6   0   22.40    2.40
  -8  -6   0   24.60    2.40
   8   6   0   23.50    2.90
   8   6   0   25.90    2.70
  -8   0   1   24.40    3.90
   8   0   1   22.40    2.50
   8   0  -1   20.90    3.30
  -8   0  -1   16.50    3.00
  -8   1   1   -0.30    2.20
   8   1  -1    4.30    2.10
  -8  -1  -1    2.90    1.20
   8  -1  -1    4.20    1.70
  -8   1  -1    0.20    1.50
  -8  -1   1    5.40    1.90
  -8   1  -1   -0.10    2.30
  -8  -2  -1  133.99   11.40
  -8   2   1  153.18   14.90
  -8   2  -1  150.08   13.50
  -8   2  -1  142.09   14.90
  -8  -2   1  146.09   12.80
   8   3  -1  294.37   19.30
  -8   3   1  286.17   20.10
  -8  -3  -1  306.27   22.80
   8  -3   1  279.07   19.30
   8   3  -1  289.87   25.10
   8   3  -1  277.17   19.20
   8   3   1  276.77   19.20
  -8  -3   1  308.87   24.00
   8  -3  -1  272.57   19.40
   8   3   1  285.17   20.30
  -8   3  -1  267.37   27.00
  -8   3  -1  277.97   19.40
   8   3   1  275.97   19.20
  -8   3  -1  314.47   25.20
   8  -3  -1  309.67   19.20
  -8   4   1   49.70    7.30
   8  -4   1   43.10    5.30
   8   4  -1   41.90    4.00
   8   4  -1   36.90    3.50
  -8   4   1   44.50    3.70
  -8  -4  -1   53.09    8.60
   8   4  -1   35.00    3.50
  -8   4   1   43.50    4.30
   8   4  -1   36.30    6.10
  -8  -4  -1   39.40    3.60
   8  -4   1   40.60    4.70
   8  -4  -1   37.50    4.40
  -8  -4   1   39.80    3.90
  -8  -4   1   49.90    9.60
   8   4   1   41.90    4.40
   8   4   1   37.70    3.70
   8  -4  -1   46.80    5.40
  -8   4  -1   34.60    3.50
   8   4   1   38.20    3.60
  -8  -4   1   41.50    4.50
   8   4   1   37.70    3.50
  -8  -5  -1   24.30    2.50
  -8  -5  -1   15.30    2.50
   8  -5   1   18.10    3.70
  -8   5   1   19.80    3.00
  -8   5   1   20.20    3.50
   8  -5   1   19.70    3.10
   8   5  -1   14.30    2.40
   8   5  -1   22.80    2.70
   8  -5   1   18.70    2.10
   8  -5  -1   21.10    3.40
   8   5   1   17.50    2.30
  -8   5  -1   22.20    3.20
   8   5   1   16.80    2.10
   8   5   1   22.10    3.20
  -8  -5   1   16.20   10.70
   8   5   1   23.10    3.00
  -8  -5   1   16.20    2.40
  -8  -5   1   19.70    3.10
   8   5   1   22.00    2.50
   8  -5  -1   19.30    2.60
   8   5   1   21.90    2.60
   8  -5  -1   18.50    8.00
  -8   6   1    0.70    0.90
   8  -6   1    0.10    2.30
   8   6  -1    3.70    1.00
  -8  -6  -1    3.10    0.90
  -8  -6  -1    4.20    1.10
  -8   6   1    2.50    1.20
   8  -6   1    1.40    1.00
   8   6  -1    2.50    1.10
   8  -6  -1    3.90    1.30
   8   6   1    0.70    1.10
   8   6   1    2.80    0.80
  -8   6  -1    2.10    1.10
  -8   6  -1    2.20    1.30
  -8  -6   1    2.80    0.90
   8   6   1    5.10    1.30
   8  -6  -1    1.30    0.60
  -8  -6   1    4.20    1.20
  -8   0  -2   34.70    3.80
   8   0  -2   46.40    5.10
  -8   0   2   44.80    5.40
   8   1  -2  373.26   27.10
  -8   1   2  370.96   27.30
  -8  -1  -2  395.46   24.30
  -8   1  -2  342.47   26.20
  -8  -1   2  351.26   26.70
   8   2  -2   70.39    9.40
  -8  -2  -2   74.39    6.20
  -8   2   2   56.79    9.60
   8  -2  -2   61.39    7.10
  -8   2  -2   51.69    8.10
   8   3  -2  176.18   19.60
   8  -3   2  168.68   12.90
   8  -3   2  177.38   13.80
   8   3  -2  193.28   12.90
   8   3   2  182.28   13.50
   8  -3  -2  202.78   12.90
  -8   3  -2  151.78   20.70
  -8  -3   2  190.58   17.80
   8  -3  -2  197.08   16.50
   8   3   2  174.08   12.70
   8   3   2  187.08   13.10
  -8  -3   2  193.88   13.10
   8   4  -2    7.70    1.80
  -8   4   2    6.20    1.80
  -8   4   2   10.30    2.60
  -8   4   2    6.00    1.30
  -8  -4  -2    3.20    4.30
  -8  -4  -2    7.20    1.40
   8   4  -2  -21.10   30.40
   8   4  -2    5.80    1.50
   8  -4   2    8.30    1.90
  -8   4   2   10.50    3.10
  -8  -4  -2    6.70    1.50
   8  -4   2    5.00    1.20
   8  -4   2    4.10    2.50
  -8   4  -2    2.70    1.40
   8   4   2    6.80    1.60
   8  -4  -2    3.00    1.50
   8  -4  -2   12.20    4.70
   8   4   2    3.40    1.80
  -8  -4   2   -5.10    6.70
   8   4   2    4.30    1.60
  -8  -4   2    7.20    1.70
  -8  -4   2    5.40    2.40
   8  -4  -2    3.80    1.40
  -8  -4   2    5.80    1.40
  -8   4  -2    6.90    1.90
   8   4   2    3.80    1.80
   8   4   2    6.90    1.50
  -8   4  -2   13.20    7.90
  -8   5   2   25.90    3.40
   8   5  -2   31.80    3.60
  -8   5   2   35.60    3.70
  -8  -5  -2   30.50    2.90
   8  -5   2   28.90    3.40
   8   5  -2   26.80    2.90
  -8   5   2   25.50    2.80
   8   5   2   29.10    3.60
   8  -5  -2   36.20    3.20
   8   5   2   28.80    2.90
  -8   5  -2   30.60    3.70
   8  -5  -2   36.10    3.60
  -8  -5   2   35.60    3.10
   8   5   2   27.10    3.20
   8   5   2   29.40    3.10
   8   5   2   22.40    3.50
   8   5   2   28.20    2.80
  -8  -5   2   31.50    3.30
   8  -6   2   10.70    1.60
  -8  -6  -2    8.30    1.60
   8  -6   2   14.80    3.60
  -8  -6  -2    8.90    1.30
  -8   6   2   13.00    1.80
  -8  -6   2    8.10    1.20
   8   6   2    6.30    1.10
   8   6   2    8.30    1.50
   8  -6  -2   10.20    1.20
   8   0  -3  697.93   45.60
  -8   0   3  618.94   45.40
  -8   1   3  107.39   12.20
   8  -1  -3  144.89   11.50
  -8  -2  -3    8.90    1.90
   8   2  -3    7.50    4.60
  -8  -2   3    4.80    4.20
  -8   2  -3    3.60    3.20
  -8   2  -3   -2.90    4.30
   8  -2  -3    5.40    2.60
  -8   3   3   52.09    4.00
  -8   3   3   45.70    5.10
   8   3  -3   45.40   11.00
  -8   3   3   56.19    4.50
   8  -3   3   47.60    4.60
  -8  -3  -3   45.30    6.30
  -8   3   3   43.00    4.80
   8   3  -3   45.50    4.10
   8  -3   3   48.10    5.20
   8   3  -3   54.69    4.40
   8   3   3   49.80    4.10
  -8   3  -3   40.20    9.00
   8   3   3   55.99    4.60
   8  -3  -3   48.20    7.50
   8   3   3   45.30    4.00
  -8  -3   3   45.50    4.20
  -8  -3   3   52.99    9.70
   8  -3  -3   40.70    4.10
  -8  -3   3   49.10    5.50
  -8   3  -3   48.80   12.00
  -8   3  -3   40.90    4.30
   8   3   3   45.60    4.10
  -8   3  -3   51.89    4.50
   8   3   3   45.20    4.00
   8   4  -3   10.10    2.30
  -8   4   3   14.20    2.00
  -8   4   3   10.40    2.90
  -8   4   3    9.90    2.20
   8   4  -3   10.80    1.80
  -8  -4  -3   13.60    2.50
   8   4  -3    6.10   15.20
   8  -4   3   11.70    2.60
  -8   4   3   10.30    1.90
   8   4   3   11.50    2.80
  -8  -4   3    8.40    2.20
   8  -4  -3   13.00    5.40
   8  -4  -3    9.10    2.10
  -8   4  -3    9.40    2.20
   8   4   3   11.20    2.70
  -8   4  -3    7.80    2.00
  -8  -4   3   12.10    2.60
   8   4   3    6.10    2.10
   8   4   3    8.00    1.80
   8   4   3    7.40    2.10
   8   4   3    9.00    2.30
  -8   4  -3    0.10    8.10
   8   4   3   11.30    2.40
   8  -4  -3    8.50    1.90
   8  -5   3    9.20    1.70
  -8   5   3    7.10    1.80
  -8   5   3    6.10    1.50
  -8  -5  -3   10.50    1.60
   8   5  -3   13.00    2.30
   8  -5   3   12.00    3.10
  -8  -5  -3   10.10    1.70
  -8   5   3    8.50    1.80
  -8  -5   3   10.90    1.60
  -8   5  -3    9.50    2.20
   8   5   3   12.30    2.00
   8   5   3   14.50    2.50
  -8  -5   3    8.60    1.90
   8   5   3    8.30    1.90
   8   5   3    8.60    1.60
   8  -5  -3   10.90    2.00
   8   5   3   10.40    2.30
   8  -5  -3    8.60    1.60
   8   5   3    8.60    1.80
   8   5   3    9.10    2.10
  -8   6   3    2.70    1.00
   8  -6   3    0.90    0.70
   8   6  -3    3.30    1.20
  -8  -6  -3    2.60    0.70
   8   6   3    1.40    0.80
   8  -6  -3    1.70    0.90
   8   6   3    1.40    0.90
   8  -6  -3    0.90    0.60
   8   6   3   -0.40    0.80
  -8   6  -3    1.50    1.00
   8   6   3    0.30    1.00
   8   6   3    0.00    0.60
   8   0  -4  585.54   42.10
  -8   0  -4  595.04   40.50
   8   1  -4  339.57   27.30
  -8  -1  -4  365.76   22.80
  -8  -1   4  311.07   26.80
   8  -1  -4  338.57   25.80
  -8   2   4   21.30    2.70
   8  -2   4   20.30    3.20
   8  -2   4   17.00    2.60
  -8  -2  -4   15.80    2.60
  -8   2   4   14.30    3.40
   8   2  -4    9.60    5.50
   8   2  -4   21.10    2.40
  -8  -2  -4   18.10    5.30
  -8  -2   4   19.90    3.20
   8   2   4   17.20    1.90
   8   2   4   15.60    2.10
  -8  -2   4    6.20    6.40
  -8  -2   4   16.80    1.90
   8   2   4   14.10    2.40
  -8   2  -4   13.90    3.30
   8   2   4   20.40    2.50
   8   2   4   11.90    1.90
   8   2   4   17.10    2.10
  -8   3   4   10.60    2.50
  -8   3   4   15.30    3.10
   8  -3   4   11.90    3.10
  -8   3   4   11.70    2.10
  -8   3   4   13.10    1.90
   8   3  -4    8.80    7.70
   8   3  -4   10.60    2.10
   8   3  -4   11.40    1.90
   8  -3   4   15.20    2.20
   8   3   4   14.70    2.20
   8   3   4    9.20    2.10
   8   3   4   13.60    2.60
   8   3   4   10.00    3.60
  -8   3  -4   11.70    7.00
   8   3   4   11.00    2.20
   8   3   4   12.50    2.10
   8  -3  -4    9.30    1.80
   8  -3  -4   13.70    5.20
  -8  -3   4   13.80    2.20
   8   3   4   13.00    1.90
  -8   3  -4   11.20    2.20
  -8   3  -4   13.30    9.20
   8   3   4    9.90    1.80
  -8  -3   4   10.60    1.70
   8  -4   4   11.60    2.10
  -8   4   4   14.00    3.10
  -8   4   4   12.90    2.50
   8   4  -4   16.30    2.70
  -8   4   4   15.80    2.50
   8   4  -4  -12.20   15.40
   8  -4   4   15.20    3.50
  -8   4   4   15.00    2.30
  -8   4   4   13.00    2.00
  -8  -4   4   13.20    2.30
   8   4   4   15.20    2.40
   8  -4  -4   10.50    1.90
  -8   4  -4   18.10   10.40
  -8   4  -4   10.60    2.20
   8   4   4   12.30    2.20
   8   4   4   11.70    2.60
   8  -4  -4   12.30    5.70
   8   4   4   15.50    2.90
   8   4   4   16.20    2.30
  -8   4  -4   12.40    2.50
   8  -4  -4   12.40    2.30
  -8   4  -4  -26.70   24.50
   8   4   4   17.50    2.50
   8   4   4   11.20    2.40
   8  -5   4    0.40    1.30
   8  -5   4    1.70    1.80
   8   5  -4    1.50    1.40
  -8   5   4    0.80    1.00
  -8   5   4    1.70    1.10
  -8  -5  -4    3.00    1.00
  -8   5   4    2.40    0.90
  -8   5   4    1.40    1.10
  -8   5   4    2.40    1.80
   8   5   4    0.10    1.20
   8   5   4    1.00    1.40
   8  -5  -4    2.50    1.00
   8   5   4    1.20    1.30
   8   5   4    0.90    0.90
   8  -5  -4    0.80    1.10
  -8  -5   4    1.50    1.20
   8   5   4   -1.30    1.00
  -8   5  -4    2.90    1.30
   8   5   4    2.90    1.30
   8   5   4    1.10    1.00
   8   5   4    1.10    1.10
  -8   6   4   -0.10    0.90
   8   6   4    0.50    0.50
   8   6   4   -0.50    0.50
   8   6   4    0.10    0.80
  -8   0   5   61.09    5.70
   8   0   5   67.79    5.70
   8   0  -5   58.39    8.50
  -8   0  -5   54.19    6.70
   8   0   5   55.99    5.70
  -8   0   5   58.49    6.10
   8   0   5   51.59    5.70
   8   0   5   59.19    5.70
   8   1  -5  180.48   13.70
  -8   1   5  199.58   15.10
  -8   1   5  212.28   13.90
   8   1  -5  193.78   19.00
  -8   1   5  218.08   15.10
  -8  -1  -5  213.98   19.10
   8  -1   5  211.08   14.70
   8  -1   5  182.68   14.90
   8  -1   5  180.78   14.70
  -8   1   5  206.58   14.10
  -8  -1   5  195.58   13.70
   8  -1  -5  204.48   13.50
   8   1   5  185.88   13.30
   8   1   5  180.38   14.80
   8   1   5  206.38   13.50
   8   1   5  226.08   14.60
   8  -1  -5  207.48   17.60
  -8  -1   5  168.88   14.50
   8   1   5  182.28   15.20
   8   1   5  193.38   14.50
  -8   2   5  200.48   14.80
   8   2  -5  214.58   15.20
   8  -2   5  224.68   15.40
   8  -2   5  192.88   15.40
  -8   2   5  234.18   16.20
  -8   2   5  208.48   15.00
   8  -2   5  226.38   16.40
   8   2  -5  214.28   22.40
  -8   2   5  234.58   15.70
  -8   2   5  194.58   16.30
   8   2   5  203.48   16.00
   8  -2  -5  209.58   14.70
   8  -2  -5  194.88   18.40
   8   2   5  220.08   15.70
   8   2   5  201.98   14.70
   8   2   5  214.58   14.70
   8   2   5  219.38   15.80
  -8  -2   5  229.88   15.00
  -8  -2   5  240.18   16.30
   8   2   5  205.38   14.70
   8   2   5  232.68   15.40
   8   2   5  214.48   15.20
   8   2   5  215.48   14.70
   8   2   5  215.68   15.10
  -8   2  -5  197.98   20.30
   8  -3   5   20.70    3.10
  -8   3   5   22.90    2.60
  -8   3   5   21.80    3.60
  -8   3   5   18.10    3.70
   8  -3   5   24.60    4.00
   8  -3   5   21.80    4.20
   8   3  -5   19.50    2.90
  -8   3   5   17.90    2.80
  -8  -3   5   17.00    2.70
   8  -3  -5   19.10    2.70
   8   3   5   21.30    2.60
  -8   3  -5   18.40    2.80
   8   3   5   20.50    3.30
   8   3   5   21.70    2.70
   8   3   5   20.70    2.60
   8   3   5   23.40    2.70
   8   3   5   15.30    2.80
   8   3   5   18.70    3.00
  -8   3  -5   21.60    8.30
   8  -3  -5   22.60    6.70
   8   3   5   16.60    3.90
   8   3   5   23.40    3.10
   8  -4   5    2.50    2.20
  -8   4   5   -0.50    1.70
  -8   4   5    1.60    1.00
  -8   4   5    0.70    1.40
  -8   4   5    0.70    1.30
   8   4  -5    1.20    1.30
  -8   4   5    1.90    1.30
   8   4   5    2.10    1.40
   8   4   5    3.30    1.40
   8  -4  -5    3.70    9.10
   8   4   5   -0.10    1.90
  -8   4  -5  -13.30   11.10
   8   4   5    1.80    1.50
   8   4   5    2.90    1.30
  -8   4  -5    1.10    1.30
  -8   4  -5    0.60    1.40
   8   4   5    2.40    1.40
  -8  -4   5    3.20    1.30
   8   4   5    0.60    1.40
   8  -4  -5    1.40    1.20
   8   4   5    1.70    1.30
  -8   5   5   36.80    3.60
   8   5  -5   44.70    4.00
  -8   5   5   36.20    3.80
   8  -5   5   45.50    4.90
  -8   5   5   43.20    3.40
  -8   5   5   43.80    3.70
  -8  -5  -5   39.80    3.30
   8  -5  -5   42.90    3.60
   8   5   5   38.10    3.80
   8  -5  -5   46.10    3.60
   8   5   5   40.60    4.30
  -8  -5   5   39.20    3.60
   8   5   5   38.60    3.70
  -8   5  -5   46.90    4.00
   8   5   5   39.50    4.00
   8   0   6   24.10    4.50
  -8   0   6   32.20    4.60
  -8   0   6   28.40    3.30
   8   0   6   28.40    3.90
   8   0   6   28.50    2.70
   8   0  -6   23.90    2.80
   8   0   6   33.50    3.40
  -8   0  -6   31.20    5.60
   8   0   6   33.40    4.20
   8   0   6   30.20    4.40
  -8   0   6   27.60    3.30
  -8   0   6   30.30    5.00
   8   0  -6   17.90    6.30
   8   0   6   33.10    4.30
   8  -1   6    2.30    1.90
   8   1  -6    3.40    1.20
  -8   1   6    4.00    1.40
   8   1  -6   -0.10    4.60
  -8   1   6    2.00    1.30
  -8   1   6    3.40    3.00
  -8   1   6    5.10    4.70
   8   1  -6    4.10    1.50
   8  -1   6    4.20    2.20
   8  -1   6    0.80    2.10
  -8  -1   6    2.80    2.00
  -8  -1   6    3.10    2.00
   8   1   6    1.50    1.60
   8   1   6    3.20    1.70
   8   1   6    1.50    1.40
   8   1   6    2.90    1.10
   8   1   6    3.30    1.00
  -8   1  -6    3.70    1.30
  -8  -1   6    1.70    1.70
   8   1   6    3.60    1.10
   8   1   6    0.70    1.90
  -8   1  -6    6.10    4.40
   8   1   6    4.10    2.30
   8   1   6    1.70    1.80
   8  -1  -6    3.30    1.10
  -8   2   6    9.60    3.70
   8   2  -6   -3.40    7.60
   8  -2   6    1.60    1.50
  -8   2   6   -0.30    3.00
   8  -2   6    1.80    2.10
   8   2  -6    4.00    1.40
  -8   2   6    3.00    1.40
   8  -2   6   -1.00    2.30
   8  -2   6    1.30    1.80
  -8   2   6    5.60    1.50
  -8   2   6    2.00    1.60
   8   2   6    1.40    1.30
  -8  -2   6    1.50    1.50
   8   2   6    3.20    2.40
   8  -2  -6    1.60    7.10
   8  -2  -6    2.90    1.30
   8   2   6    1.70    1.30
  -8   2  -6    5.90    8.20
  -8   2  -6    3.80    1.40
   8   2   6    2.10    1.10
   8   2   6    4.30    1.30
   8   2   6    4.20    1.70
   8   2   6    0.40    2.10
   8   2   6    2.60    1.90
   8   2   6    4.60    1.80
   8   2   6    3.20    1.30
  -8  -2   6    4.70    2.10
  -8   3   6   45.50    5.80
  -8   3   6   45.40    5.20
   8   3  -6   42.70    4.70
   8  -3   6   50.69    5.60
   8   3  -6   40.40   13.30
  -8   3   6   42.20    4.20
  -8   3   6   40.50    4.40
   8   3   6   51.49    4.40
  -8   3  -6   20.50   15.90
   8   3   6   52.69    4.30
   8   3   6   46.30    5.10
   8   3   6   48.90    4.80
   8  -3  -6   43.30    9.10
   8   3   6   39.30    4.20
   8   3   6   46.80    8.10
  -8   3  -6   40.70    4.40
  -8  -3   6   42.30    4.20
   8   3   6   54.49    4.50
   8   3   6   41.20    4.40
  -8   4   6   -0.90    1.10
  -8   4   6   -0.70    1.20
   8   4  -6    1.30    1.00
   8   4  -6   -0.90    1.10
  -8   4   6    0.00    0.90
  -8   4   6    0.00    1.00
  -8   4   6    1.60    1.30
  -8   4   6    2.20    1.70
   8  -4   6   -0.20    1.70
  -8   4  -6    1.90    1.30
   8   4   6    0.20    1.10
   8   4   6    1.00    1.20
   8  -4  -6    0.50    1.00
  -8  -4   6    1.20    1.10
   8   4   6    0.80    1.30
   8   4   6    1.50    2.00
   8   4   6    0.90    1.00
   8   4   6    1.10    1.20
   8   4   6    0.60    1.10
  -8   5   6    5.20    0.80
  -8   5   6    3.00    0.80
  -8   5   6    2.30    1.10
  -8   5   6    3.70    1.00
   8  -5   6    1.80    1.00
   8   5   6    2.70    0.90
   8   5   6    5.20    1.20
   8  -5  -6    4.20    0.80
  -8   0   7   42.70    4.20
  -8   0   7   43.80    4.20
   8   0  -7   39.70    9.80
  -8   0  -7   37.60    7.70
   8   0   7   39.10    4.80
  -8   0   7   47.60    7.40
   8   0  -7   39.70    3.80
   8   0   7   36.60    3.50
  -8   0   7   46.60    6.00
   8   0   7   37.80    5.40
   8   0   7   45.70    6.20
   8   0   7   38.10    8.20
   8   1  -7   16.40    2.40
   8  -1   7   16.10    3.70
  -8   1   7   13.50    4.50
  -8   1   7   17.80    2.80
  -8   1   7   15.70    3.70
   8  -1   7   15.70    3.80
  -8   1   7   16.50    2.70
   8  -1   7   20.30    3.60
   8   1   7   18.50    2.80
   8   1   7   19.30    3.10
  -8  -1   7   25.70    4.70
  -8   1  -7   30.90    7.80
   8   1   7   15.20    3.60
   8   1   7   18.80    3.50
   8  -1  -7    4.90    6.30
   8   1   7   17.90    2.20
  -8  -1   7   21.20    4.00
   8   1   7   16.90    3.70
   8  -1  -7   17.10    3.20
   8   1   7   22.20    4.10
   8   2  -7   33.70    3.50
   8  -2   7   30.90    4.40
   8  -2   7   33.10    4.80
   8   2  -7   25.50   10.70
  -8   2   7   32.40    4.10
  -8   2   7   34.10    3.70
  -8   2   7   35.90    5.80
   8  -2   7   34.90    5.00
  -8   2   7   37.30    3.80
  -8  -2   7   33.50    4.70
   8  -2  -7   30.50    3.50
   8   2   7   33.00    5.00
  -8   2  -7   33.70    3.80
   8   2   7   44.70    4.80
   8   2   7   36.30    3.40
   8   2   7   32.90    4.00
   8   2   7   36.50    3.40
  -8   2  -7   42.70   13.00
  -8   2  -7   31.00   10.90
   8   2   7   31.30    4.50
  -8   3   7   42.30    3.80
  -8   3   7   38.20    5.20
  -8   3   7   36.70    4.40
  -8   3   7   39.90    3.90
  -8   3   7   33.80    3.80
  -8   3   7   39.40    3.90
   8  -3   7   30.20    4.10
   8   3  -7   37.10    4.00
   8   3  -7   31.90    3.50
  -8   3  -7   38.30    3.90
   8  -3  -7   43.30    3.60
   8   3   7   35.00    3.70
   8   3   7   33.60    3.60
   8   3   7   41.60    3.80
   8   3   7   36.50   11.00
   8   3   7   36.60    4.10
   8   3   7   35.00    4.60
   8   3   7   28.90    4.00
  -8   4   7    0.10    0.80
  -8   4   7    0.90    1.40
  -8   4   7    0.10    1.00
  -8   4   7   -0.20    1.00
   8   4  -7    0.40    1.00
   8  -4   7   -0.20    1.00
  -8   4   7   -0.70    0.90
   8   4   7    0.30    0.90
   8  -4  -7   -0.50    0.60
   8   4   7    0.90    0.90
  -8   4  -7    0.60    0.90
   8   4   7    0.30    1.10
   8  -4  -7    1.40    1.40
   8   4   7    0.20    0.90
   8   4   7    0.70    1.00
   8   4   7   -0.70    1.20
   8   0   8   43.90    4.30
  -8   0   8   40.70    5.10
  -8   0   8   40.80    4.10
   8   0   8   43.30    5.60
   8   0   8   52.19    5.30
   8   0   8   35.90    3.40
   8   0  -8   39.50   11.80
  -8   0   8   44.40    5.50
   8   0   8   45.40    5.60
   8   0  -8   37.00    3.80
  -8   0   8   38.00    4.00
   8  -1   8    9.10    2.40
   8  -1   8    5.50    2.90
  -8   1   8    6.70    1.70
   8  -1   8    4.70    2.40
  -8   1   8    4.70    1.60
  -8   1   8    6.30    1.90
   8   1  -8    5.20    1.50
  -8   1   8    7.80    3.00
   8  -1   8    4.30    1.70
  -8   1  -8    7.60    1.60
   8   1   8    4.50    1.20
   8   1   8    8.00    2.40
  -8  -1   8    6.40    2.40
   8   1   8    6.70    1.40
   8   1   8    7.60    2.00
   8   1   8   10.00    3.00
   8   1   8    7.10    2.80
   8  -1  -8    5.10    1.40
  -8  -1   8    7.80    1.80
  -8   2   8   16.20    2.40
   8  -2   8    9.30    5.30
   8   2  -8   20.00    2.50
   8  -2   8   13.20    3.20
  -8   2   8   29.50    4.70
   8  -2   8   16.70    2.60
  -8   2   8   18.30    2.60
  -8   2   8   18.30    3.00
  -8   2   8   22.90    2.80
   8  -2   8   15.20    2.80
   8   2   8   24.70    6.40
   8   2   8   18.00    2.90
   8  -2  -8   24.20    2.60
  -8   2  -8   18.40    2.50
   8   2   8   20.90    2.20
   8   2   8   19.60    2.40
   8   2   8   26.00    5.20
   8   2   8   14.70    3.00
  -8   3   8    4.10    1.80
  -8   3   8    7.20    1.60
  -8   3   8    9.90    2.10
  -8   3   8    6.80    1.50
   8  -3   8    4.70    1.70
  -8   3   8    6.10    1.50
   8   3  -8   10.20    3.00
  -8   3   8    7.10    3.00
   8  -3   8    5.00    1.60
   8   3   8   -0.50    9.70
   8   3   8    9.10    1.40
  -8   3  -8    7.20    2.10
   8   3   8    7.50    2.70
   8   3   8    7.30    1.40
   8   3   8    7.50    1.80
  -8   4   8    7.00    1.20
  -8   4   8    4.90    1.20
   8  -4   8    8.30    1.20
  -8   4   8    7.90    1.50
   8   4   8    7.70    1.50
   8   4   8    9.40    1.40
   8   4   8    5.80    1.30
   8  -4  -8    8.40    1.00
   8   0   9    0.70    1.40
  -8   0   9    1.10    1.10
   8   0   9    5.80    6.30
   8   0   9    0.70    0.80
  -8   0   9    2.50    1.30
  -8   0   9    2.80    1.50
  -8   0   9    1.90    1.90
   8   0   9    5.10    2.40
   8   0  -9    4.40    2.00
   8   0   9    1.80    1.30
  -8   0   9    4.90    2.60
   8  -1   9    8.90    1.80
   8  -1   9    7.70    4.40
  -8   1   9   13.20    2.10
   8  -1   9   19.60    8.50
   8   1  -9    9.30    2.40
  -8   1   9   11.30    1.80
   8  -1   9    9.30    2.20
  -8   1   9    9.70    1.70
  -8   1   9   18.00    3.30
   8   1   9   12.60    3.70
   8   1   9   11.90    2.30
   8   1   9    5.70   12.80
  -8   1  -9   12.10    2.00
   8   1   9   10.90    2.00
   8   1   9   10.50    1.60
  -8   2   9    2.40    1.20
   8  -2   9    4.40    1.40
  -8   2   9    6.70    2.50
  -8   2   9    7.10    1.50
  -8   2   9    3.40    1.10
  -8   2   9    7.00    1.40
   8  -2   9    4.90    2.40
   8  -2   9    6.60    1.50
   8  -2   9    4.40    2.90
   8   2  -9    5.50    1.20
   8   2   9    2.10    3.70
  -8  -2   9    3.90    1.10
  -8   2  -9    6.40    1.40
   8   2   9    4.90    1.40
   8   2   9    4.00    1.10
   8   2   9    4.10    1.70
   8   2   9    9.80   10.00
  -8   3   9    0.50    0.80
   8  -3   9    0.10    0.60
  -8   3   9    1.10    0.60
   8   3  -9    0.60    0.90
  -8   3   9    0.40    0.80
  -8   3   9    0.50    0.60
   8  -3   9   -0.20    0.70
   8   3   9    0.10    0.50
  -8  -3   9    0.20    0.60
   8   3   9   -0.30    0.50
   8   3   9    0.60    1.50
   8   3   9   -1.30    0.80
  -8   3  -9    0.20    0.60
   8   0  10   12.50    6.20
   8   0  10    2.60    1.20
   8   0 -10    5.00    0.80
   8   0  10    4.50    1.20
  -8   0  10    5.50    1.40
  -8   0  10    2.80    0.90
   8   0  10    3.50    5.20
   8  -1  10    2.40    3.20
   8  -1  10    4.20    2.50
   8  -1  10    1.90    0.90
   8  -1  10    1.80    1.00
   8   1 -10    2.80    0.70
  -8   1  10    1.80    1.00
  -8  -1  10    2.20    0.80
   8   1  10    2.60    2.20
   8   1  10    4.40    1.50
   8   1  10    1.20    1.00
   8   1  10    5.60   11.10
  -9   0   0    0.00    1.60
   9  -1   0  121.39   10.70
  -9   1   0  150.48   11.90
  -9  -1   0  148.69   11.30
  -9   2   0   25.00    5.50
  -9   2   0   18.70    5.50
  -9  -2   0   21.30    4.30
   9  -3   0   26.30    2.50
   9  -3   0   29.10    2.90
  -9  -3   0   14.70    5.10
  -9   3   0   29.40    7.20
   9   3   0   22.20    2.30
   9   4   0    9.00    1.60
   9   4   0    3.90    2.20
  -9  -4   0    6.50    1.50
   9   4   0    8.00    1.60
   9  -4   0    7.80    2.20
  -9  -4   0    8.10    1.70
  -9  -4   0    9.30    4.90
  -9   4   0   11.60    2.20
   9  -4   0   14.20    3.30
   9  -5   0   24.80    2.80
  -9  -5   0   28.10    3.10
   9   5   0   27.40    3.80
   9   5   0   32.10    3.20
  -9  -5   0   31.70    9.60
  -9  -5   0   30.10    3.00
   9  -5   0   29.80    4.40
   9   5   0   22.40    3.00
  -9   5   0   25.80    3.90
   9  -5   0   29.80    8.80
   9  -5   0   28.80    3.90
   9  -6   0    2.10    1.10
   9   6   0    0.10    0.80
  -9   6   0    3.40    1.30
   9   6   0    0.70    0.70
  -9  -6   0    0.90    0.80
   9  -6   0    3.70    3.30
  -9   6   0    1.10    0.90
   9   6   0   -0.10    1.10
  -9  -6   0    2.20    1.10
   9   0   1   -1.60    1.10
  -9   0  -1   -0.10    1.20
  -9   0  -1    1.10    1.30
  -9   0   1   -1.30    1.70
   9   0  -1   -1.60    1.20
   9  -1   1  321.87   21.20
   9   1  -1  281.07   21.90
  -9   1   1  291.97   23.00
  -9  -1  -1  290.17   20.80
  -9  -1   1  288.87   22.00
   9  -1  -1  307.17   21.50
  -9   1  -1  321.27   22.20
   9   2  -1  464.95   35.70
  -9  -2  -1  455.05   33.60
  -9  -2   1  471.55   35.00
  -9   2  -1  562.84   36.50
   9  -2  -1  529.05   34.60
  -9   2  -1  460.95   37.20
  -9  -3  -1  134.09   12.90
  -9   3   1  131.09   10.10
   9  -3   1  143.09    9.10
   9  -3   1  110.79   10.50
   9  -3   1  120.59    9.30
   9   3  -1  142.29    9.40
   9   3  -1  122.69    9.60
   9   3  -1  116.19   15.20
   9   3  -1  130.79    9.30
   9  -3  -1  136.89    9.20
  -9   3  -1  122.79    9.40
   9   3   1  132.89    9.20
   9   3   1  139.69    9.30
   9   3   1  128.69    9.60
   9   3   1  127.49    9.20
  -9  -3   1  131.59   13.70
   9  -3  -1  134.79    9.40
   9   3   1  129.39    9.30
   9   4  -1   13.80    2.20
   9   4  -1   19.50    2.90
  -9   4   1   17.90    2.30
  -9  -4  -1   20.40    2.20
   9  -4   1   17.60    2.30
   9   4  -1   17.00    2.30
  -9   4   1   14.40    2.40
   9   4  -1   14.70    2.10
   9  -4   1   12.20    2.20
  -9  -4  -1   18.80    5.80
  -9  -4  -1   15.30    2.10
   9  -4  -1   15.00    3.40
  -9  -4   1   16.30    2.10
   9   4   1   18.90    2.80
   9   4   1   15.50    2.40
   9  -4  -1   10.70    4.80
  -9   4  -1   14.70    3.60
  -9  -4   1    8.90    6.90
  -9   4  -1    4.70    8.00
   9   5  -1    8.60    1.90
  -9  -5  -1    7.20    1.50
   9   5  -1    8.10    1.70
   9  -5   1    9.60    2.00
  -9  -5  -1    8.00    7.80
  -9   5   1   12.00    2.40
  -9  -5  -1    9.20    1.60
   9  -5   1   16.90    9.90
   9  -5   1   12.10    3.00
   9  -5   1    7.90    1.30
  -9   5   1   12.80    2.30
   9   5   1    6.20    1.70
   9   5   1    7.40    1.50
   9   5   1    7.10    1.40
  -9  -5   1    0.60   13.80
  -9   5  -1   12.30    2.40
   9  -5  -1    9.90    1.60
   9  -5  -1   12.70    3.00
   9  -5  -1   12.20    2.20
  -9  -5   1    9.10    1.80
   9  -5  -1   16.50    8.00
  -9  -5   1    5.70    1.40
   9   5   1    6.80    1.50
   9   5   1    7.00    2.20
   9  -6   1    6.90    1.30
   9   6  -1    3.90    1.00
   9  -6   1    6.10    2.80
   9  -6  -1    6.30    0.90
   9   6   1    6.60    1.30
  -9   6  -1    6.70    1.10
   9   6   1    5.40    1.20
   9   6   1    5.60    1.40
   9   0  -2    3.90    2.30
  -9   0   2    4.30    2.40
  -9  -1  -2  481.95   31.50
  -9   1   2  515.85   35.20
  -9   1  -2  437.06   34.60
   9  -1  -2  503.25   33.80
  -9  -2  -2  531.55   35.40
   9   2  -2  555.14   39.20
  -9   2  -2  529.25   38.40
  -9  -2   2  527.95   38.10
  -9   2  -2  467.55   39.50
  -9  -3  -2  251.17   20.30
   9   3  -2  245.98   24.40
   9   3  -2  250.67   17.60
   9   3  -2  271.77   17.70
   9  -3   2  290.77   18.10
  -9   3   2  265.17   18.40
  -9   3  -2  260.27   17.90
  -9  -3   2  265.17   22.90
   9   3   2  277.77   17.50
   9   3   2  258.97   17.50
  -9   3  -2  269.47   23.80
   9   3   2  242.08   17.40
  -9  -3   2  246.38   17.50
  -9   3  -2  233.08   25.40
   9   3   2  252.67   17.50
   9  -3  -2  237.78   20.80
  -9   4   2   27.30    3.20
   9  -4   2   24.60    2.50
  -9  -4  -2   32.00    7.10
   9  -4   2   32.80    3.30
   9   4  -2   28.20    3.20
   9  -4   2   26.50    4.70
  -9   4   2   30.90    3.50
  -9   4   2   38.50    4.70
  -9  -4  -2   26.10    3.50
   9   4  -2   30.50    3.30
  -9  -4  -2   26.60    2.90
  -9  -4   2   21.30    9.00
   9  -4  -2   29.40    3.00
   9   4   2   28.50    3.00
  -9   4  -2   29.70    3.20
  -9  -4   2   25.90    3.10
   9   4   2   27.70    3.00
   9   4   2   28.00    3.10
  -9   4  -2   31.70   10.50
  -9  -4   2   29.00    2.90
  -9   4  -2   35.90    3.80
   9   4   2   30.50    2.80
   9   4   2   27.70    3.10
   9  -4  -2   27.10    3.30
   9  -4  -2   24.30    6.40
   9   4   2   27.70    3.60
   9   4   2   25.20    3.70
   9  -5   2    3.50    2.40
  -9   5   2    1.80    1.00
  -9   5   2    2.30    1.30
   9  -5   2    6.20    1.70
  -9  -5  -2    3.20    1.10
   9   5  -2    1.50    1.10
   9   5  -2    2.90    1.20
   9   5  -2    5.40    1.70
   9   5   2    1.80    1.50
  -9  -5   2    4.60    1.50
  -9  -5   2    4.20    1.30
   9   5   2    2.50    1.10
   9  -5  -2    4.40    1.60
   9   5   2    2.30    1.10
   9   5   2    1.30    1.40
  -9   5  -2    5.90    1.80
   9   5   2    2.00    1.20
   9   5   2    6.60    2.00
   9  -5  -2    3.70    1.20
  -9  -6  -2   -0.10    0.60
  -9   6   2    0.40    0.90
  -9   6   2    1.10    0.90
   9   6  -2    1.20    0.90
  -9  -6  -2    1.70    0.80
   9  -6   2   -0.50    0.60
   9  -6  -2    0.50    0.50
   9   6   2    1.20    0.90
  -9  -6   2    0.60    0.70
  -9  -6   2   -0.10    0.80
   9   6   2    0.30    0.70
   9   6   2    1.30    1.00
   9  -6  -2    2.30    1.00
  -9   6  -2    2.80    1.30
  -9   0  -3    2.60    2.30
  -9   0   3   11.10    4.00
   9   0  -3    5.50    2.80
  -9   0  -3    6.60    1.80
   9   1  -3  695.33   48.80
  -9   1  -3  691.63   47.60
  -9  -1   3  684.53   48.40
  -9  -2  -3   31.30    3.50
   9   2  -3   34.70    7.60
  -9  -2   3   21.70    6.50
  -9   2  -3   25.20    5.90
   9  -2  -3   27.80    5.30
  -9   3   3   22.10    2.40
  -9  -3  -3   20.40    4.40
   9  -3   3   23.80    2.60
   9   3  -3   19.20    8.60
  -9   3   3   20.40    3.30
   9  -3   3   27.60    3.10
   9   3  -3   25.50    2.80
   9   3  -3   25.00    2.70
  -9   3   3   25.10    3.60
  -9   3   3   19.60    2.70
   9  -3   3   30.10    4.20
   9  -3   3   19.60    3.70
   9   3   3   27.40    2.70
   9  -3  -3   21.20    5.40
   9   3   3   25.60    2.60
   9   3   3   24.10    2.90
   9   3   3   23.80    3.10
   9   3   3   21.10    2.50
  -9  -3   3   27.50    2.50
   9  -3  -3   22.60    2.70
   9   3   3   22.50    5.30
  -9   3  -3   15.30    6.80
  -9   3  -3   20.90    3.10
  -9   3  -3   17.50    2.70
  -9  -3   3   24.10    2.70
   9   3   3   24.50    2.60
  -9   4   3    6.80    1.50
   9   4  -3    3.90    1.90
  -9   4   3    8.10    2.40
  -9   4   3    7.20    2.50
  -9   4   3    6.40    1.70
   9   4  -3    8.40    2.20
   9   4   3    8.90    2.00
  -9   4  -3   10.70    8.00
   9   4   3    7.30    2.80
   9  -4  -3    5.80    1.60
  -9  -4   3    8.10    2.50
   9   4   3    8.20    1.90
  -9   4  -3    8.80    3.00
   9   4   3    9.10    1.80
   9   4   3    5.50    2.20
   9   4   3    4.80    1.70
   9  -4  -3    3.70    4.50
  -9  -4   3  -12.90   10.30
   9   4   3    4.80    1.90
   9   4   3    6.90    2.20
  -9  -4   3    7.20    1.80
   9   5  -3    3.80    1.60
   9  -5   3    0.90    1.80
  -9  -5  -3    2.40    1.00
   9  -5   3    2.80    1.20
  -9   5   3    0.60    0.90
  -9   5   3    2.30    1.20
  -9   5   3    3.60    1.50
  -9  -5   3    1.50    0.90
   9  -5  -3    1.90    1.30
  -9   5  -3    2.90    1.50
   9  -5  -3    2.00    1.10
   9   5   3    1.40    1.00
   9   5   3    2.30    1.60
   9   5   3    2.70    1.40
   9   5   3    4.10    1.40
  -9  -5   3    4.90    1.50
   9   5   3    4.60    1.40
   9   5   3    4.30    1.60
   9   6  -3    7.60    1.80
  -9   6   3    4.50    1.10
   9  -6   3    8.20    1.80
   9   6   3    5.90    1.10
   9  -6  -3    4.30    0.80
   9   6   3    4.30    1.10
   9   6   3    4.00    0.90
   9   6   3    4.30    1.00
   9   6   3    6.80    1.40
   9   0  -4    5.30    3.20
  -9   0  -4    5.50    3.90
  -9   0  -4    9.70    2.30
  -9   0   4   14.40    6.10
   9   1  -4   19.80    5.50
  -9  -1   4    9.60    5.60
  -9   1  -4   12.90    3.80
   9  -1  -4   12.90    3.80
   9  -2   4   20.30    4.20
  -9   2   4   22.50    3.90
   9  -2   4   14.50    2.80
   9   2  -4   14.00    2.10
   9   2  -4   16.00    2.00
   9  -2   4   16.60    2.80
  -9   2   4   17.20    2.50
   9  -2   4   19.60    3.10
  -9  -2   4   17.40    3.10
  -9  -2   4   14.80    6.60
   9   2   4   12.70    1.80
   9  -2  -4   18.60    4.50
   9   2   4   12.90    1.80
   9   2   4   15.00    2.30
  -9   2  -4    8.20    6.30
   9   2   4   16.00    2.20
  -9   2  -4   11.00    5.10
   9  -2  -4   16.00    2.10
   9   2   4   14.30    2.40
  -9  -2   4   14.40    1.70
   9  -3   4    7.50    1.90
  -9   3   4    2.40    2.10
   9  -3   4    4.80    2.60
  -9   3   4    6.60    1.50
   9   3  -4    9.50   13.70
   9   3  -4    9.80    2.00
  -9   3   4    9.80    2.00
  -9   3   4    7.50    2.00
   9   3   4   10.10    2.20
   9   3   4    6.50    1.60
  -9  -3   4    2.70   10.60
   9  -3  -4    5.90    1.50
   9   3   4    4.70    1.50
  -9   3  -4   10.00    2.30
   9  -3  -4    8.20    3.80
   9   3   4    7.70    1.80
   9   3   4    6.60    1.60
  -9  -3   4    6.40    1.80
  -9  -3   4    6.80    1.30
   9   3   4    4.90    1.70
   9   3   4    7.70    1.60
   9   3   4    5.10    1.40
  -9   3  -4    0.10    5.30
  -9   4   4   18.40    2.70
  -9   4   4   13.40    2.10
  -9   4   4   16.00    2.60
   9  -4   4   13.60    2.30
  -9   4   4   19.10    2.50
   9  -4   4   21.30    4.10
  -9   4   4   16.00    3.30
   9   4  -4   38.80   18.40
   9   4  -4   20.90    2.90
  -9   4  -4   30.00   27.30
   9   4   4   11.00    2.50
  -9  -4   4   18.50    2.60
   9   4   4   19.30    2.90
   9   4   4   20.20    2.60
  -9   4  -4   16.30    2.60
   9   4   4   18.80    2.60
   9  -4  -4   10.30    6.50
  -9   4  -4   16.10    2.70
   9  -4  -4   16.60    2.70
   9  -4  -4   15.00    2.30
   9   4   4   20.50    3.30
   9   4   4   18.00    2.50
  -9  -4   4   15.70    2.00
   9   4   4   16.70    2.50
  -9   4  -4   18.60   10.60
   9   4   4   11.30    2.50
   9  -5   4    3.70    2.10
  -9   5   4    1.50    1.00
  -9   5   4    0.90    0.80
  -9   5   4    2.00    1.30
  -9  -5  -4    1.30    0.90
  -9   5   4    2.80    1.30
   9   5  -4    3.30    1.40
   9   5   4    1.70    1.30
   9   5   4    1.40    1.50
   9   5   4    2.90    1.40
   9  -5  -4    0.70    1.10
   9   5   4    3.60    1.50
   9  -5  -4    2.00    1.00
   9   5   4    2.00    0.90
   9   5   4    2.30    1.20
  -9  -5   4    2.30    1.20
  -9   0   5    4.20    2.90
   9   0   5    5.30    1.40
  -9   0   5    3.60    2.30
   9   0   5    5.30    2.00
   9   0  -5    4.70    1.20
   9   0  -5    1.40    3.50
  -9   1   5   84.39    7.70
   9   1  -5   89.09   12.20
   9  -1   5   99.49    7.20
  -9   1   5   88.19    6.90
   9  -1   5   84.29    7.60
   9  -1   5   83.99    7.20
  -9   1   5   83.69    7.10
   9  -1   5   80.19    7.90
  -9  -1   5   98.79    7.00
   9   1   5   85.09    8.00
   9   1   5   94.19    6.70
  -9  -1   5  102.09    8.00
   9   1   5   87.59    8.00
   9   1   5   89.89    6.60
   9   1   5   96.19    6.80
   9  -1  -5   73.59   10.20
   9  -1  -5   89.39    6.70
   9   1   5  103.39    7.80
   9   1   5   91.19    7.00
   9   1   5   95.19    8.00
   9   2  -5   63.19   12.50
   9  -2   5   68.09    6.20
  -9   2   5   64.79    6.60
  -9   2   5   66.59    5.40
   9   2  -5   76.09    5.50
  -9   2   5   76.89    5.70
   9  -2   5   69.59    5.90
   9  -2   5   60.79    6.70
   9  -2   5   68.29    6.60
   9   2  -5   63.49    5.70
  -9   2   5   62.69    6.00
   9   2   5   61.39    5.80
   9   2   5   64.89    5.60
   9  -2  -5   71.39    5.40
   9   2   5   60.09    5.10
   9   2   5   66.19    5.20
  -9   2  -5   62.19    5.50
  -9   2  -5   78.79   10.50
   9   2   5   68.19    6.10
   9  -2  -5   63.19    9.50
   9   2   5   62.79    6.60
   9   2   5   62.19    5.60
   9   2   5   61.79    5.20
   9   2   5   58.09    6.10
  -9  -2   5   67.59    6.40
   9   2   5   52.49    6.10
   9   2   5   63.69    5.30
  -9  -2   5   68.49    5.40
   9   3  -5   20.80    9.20
  -9   3   5   15.80    2.50
   9   3  -5   10.90    2.30
  -9   3   5   15.80    4.00
   9  -3   5   10.00    3.00
   9  -3   5   16.00    3.40
   9  -3   5   12.50    3.60
  -9   3   5   10.80    3.20
  -9   3   5   13.90    2.00
  -9   3  -5    8.10    2.10
   9   3   5   11.50    2.50
  -9   3  -5   12.10    7.40
   9   3   5   13.40    2.20
   9   3   5   12.10    2.20
   9  -3  -5   11.90    5.60
   9   3   5   12.80    2.70
  -9   3  -5    6.80   11.40
   9   3   5   13.70    2.40
   9  -3  -5   11.90    2.10
   9   3   5    9.60    2.10
   9   3   5   16.90    3.60
   9   3   5   16.60    2.30
   9   3   5   12.00    2.50
  -9  -3   5   11.00    2.10
   9  -4   5   -0.10    2.00
  -9   4   5    1.70    1.20
  -9   4   5    2.00    1.70
  -9   4   5    1.20    0.90
  -9   4   5    1.70    1.40
   9   4  -5    1.90    1.30
  -9   4   5    4.10    1.40
   9   4  -5    2.70    1.20
   9   4   5    1.90    1.20
   9   4   5    1.50    1.40
   9  -4  -5    0.80    1.30
   9   4   5    3.50    1.40
   9   4   5    3.90    2.10
  -9   4  -5    1.20    1.50
   9   4   5    2.40    1.50
   9   4   5    1.50    1.20
  -9   4  -5    1.30    1.30
   9   4   5    2.50    1.40
  -9  -4   5    2.80    1.30
   9   4   5    2.20    1.30
  -9   5   5    0.70    1.00
  -9   5   5    1.80    1.00
   9   5  -5    2.90    1.30
   9  -5   5    3.10    1.80
  -9   5   5    0.70    0.90
  -9   5   5    2.80    1.10
   9   5   5    0.70    1.10
   9   5   5    0.60    1.20
   9   5   5    1.60    0.80
   9   5   5    4.10    1.40
   9  -5  -5    0.80    0.80
   9   5   5    3.10    1.10
   9   5   5    0.70    1.00
  -9   5  -5    1.60    1.20
  -9  -5   5    1.70    1.10
   9  -5  -5    1.60    1.00
   9   0   6    9.50    2.90
  -9   0   6    9.00    1.90
   9   0   6    2.50    2.30
  -9   0   6    8.10    2.70
   9   0   6    5.80    1.10
   9   0   6    4.90    2.20
   9   0   6    6.40    1.70
  -9   0  -6    9.60    4.00
   9   0  -6    5.70    1.40
  -9   0   6    4.20    2.30
  -9   0   6    8.00    1.60
   9   0  -6    8.80    7.70
   9   0   6    6.90    2.20
   9   0   6    3.90    1.90
   9   1  -6   98.59   14.20
   9   1  -6   97.59    7.60
  -9   1   6  111.69    9.20
   9  -1   6  104.39    9.30
  -9   1   6  103.69    8.00
   9  -1   6  100.19    9.30
   9  -1   6  102.59    9.10
  -9   1   6  101.99    8.20
   9  -1   6   92.99    8.00
  -9   1   6  107.49   10.90
   9  -1   6   95.89   10.30
   9   1   6  108.19    8.10
  -9   1  -6   87.69   12.00
   9   1   6  123.09    9.40
   9  -1  -6   96.99    7.60
  -9  -1   6   98.69    7.80
   9   1   6   92.59    9.10
   9   1   6  108.89    8.90
   9  -1  -6  110.69   13.20
  -9  -1   6  117.59   10.20
  -9  -1   6   97.19    8.40
   9   1   6  102.69    9.20
   9   1   6  104.09    8.30
  -9   1  -6   96.09    7.90
   9   1   6   97.19    7.40
   9   1   6  100.49    7.50
   9   1   6  108.19    8.00
   9   1   6  111.69    7.60
   9  -2   6    2.30    2.20
  -9   2   6    0.10    2.10
   9  -2   6    1.10    1.80
   9  -2   6    1.70    1.50
  -9   2   6    2.40    1.40
   9   2  -6    1.60    7.50
  -9   2   6    3.00    1.20
   9  -2   6    2.50    2.20
   9   2  -6    1.10    1.10
   9   2  -6    0.70    1.20
  -9   2   6    4.40    1.70
   9   2  -6    3.80    1.50
   9   2   6    4.60    2.20
  -9   2  -6    9.50    8.50
   9   2   6    1.70    1.30
  -9   2  -6    2.90    1.40
   9   2   6    3.10    1.30
   9   2   6    4.70    1.30
   9   2   6    1.70    1.00
   9   2   6   -0.40    2.70
   9   2   6    6.70    1.80
   9   2   6    2.80    1.40
  -9  -2   6    3.20    1.90
  -9  -2   6    1.30    1.30
   9   2   6    4.10    1.30
   9   2   6    2.20    1.70
   9  -2  -6    3.00    1.30
   9   3  -6   26.70    3.60
   9   3  -6   19.10   12.30
  -9   3   6   33.80    3.70
  -9   3   6   35.60    3.40
   9  -3   6   26.70    5.10
  -9   3   6   29.10    4.20
   9   3  -6   26.60    3.20
   9   3   6   32.70    3.30
   9   3   6   27.40    3.20
   9   3   6   32.70    3.30
  -9  -3   6   35.40    3.50
   9  -3  -6   25.30    3.10
  -9   3  -6    9.90   15.30
   9   3   6   29.30    3.80
  -9   3  -6   29.60    3.70
   9   3   6   26.90    7.20
   9   3   6   24.20    3.20
  -9   3  -6   43.30   10.80
   9   3   6   33.40    4.10
   9  -3  -6   34.30    8.00
  -9   4   6    2.00    1.00
  -9   4   6    3.10    1.30
  -9   4   6    1.20    1.00
  -9   4   6    3.20    1.80
   9   4  -6    2.30    1.40
  -9   4   6    5.30    1.60
   9  -4   6    4.50    2.00
  -9   4   6    4.60    1.20
  -9   4   6    3.80    1.30
   9   4  -6    3.00    1.20
  -9   4  -6    2.00    1.20
   9   4   6    2.40    1.20
   9   4   6    3.00    1.30
   9   4   6    1.10    1.20
   9   4   6    1.40    2.00
  -9  -4   6    2.50    1.10
   9   4   6    3.70    1.70
   9   4   6   -0.30    1.00
   9  -4  -6    2.00    1.10
   9   4   6    1.50    1.30
  -9   5   6    1.60    1.00
   9  -5   6   -1.10    0.80
  -9   5   6    0.20    0.50
   9  -5  -6    1.90    0.70
   9  -5  -6    0.40    0.60
   9   5   6   -1.10    0.60
   9   5   6   -0.30    0.70
   9   5   6    0.60    0.70
   9   5   6    0.50    0.70
   9   5   6    0.00    0.90
   9   5   6   -0.70    0.60
   9   0   7    1.90    1.90
  -9   0   7    1.60    1.60
   9   0   7   -1.50    1.80
   9   0   7    2.50    2.30
   9   0  -7    0.30    6.20
  -9   0   7    3.00    1.50
   9   0   7    3.20    2.00
   9   0   7    3.30    1.10
   9   0   7    0.90    2.10
   9  -1   7    3.00    1.60
   9   1  -7   -0.10    6.70
  -9   1   7    4.80    2.50
   9   1  -7    2.00    1.10
  -9   1   7    2.00    2.00
   9  -1   7    2.20    2.10
  -9   1   7    0.70    1.40
   9  -1   7    1.70    1.90
   9  -1   7    3.10    2.60
  -9   1   7    5.90    1.70
   9  -1   7    3.40    2.50
   9   1   7    1.90    1.30
   9   1   7    7.90    2.80
   9   1   7    3.30    2.20
  -9   1  -7    1.60    1.40
  -9  -1   7    3.20    2.30
   9   1   7    6.40    2.60
   9  -1  -7    5.30    1.40
  -9  -1   7    3.60    2.00
   9   1   7    2.80    1.10
   9  -1  -7   10.10    6.00
  -9   1  -7    2.80    7.00
   9   1   7    2.40    1.90
   9   1   7    2.20    1.10
   9   1   7    2.60    2.00
  -9   2   7    0.90    1.60
  -9   2   7   -0.50    2.10
   9  -2   7    1.20    2.10
   9  -2   7    1.50    4.00
   9   2  -7    1.90    9.10
   9   2  -7    3.60    1.80
   9   2  -7   -0.70    1.10
  -9   2   7    0.20    1.10
   9  -2   7   -1.00    1.70
  -9   2   7    1.00    1.30
   9  -2  -7   -5.20    7.30
   9   2   7   -1.00    2.30
   9   2   7    0.70    1.40
   9   2   7   -3.40    1.80
   9   2   7   -0.10    0.90
   9   2   7   -0.90    1.50
  -9   2  -7  -14.30    9.70
   9   2   7   -0.80    1.50
  -9   2  -7   -1.50    1.10
  -9  -2   7    0.50    2.00
  -9   2  -7   20.00    9.10
   9   2   7    0.40    0.90
   9  -3   7   -0.10    1.30
  -9   3   7   -0.10    1.30
  -9   3   7   -0.50    1.20
   9   3  -7    0.40    1.30
   9   3  -7    0.50    1.10
  -9   3   7    3.50    1.60
  -9   3   7   -2.00    1.20
   9  -3   7   -1.40    1.70
  -9   3   7   -2.30    2.00
  -9   3   7    0.00    1.20
   9  -3  -7   -0.70    1.00
   9   3   7    1.90    1.20
   9   3   7   -1.00    1.60
   9   3   7   -9.20    9.30
   9   3   7    2.90    1.30
   9   3   7    1.10    1.40
   9   3   7    0.40    1.20
   9   3   7    1.10    1.90
   9   3   7   -1.30    0.90
  -9   3  -7    1.30    1.30
  -9   4   7    0.80    0.70
  -9   4   7   -0.60    0.90
  -9   4   7   -0.20    1.10
   9   4  -7    1.20    1.00
   9  -4   7   -0.50    0.90
  -9   4   7   -0.80    0.90
  -9   4   7    0.90    1.10
   9   4  -7    1.40    1.00
   9  -4  -7    0.90    0.80
   9   4   7   -0.10    0.80
   9   4   7    1.10    0.90
   9   4   7    0.70    0.90
   9  -4  -7    1.10    0.90
  -9   4  -7   -0.40    0.80
   9   4   7   -0.60    1.00
   9   4   7   -0.10    0.80
   9   4   7    0.80    1.20
   9   0   8    0.50    1.60
   9   0  -8   26.50   14.60
   9   0   8   -0.10    2.10
   9   0  -8   -1.10    0.90
   9   0   8   -0.70    1.00
   9   0   8    1.80    2.30
  -9   0   8    1.90    2.30
  -9   0   8    0.70    1.00
  -9   0   8    0.30    1.10
   9   0   8    0.40    0.80
  -9   0   8   -0.20    1.90
  -9   1   8   14.20    3.70
  -9   1   8   17.90    3.60
   9  -1   8   12.80    3.30
   9  -1   8   11.20    2.20
   9  -1   8   12.20    2.60
   9  -1   8   14.10    3.50
  -9   1   8   12.30    2.30
  -9   1   8   19.00    2.50
  -9   1   8   14.00    2.20
   9   1  -8   12.60    2.00
   9   1   8   12.70    1.80
  -9  -1   8   13.10    2.30
   9   1   8   11.10    2.30
  -9  -1   8    7.80    2.40
  -9   1  -8   17.30    2.30
   9   1   8    6.30    2.70
   9   1   8   11.90    3.40
   9   1   8   14.80    3.00
   9  -1  -8   16.50    2.30
   9   1   8   11.40    1.90
  -9  -1   8   14.10    3.40
  -9   2   8    4.70    1.60
  -9   2   8    4.60    1.50
   9  -2   8    3.80    4.50
   9  -2   8    1.80    1.40
   9  -2   8    2.70    2.00
   9  -2   8    1.20    1.40
  -9   2   8   -0.30    2.10
  -9   2   8    3.10    1.50
  -9   2   8    3.20    1.20
   9   2  -8    4.20    1.40
   9   2   8    3.80    1.60
   9   2   8    2.20    1.70
   9   2   8    5.00    1.20
   9   2   8    3.90    1.30
  -9   2  -8    4.80    1.50
   9   2   8    8.80    3.50
   9  -2  -8    5.00    1.30
   9   2   8    2.90    4.70
  -9   3   8   24.00    3.10
  -9   3   8   29.40    3.00
   9  -3   8   23.00    3.00
  -9   3   8   24.70    2.80
   9   3  -8   30.60    3.60
  -9   3   8   25.60    2.70
  -9   3   8   32.10    4.20
   9   3   8   22.90    3.80
  -9   3  -8   26.70    3.20
   9   3   8   20.00    2.40
   9   3   8   26.50    3.20
   9   3   8   21.10    9.30
  -9   4   8    0.20    0.80
   9   4  -8   -0.10    0.60
  -9   4   8   -0.60    0.60
   9  -4   8    0.00    0.50
  -9   4   8    0.50    0.80
   9   4   8    0.10    0.70
   9  -4  -8    0.10    0.50
   9   4   8    0.90    0.60
   9   4   8    0.50    0.80
  -9  -4   8   -0.70    0.60
   9   4   8   -0.40    0.60
   9   4   8    1.10    0.70
   9   0   9    0.70    1.40
   9   0   9   -0.10    1.20
  -9   0  -9    0.10    1.00
  -9   0   9   -0.20    2.90
  -9   0   9    0.30    1.00
   9   0  -9    1.40    1.20
   9   0   9    0.00    1.10
  -9   0   9   -0.80    0.90
   9   0   9    0.60    2.10
   9   0   9   -0.90    5.00
  -9   1   9    3.60    1.20
  -9   1   9    1.50    1.20
   9  -1   9    8.10    6.90
   9   1  -9    5.30    1.80
  -9   1   9    1.80    1.00
   9  -1   9    4.60    2.00
   9  -1   9    3.60    1.60
  -9   1   9    1.20    2.30
   9  -1   9    0.20    2.00
  -9   1   9    3.50    1.40
   9   1   9    2.50    1.60
   9  -1  -9    5.70    1.20
  -9   1  -9    3.90    1.30
   9   1   9    2.50    7.40
   9   1   9    1.80    1.20
   9   1   9    3.20    2.80
  -9   2   9    4.70    1.10
  -9   2   9    4.30    1.30
   9  -2   9    3.90    2.20
  -9   2   9    6.70    1.40
  -9   2   9    9.20    2.50
   9  -2   9    6.40    2.90
   9  -2   9    5.40    1.30
   9   2   9    4.60    8.90
   9  -2  -9    7.00    1.20
   9   2   9    4.60    1.70
   9   2   9    6.50    1.20
  -9  -2   9    4.10    1.00
  -9   2  -9    5.50    1.20
   9   2   9    0.80    3.70
   9   2   9    3.90    0.90
   9  -3   9   -0.20    0.40
  -9   3   9   -0.80    0.60
   9   3  -9    0.30    1.00
   9  -3   9    0.80    0.70
  -9   3   9   -0.10    0.80
  -9   3   9    1.10    0.60
  -9   3   9   -0.30    0.50
   9   3   9    0.70    0.50
  -9   3  -9    0.20    0.80
   9   3   9    0.80    0.80
  -9  -3   9   -0.70    0.70
   9   3   9    1.40    1.20
   9   3   9    0.10    0.60
  -9   3  -9   -0.30    0.60
   9   0  10    0.70    0.90
  -9   0  10    0.20    0.70
   9   0  10    1.10    0.80
   9   0  10   -9.10    7.30
   9   0  10    2.00    5.70
   9   0 -10   -0.90    0.60
  -9   0  10   -0.10    0.50
   9  -1  10    6.80    4.20
  -9   1  10    7.80    1.90
   9  -1  10    1.70    2.70
   9  -1  10    4.50    1.10
  -9   1  10    5.00    1.10
   9   1  10    3.60    2.10
   9   1  10    6.40    1.80
   9   1  10    7.90    1.30
  -9  -1  10    7.00    1.00
   9   1  10    9.40    8.50
  10   0   0  140.19   10.90
 -10   0   0  145.89   12.00
 -10  -1   0   19.60    3.70
  10   1   0   24.40    4.10
 -10   1   0   23.00    4.30
 -10   1   0   22.40    4.90
  10  -1   0   23.90    3.60
 -10   2   0    4.30    3.30
  10   2   0    1.70    3.60
 -10  -2   0    2.30    2.40
 -10   2   0   -0.50    4.10
 -10   3   0  589.94   49.20
 -10  -3   0  568.04   50.09
  10   3   0  684.43   40.90
  10   3   0  693.63   41.10
  10   3   0  589.94   41.00
  10  -3   0  621.84   41.00
  10  -3   0  606.84   40.80
 -10   3   0  702.13   47.60
 -10   3   0  560.34   40.90
  10   3   0  638.14   41.50
  10   4   0   35.50    3.50
 -10  -4   0   30.50    8.10
  10   4   0   39.90    3.80
  10   4   0   32.80    3.40
 -10   4   0   45.50    4.20
  10   4   0   42.60    3.70
  10  -4   0   38.30    5.30
  10  -4   0   42.90    3.60
  10   5   0   64.69    5.20
 -10  -5   0   56.89    5.30
  10  -5   0   74.29    5.80
  10   5   0   66.99    5.40
  10  -5   0   69.49    7.00
  10   5   0   68.49    5.60
  10   5   0   61.49    6.00
 -10  -5   0   83.69   19.50
 -10  -5   0   68.59    5.40
  10  -5   0   90.29   14.80
  10  -5   0   65.49    5.10
 -10  -6   0   13.00    1.80
  10  -6   0    8.60    2.30
  10   6   0   15.60    2.10
  10   6   0   10.20    1.40
  10   6   0   10.60    1.60
 -10   0   1  676.93   47.00
  10   0   1  650.53   45.00
  10   0  -1  730.83   46.30
  10  -1   1  212.08   16.70
 -10   1   1  207.18   18.60
  10   1  -1  244.88   18.10
 -10  -1  -1  255.77   16.90
 -10  -1   1  229.08   17.90
 -10   1  -1  229.48   17.70
  10  -1  -1  237.98   17.30
 -10  -2  -1  575.64   37.40
 -10   2   1  539.85   40.60
  10   2  -1  530.25   39.10
 -10   2  -1  578.14   39.50
 -10   2  -1  486.95   40.40
 -10  -2   1  557.44   38.70
  10  -2  -1  504.25   37.50
  10   3  -1   18.10    2.30
  10   3  -1   13.40    2.10
  10  -3   1   11.40    2.00
  10   3  -1   20.30    7.50
 -10   3   1   14.90    3.80
  10  -3   1   14.90    3.10
 -10   3   1   -4.60   11.40
  10  -3  -1   19.50    2.50
  10   3   1   10.50    2.20
  10   3   1   11.90    1.90
  10   3   1   14.40    1.90
 -10  -3   1   15.80    1.90
 -10   3  -1   15.70    2.20
 -10   3  -1    8.70    5.00
 -10   3  -1   18.90    7.80
  10  -3  -1   17.40    2.40
 -10  -3   1   11.60    1.80
  10   3   1   15.20    2.10
  10   3   1   14.50    1.90
  10  -4   1   25.80    4.60
  10   4  -1   31.60    3.30
 -10  -4  -1   32.80    3.60
  10   4  -1   32.40    3.30
  10   4  -1   29.00    3.70
 -10   4   1   34.70    3.10
 -10   4   1   35.60    4.30
  10  -4   1   30.90    3.40
 -10  -4  -1   22.20    6.40
 -10  -4  -1   29.90    3.10
  10   4  -1   34.70    3.20
  10   4  -1   35.00    3.20
  10  -4  -1   18.30    6.30
  10   4   1   32.90    3.10
  10   4   1   34.00    3.40
  10  -4  -1   24.90    4.60
  10   4   1   32.60    3.80
  10   4   1   32.40    3.30
  10   4   1   34.80    3.30
  10   4   1   32.00    3.20
 -10   4  -1   26.40    9.10
 -10  -4   1   32.70    8.50
 -10  -4   1   32.40    3.10
 -10  -4   1   27.10    3.20
 -10   4  -1   35.00    3.80
  10  -4  -1   29.40    3.10
  10   5  -1    8.90    1.80
  10   5  -1    9.30    1.70
  10  -5   1    8.60    2.70
  10   5  -1   11.80    2.10
 -10  -5  -1   11.10    1.70
 -10  -5  -1   11.80    1.90
  10  -5   1    8.40    2.00
  10   5   1   10.40    1.70
 -10  -5   1   12.90    2.10
  10  -5  -1    6.90    2.40
  10   5   1   13.90    1.90
  10   5   1    8.20    1.50
  10  -5  -1   12.40    2.20
 -10  -5   1    9.50    1.70
  10  -5  -1   12.60    1.80
  10   5   1   10.70    2.10
  10   5   1    8.40    2.30
  10   5   1    9.90    1.90
  10   5   1   12.30    2.20
  10   6  -1    5.40    1.60
 -10   6   1    4.80    1.30
 -10  -6  -1    3.90    0.90
 -10  -6  -1    5.60    1.10
  10  -6   1    5.50    1.20
  10   6  -1    3.60    1.30
  10   6  -1    2.90    1.00
 -10  -6   1    2.80    0.80
  10   6   1    5.60    1.20
 -10  -6   1    3.40    1.10
 -10   6  -1    2.90    0.90
  10  -6  -1    4.50    1.30
 -10   6  -1    4.50    1.50
  10   6   1    1.80    1.10
  10   6   1    3.00    1.00
 -10   0  -2   79.19    6.70
 -10   0   2   85.29    8.60
 -10   0  -2   65.69    7.00
  10   0  -2   92.69    8.30
  10  -1   2  421.56   27.30
 -10   1   2  430.76   29.80
 -10  -1  -2  398.76   27.20
 -10  -1  -2  339.97   26.10
  10   1  -2  365.76   28.80
 -10   1  -2  368.66   28.10
  10  -1  -2  421.76   28.20
 -10  -1   2  408.26   29.10
 -10   2   2  426.66   34.40
 -10  -2  -2  465.25   30.80
  10   2  -2  483.15   34.60
 -10   2  -2  411.26   33.30
  10  -2  -2  451.45   32.30
  10  -3   2   33.40    4.50
  10   3  -2   36.30    9.30
 -10   3   2   35.90    4.00
  10  -3   2   36.60    3.60
  10  -3   2   33.00    3.30
 -10  -3  -2   34.70    5.90
  10   3  -2   40.20    3.40
  10   3  -2   35.40    3.30
  10   3   2   29.30    3.00
 -10   3  -2   20.00    9.10
  10   3   2   34.50    3.20
 -10   3  -2   37.20    3.70
  10   3   2   27.70    3.00
  10  -3  -2   41.70    6.60
  10   3   2   30.20    3.40
  10   3   2   30.70    3.10
 -10   3  -2   30.60    3.40
 -10  -3   2   31.60    3.10
  10  -3  -2   37.00    3.30
 -10  -3   2   36.30    3.10
 -10   3  -2   36.00    8.50
 -10  -3   2   31.60    8.30
  10   4  -2   23.40    2.90
  10  -4   2   28.00    3.10
 -10   4   2   22.30    3.80
  10   4  -2   27.10    3.00
  10  -4   2   19.70    4.20
 -10   4   2   22.00    3.10
  10   4   2   25.10    2.80
 -10  -4   2   22.00   10.50
  10   4   2   30.10    3.50
  10   4   2   23.80    2.30
 -10   4  -2   22.40    3.20
 -10  -4   2   30.10    2.80
 -10  -4   2   26.70    3.00
  10   4   2   27.90    2.90
  10  -4  -2   21.60    2.70
  10  -4  -2   22.00    3.10
  10   4   2   25.30    3.00
  10   4   2   27.40    2.90
 -10   4  -2   19.00    2.80
 -10   4  -2   34.30   14.40
  10  -5   2    4.70    2.50
 -10  -5  -2    2.30    1.20
 -10  -5  -2    4.30    1.20
 -10   5   2    3.00    1.40
 -10   5   2    4.00    1.70
 -10   5   2    1.30    0.90
  10  -5   2    5.10    1.50
  10   5  -2    3.00    1.20
  10   5  -2    3.70    1.50
  10   5  -2    1.70    1.00
  10  -5  -2    4.20    1.50
  10   5   2    1.50    1.00
 -10  -5   2    3.10    1.30
  10   5   2    1.80    1.30
  10   5   2    3.00    1.60
  10   5   2    5.90    1.60
  10  -5  -2    4.30    1.20
  10   5   2    2.90    1.60
  10   5   2    3.70    1.20
  10   5   2    4.70    1.60
 -10  -5   2    2.50    1.10
 -10   5  -2    2.90    1.60
 -10  -6  -2    1.80    1.00
  10   6  -2    5.30    1.30
 -10   6   2    1.00    0.90
 -10  -6  -2    3.10    0.80
  10  -6   2    1.30    1.10
  10   6  -2    3.20    1.10
 -10   6   2    4.20    1.10
  10   6   2    4.50    1.20
  10   6   2    3.40    1.10
  10  -6  -2    1.40    0.90
 -10   6  -2    4.90    1.40
 -10  -6   2    3.50    1.00
 -10  -6   2    2.80    0.70
  10   0  -3  414.26   30.20
  10   1  -3   93.89   10.50
  10  -1  -3   97.29    9.40
 -10  -1   3   86.29   10.10
 -10   1  -3   85.79    8.90
 -10  -2  -3  285.47   21.40
 -10  -2   3  332.07   26.00
  10  -2  -3  335.47   24.30
 -10   2  -3  314.77   25.40
 -10   2  -3  302.77   27.40
  10  -3   3   46.60    4.70
  10  -3   3   42.90    4.10
  10   3  -3   48.30    4.20
 -10   3   3   48.80    5.00
  10   3  -3   47.60    4.40
 -10   3   3   48.30    4.10
 -10   3   3   50.79    4.40
  10  -3   3   42.80    5.20
 -10   3   3   56.09    5.50
 -10  -3  -3   48.20    6.70
  10   3  -3   63.39   12.00
 -10  -3   3   48.80    4.20
  10  -3  -3   47.10    7.90
  10   3   3   45.60    4.10
 -10  -3   3   57.59   11.10
 -10  -3   3   48.90    4.10
  10   3   3   49.60    4.70
 -10   3  -3   49.00    9.90
 -10   3  -3   52.29   12.80
  10   3   3   50.79    4.50
  10   3   3   51.19    4.50
  10   3   3   55.19    4.80
  10   3   3   43.80    4.10
  10  -3  -3   42.30    4.20
  10   3   3   46.80    4.20
 -10  -4  -3   22.20    5.90
 -10   4   3   13.40    2.50
 -10   4   3   13.10    3.00
  10  -4   3   15.40    2.50
  10   4  -3   15.50    2.60
 -10   4   3   19.20    3.40
  10   4  -3   14.90    2.20
  10  -4   3   14.40    3.60
  10   4   3   15.00    2.40
 -10   4  -3   15.30    2.80
  10  -4  -3   17.60    2.70
  10   4   3   14.50    2.70
 -10   4  -3   19.00   23.30
  10  -4  -3   14.90    2.30
  10   4   3   17.60    2.60
 -10  -4   3   15.40    2.50
 -10   4  -3   16.60    2.50
  10   4   3   14.80    2.80
 -10  -4   3   16.40    2.20
 -10  -4   3   14.00   11.00
  10   4   3   12.10    2.30
  10  -4  -3   14.10    5.80
  10   4   3   15.50    2.20
  10   4   3   15.60    2.40
 -10   4  -3   17.50    9.70
  10   4   3    9.60    2.70
 -10   5   3    1.20    1.10
  10  -5   3   -2.00    1.50
 -10   5   3    2.00    1.30
  10  -5   3    0.80    1.00
 -10  -5  -3    1.70    0.80
 -10   5   3    0.60    1.20
  10   5  -3    1.20    1.30
  10  -5  -3    1.60    1.00
  10  -5  -3    2.00    1.30
  10   5   3    0.20    1.20
  10   5   3    2.90    1.30
  10   5   3    0.20    0.90
 -10  -5   3    0.60    0.80
  10   5   3    1.10    1.20
  10   5   3    1.00    1.30
  10   5   3    1.10    1.30
 -10  -5   3    0.90    1.10
 -10   5  -3    1.90    1.40
 -10  -6  -3    1.00    0.50
  10   6  -3    2.10    0.90
 -10   6   3    0.60    0.70
  10   6  -3    0.90    0.70
  10  -6   3    0.60    1.30
  10  -6  -3    1.10    0.60
  10   6   3   -0.40    0.60
 -10   6  -3    0.80    1.00
 -10  -6   3    1.40    0.90
  10   6   3    0.40    0.80
  10   6   3    0.40    0.60
  10   6   3   -0.20    0.70
 -10   0  -4   69.09    8.30
 -10   0  -4   65.99    6.50
  10   0  -4   74.79    8.70
 -10   0   4   59.69   11.20
  10   1  -4  231.88   19.90
  10  -1  -4  219.28   18.30
 -10  -1   4  198.58   19.10
  10   2  -4  160.78   17.10
  10  -2   4  157.68   11.80
 -10   2   4  171.18   11.60
 -10   2   4  167.38   11.70
  10  -2   4  159.88   12.00
  10  -2   4  146.09   11.00
  10   2  -4  136.99   11.10
  10  -2   4  140.99   11.30
 -10   2  -4  140.79   10.70
  10   2   4  161.68   11.80
  10   2   4  163.38   11.20
 -10  -2   4  164.18   10.80
  10  -2  -4  162.08   14.40
 -10  -2   4  151.28   12.60
  10   2   4  155.08   11.10
 -10  -2   4  135.09   11.20
  10   2   4  154.68   10.50
  10   2   4  136.09   10.40
 -10   2  -4  151.88   15.30
  10   2   4  140.49   10.40
 -10   2  -4  133.49   17.30
  10   2   4  135.49   10.70
  10   2   4  146.29   11.50
 -10  -2   4  147.89   16.60
  10   2   4  144.29   11.00
 -10   3   4    0.00    0.90
  10  -3   4   -0.20    2.50
  10   3  -4   -0.50    8.60
 -10   3   4    3.90    1.90
  10  -3   4   -0.30    2.80
 -10   3   4    0.20    2.00
 -10  -3   4    1.60    1.20
 -10  -3   4   -1.80    9.80
  10  -3  -4    1.10    1.10
  10   3   4    1.50    1.50
 -10  -3   4   -0.80    0.80
  10   3   4   -1.00    1.70
 -10   3  -4    0.00    2.00
 -10   3  -4    2.60    8.60
  10   3   4    0.40    1.10
  10   3   4    0.10    1.10
  10   3   4    0.60    1.30
  10  -3  -4   -2.80    3.30
 -10   3  -4    1.40    5.40
  10   3   4   -0.30    0.90
  10   3   4    2.50    2.30
  10   3   4   -1.70    1.10
  10   4  -4    2.40    1.30
  10  -4   4    2.70    1.30
 -10   4   4    1.70    1.30
 -10   4   4    1.40    1.80
 -10   4   4   -0.80    0.90
  10  -4   4   -0.60    2.10
  10   4  -4    3.20    1.40
 -10   4   4   -1.30    0.90
  10   4  -4  -19.60   20.10
  10   4   4    1.10    1.40
 -10   4  -4    7.40   26.20
  10   4   4    0.40    1.30
  10   4   4    1.80    1.60
  10   4   4    0.30    1.20
  10   4   4    1.20    1.20
  10   4   4    2.40    1.80
  10   4   4   -0.80    1.20
 -10  -4   4    1.10    1.30
  10  -4  -4    2.60    1.40
  10   4   4    0.90    1.60
 -10   4  -4    3.90    1.60
 -10   4  -4    2.10    1.50
  10  -4  -4   -0.70    5.70
 -10  -4   4    0.30    0.80
  10  -4  -4    1.40    1.10
 -10  -5  -4    8.40    1.30
 -10   5   4    5.40    1.60
  10   5  -4    8.50    1.90
 -10   5   4    8.30    1.60
  10  -5   4    6.20    2.30
  10   5   4    5.70    1.40
  10   5   4    6.80    1.60
  10   5   4    9.70    1.90
  10   5   4    4.90    1.30
 -10  -5   4    8.70    1.70
  10   5   4    7.50    1.90
 -10   5  -4    9.20    1.80
  10  -5  -4    6.20    1.30
  10   5   4    9.70    2.00
  10  -5  -4    6.80    1.50
 -10   0   5  388.96   26.50
  10   0   5  373.46   26.90
  10   0  -5  412.16   31.00
  10   0   5  368.06   26.70
  10   0   5  384.46   25.90
  10   0   5  371.16   27.30
  10   0   5  399.66   26.60
 -10   0   5  400.66   26.90
  10   1  -5    8.20    1.50
 -10  -1  -5    3.50    3.60
 -10   1   5    7.60    2.40
 -10   1   5    9.50    1.60
 -10   1   5    6.60    1.60
  10  -1   5    9.40    2.00
  10  -1   5    3.60    2.00
 -10   1   5   10.90    2.40
  10   1  -5    7.30    4.90
  10  -1   5    7.10    2.40
  10   1   5    7.30    1.40
  10   1   5    5.00    2.30
  10   1   5    4.70    2.00
 -10   1  -5    6.00    3.90
 -10  -1   5   10.10    2.20
  10  -1  -5    6.20    3.70
  10   1   5    5.30    1.50
  10   1   5    8.90    2.00
  10   1   5    8.20    1.30
  10   1   5    7.90    1.60
 -10  -1   5    7.60    1.80
  10   1   5    9.80    1.70
  10  -1  -5    7.70    1.50
  10   1   5    3.90    2.20
  10   1   5    6.20    1.80
  10  -2   5   10.40    2.70
 -10   2   5   12.50    3.10
  10  -2   5    9.40    2.10
 -10   2   5    8.40    1.80
 -10   2   5    9.20    2.10
  10   2  -5   11.60    2.20
  10  -2   5    9.90    2.70
  10   2  -5   -2.60    6.50
  10  -2   5   12.20    3.00
  10   2   5   10.80    2.00
  10   2   5   14.80    1.90
  10   2   5   11.10    2.90
  10   2   5   10.00    1.80
  10   2   5    9.10    2.10
 -10  -2   5    8.60    2.60
  10  -2  -5    9.10    1.80
 -10   2  -5   10.50    1.90
  10   2   5   10.80    1.80
  10   2   5   14.00    3.10
  10   2   5    8.80    2.00
  10   2   5   10.30    2.20
 -10  -2   5   11.70    2.00
 -10   2  -5    3.50    5.40
  10   2   5   10.90    2.70
 -10   3   5   21.80    3.60
  10   3  -5   27.70   10.60
  10  -3   5   15.10    3.50
  10  -3   5   16.70    3.90
 -10   3   5   20.10    2.90
 -10   3   5   21.30    3.10
  10  -3   5   22.70    3.80
  10  -3  -5   21.00    3.50
  10   3   5   19.80    3.50
  10   3   5   15.90    3.00
  10   3   5   14.50    3.10
  10   3   5   18.90    4.30
  10   3   5   19.50    4.10
  10   3   5   21.10    4.00
  10   3   5   24.90    3.50
  10  -3  -5   21.00    6.00
 -10   3  -5   23.00   11.60
  10   3   5   24.60    4.00
  10   3   5   19.50    3.20
 -10   3  -5   22.90    8.10
  10  -4   5    3.10    2.20
 -10   4   5    2.60    1.30
 -10   4   5    1.80    1.30
 -10   4   5    1.10    1.20
 -10   4   5   -0.60    1.50
  10   4  -5    1.30    1.00
 -10   4   5    1.80    1.00
  10   4  -5    0.70    1.20
  10   4   5    1.00    1.20
  10   4   5    1.80    1.40
  10   4   5    3.50    1.30
 -10  -4   5   -0.50    1.00
  10  -4  -5    0.90    1.20
  10   4   5    1.60    1.70
 -10   4  -5    1.50    1.60
 -10   4  -5    0.50    1.10
  10   4   5    0.00    1.30
  10  -4  -5    1.40    1.00
  10   4   5   -0.30    1.40
  10   4   5    1.30    1.20
  10   4   5    1.20    1.20
 -10   5   5    4.40    1.10
 -10   5   5    5.70    1.30
 -10  -5  -5    7.50    1.10
 -10   5   5    4.90    1.40
  10   5  -5    9.70    1.90
 -10   5   5    8.30    1.40
  10   5   5    3.40    1.60
  10   5   5    8.10    1.50
  10   5   5    6.10    1.20
  10  -5  -5    8.80    1.40
  10   5   5    7.40    1.40
 -10   5  -5    5.90    1.40
  10   5   5    9.30    1.70
  10  -5  -5    7.30    1.20
  10   5   5    8.60    1.80
 -10  -5   5    4.90    1.30
  10   5   5    9.10    1.60
  10   0   6  145.29   11.90
  10   0   6  142.89   10.40
  10   0  -6  137.69    9.90
 -10   0   6  156.88   10.40
  10   0   6  136.79   11.40
  10   0   6  138.99   11.20
 -10   0   6  141.29   11.40
  10   0  -6  156.58   16.00
  10   0   6  124.19    9.50
 -10   0   6  137.49   10.80
  10   0   6  138.19   10.20
  10   0   6  119.99   10.20
 -10   1   6    0.00    2.30
  10  -1   6    1.40    2.40
  10  -1   6   -2.20    1.30
 -10   1   6   -1.60    1.20
  10   1  -6    0.60    5.20
 -10   1   6    3.40    1.70
 -10   1   6    0.00    1.20
  10  -1   6    0.90    2.00
  10  -1   6   -0.20    1.90
 -10  -1   6    4.50    1.90
  10   1   6    0.50    0.80
 -10  -1   6    0.90    1.40
  10   1   6   -1.20    2.40
  10   1   6    0.20    1.40
  10   1   6    0.40    2.30
  10   1   6   -0.50    1.70
  10   1   6    3.50    2.10
  10   1   6    1.90    1.40
  10   1   6    1.20    1.20
  10   1   6    0.00    0.80
  10  -1  -6   -0.70    0.90
  10  -1  -6    1.00    4.20
 -10  -1   6    1.00    1.80
 -10   2   6    2.70    1.40
  10   2  -6    4.60    1.60
  10   2  -6    6.10    1.70
  10   2  -6    9.30    7.40
 -10   2   6    2.70    2.40
  10  -2   6    6.40    2.50
  10  -2   6    8.60    2.60
  10  -2   6    7.70    2.30
 -10   2   6    7.80    1.70
  10  -2   6    5.00    1.90
 -10   2   6    6.00    1.60
  10   2   6    3.90    1.40
 -10  -2   6    4.40    1.60
  10   2   6    4.30    1.60
 -10   2  -6   11.80    8.10
 -10   2  -6   -4.80    5.70
  10   2   6    5.20    1.90
 -10   2  -6    6.30    1.70
  10   2   6    5.30    1.40
  10   2   6    6.00    1.70
  10  -2  -6    3.90    5.00
  10   2   6    6.80    2.50
  10   2   6    5.70    1.40
 -10  -2   6    2.50    2.00
  10   2   6    6.60    2.30
  10   2   6    4.10    1.40
  10   2   6    3.90    2.40
  10   2   6    5.60    2.10
  10  -2  -6    5.50    1.50
 -10   3   6   14.00    3.00
  10  -3   6   14.40    3.80
 -10   3   6   13.00    2.80
 -10   3   6   21.60    5.20
  10  -3   6   14.80    3.80
  10  -3   6    9.10    3.70
  10   3  -6   16.60    2.70
 -10   3   6   17.80    3.30
  10   3   6   17.80    2.50
  10   3   6   22.40    3.50
 -10   3  -6   -1.40   19.90
  10   3   6   12.40    2.60
  10   3   6   21.80    3.00
 -10   3  -6   19.80    2.90
  10   3   6   21.00    2.60
  10   3   6   16.10    2.80
  10   3   6   14.00    2.90
 -10   4   6    1.10    1.00
 -10   4   6    2.40    1.20
 -10   4   6    0.10    1.10
  10   4  -6    2.30    1.10
  10   4  -6    3.90    1.40
  10  -4   6    0.70    1.70
 -10   4   6    1.70    1.40
 -10   4   6    2.20    1.20
 -10   4   6    0.30    1.20
 -10   4   6    1.80    1.70
  10   4   6    0.50    1.50
  10  -4  -6    2.50    1.20
  10   4   6    0.50    1.10
  10   4   6    1.60    1.40
 -10  -4   6   -0.40    1.00
  10   4   6    0.90    1.10
  10   4   6    2.00    1.20
 -10   4  -6    0.10    1.10
  10   4   6    1.30    1.10
  10  -4  -6    2.40    1.00
  10   4   6    3.30    1.30
  10   5  -6    0.20    1.30
  10  -5   6   -0.90    0.70
 -10   5   6    1.20    0.60
  10   5   6    0.70    1.00
  10   5   6    0.40    0.70
  10   5   6   -0.50    0.60
  10  -5  -6    0.00    0.50
  10  -5  -6    0.10    0.70
  10   5   6    0.30    0.50
  10   5   6    1.10    0.80
  10   5   6    0.20    0.70
  10   0   7   36.60    5.30
 -10   0   7   40.00    4.70
  10   0   7   35.40    5.20
 -10   0   7   28.90    3.80
  10   0  -7   39.10    3.50
  10   0   7   31.10    4.50
  10   0  -7   27.60    7.70
 -10   0   7   39.10    4.80
  10   0   7   37.50    4.80
 -10   0   7   30.00    5.10
  10   0   7   31.90    3.70
 -10   1   7   10.80    2.10
 -10   1   7   10.80    2.20
  10   1  -7   12.80    2.20
  10  -1   7   14.10    2.40
  10  -1   7   15.90    3.80
  10  -1   7   15.80    3.70
  10  -1   7    9.10    2.20
  10  -1   7   15.90    3.30
 -10   1   7   16.80    3.60
  10   1  -7   15.40    8.30
 -10   1   7   19.00    3.70
  10   1   7   18.60    2.30
  10  -1  -7    5.10    6.30
 -10  -1   7   14.20    3.20
 -10   1  -7   10.70    7.00
  10   1   7   14.90    2.00
  10   1   7   16.30    2.60
  10   1   7   15.40    3.70
 -10   1  -7   16.20    2.30
  10  -1  -7   15.50    2.20
 -10  -1   7   16.70    3.40
  10   1   7   13.30    1.90
  10   1   7    9.30    2.90
  10   1   7   15.10    3.60
  10   1   7   12.60    2.80
  10  -2   7   15.50    3.50
  10   2  -7   16.30    2.80
 -10   2   7   14.60    2.70
 -10   2   7   21.50    4.50
 -10   2   7   19.60    5.30
  10   2  -7   18.80    2.80
 -10   2   7   11.00    2.30
  10   2   7   22.80    3.20
  10   2   7   17.10    2.90
 -10   2  -7   18.90    3.50
  10   2   7   17.60    3.20
  10   2   7   15.90    2.60
  10   3  -7   27.80    3.50
  10  -3   7   21.60    3.50
 -10   3   7   27.50    3.70
 -10   3   7   36.50    4.70
 -10   3   7   26.10    3.00
  10   3  -7   33.00    3.30
 -10   3   7   30.60    3.40
 -10   3   7   22.90    3.10
  10   3   7   44.20   10.10
  10   3   7   31.50    4.10
  10   3   7   35.00    3.80
  10   3   7   31.70    3.20
  10  -3  -7   26.30    2.90
  10   3   7   29.80    3.10
  10   3   7   30.20    3.00
  10   3   7   32.60    3.60
 -10   3  -7   29.60    3.30
 -10   4   7    0.50    0.90
  10  -4   7   -0.10    1.00
  10   4  -7    2.30    1.00
 -10   4   7    2.60    1.10
 -10   4   7    2.50    1.40
 -10   4   7    0.00    0.80
  10   4   7   -1.40    1.40
  10  -4  -7    2.40    1.00
  10   4   7    0.40    0.80
  10   4   7    0.10    1.10
  10  -4  -7    1.60    0.70
  10   4   7    0.50    0.90
  10   4   7    2.50    1.20
 -10   4  -7    1.00    1.00
  10   4   7    0.80    1.00
  10   4   7    0.00    1.10
  10   0   8   11.00    2.10
 -10   0   8   13.20    2.20
 -10   0   8   11.60    3.20
  10   0   8   17.70    3.70
  10   0   8   15.10    3.50
  10   0   8    9.20    1.50
 -10   0   8    6.70    1.70
  10   0   8   11.10    2.60
 -10   0   8   14.10    3.10
  10  -1   8    7.50    2.70
 -10   1   8   11.30    3.00
  10  -1   8    5.60    1.60
 -10   1   8    5.00    1.40
  10   1  -8    6.20    1.40
 -10   1   8    3.80    1.50
 -10   1   8    6.60    1.80
  10  -1   8   10.20    2.80
  10  -1   8    2.70    1.80
  10   1   8    8.90    3.10
  10   1   8    8.70    2.50
  10   1   8    3.70    1.10
  10   1   8    4.20    1.20
 -10  -1   8    3.10    1.30
 -10  -1   8    9.30    2.80
 -10   1  -8    6.70    1.70
  10  -1  -8    5.90    1.50
  10   1   8    8.40    2.80
  10   1   8    4.50    1.60
  10  -2   8   13.20    3.00
 -10   2   8   19.00    2.40
 -10   2   8   17.00    2.30
 -10   2   8   13.90    2.00
 -10   2   8    9.30    2.10
 -10   2   8   16.30    3.60
  10  -2   8   16.80    2.40
  10   2  -8   17.80    2.30
  10  -2   8   12.30    2.60
  10  -2   8    8.00    4.30
  10   2   8   13.40    1.90
 -10   2  -8   14.60    2.20
  10   2   8   11.10    2.50
  10   2   8    6.30    4.40
 -10  -2   8   13.80    2.10
  10   2   8   14.30    2.40
  10   2   8   18.00    3.80
  10  -2  -8   10.90    1.90
  10   2   8   14.40    2.00
  10  -3   8    7.10    1.50
 -10   3   8    4.50    1.40
 -10   3   8   10.80    2.70
 -10   3   8    6.60    1.60
  10  -3   8    7.80    1.60
 -10   3   8    8.50    1.50
  10   3   8    6.60    1.70
  10   3   8   14.80    7.90
  10   3   8    9.00    2.50
 -10   3  -8    9.70    1.60
  10   3   8    6.70    1.30
  10   0   9   -1.90    4.40
  10   0  -9    1.50    1.00
  10   0   9    1.10    1.40
  10   0   9    4.50    2.40
 -10   0   9    2.90    1.70
 -10   0  -9    0.60    1.10
  10   0   9    3.10    1.40
 -10   0   9    2.10    0.90
 -10   1   9    3.70    1.40
  10   1  -9    7.70    1.50
  10  -1   9    6.40    2.40
 -10   1   9    5.00    1.20
  10  -1   9    4.70   10.10
  10  -1   9    5.30    1.40
 -10   1   9    4.50    1.60
 -10   1   9    6.00    1.90
  10   1   9    9.80    3.60
  10   1   9    6.50    2.20
  10   1   9    1.10    5.90
  10  -1  -9    4.30    1.20
 -10   1  -9    5.90    1.30
  10   1   9    5.50    1.60
  10  -2   9    1.80    3.10
  10  -2   9   -1.10    0.80
  10   2  -9    1.30    0.80
 -10   2   9    1.60    1.90
 -10   2   9    1.20    1.00
 -10   2   9    0.50    0.80
  10  -2   9    0.30    0.90
 -10   2   9    1.90    1.00
 -10   2   9   -0.60    0.70
 -10   2   9    0.30    1.00
  10  -2   9    2.90    1.60
 -10   2  -9   -0.80    0.90
 -10   2  -9    0.20    0.80
  10   2   9   -1.10    0.80
 -10  -2   9    0.50    0.70
  10   2   9   -4.40    8.60
  10   2   9    2.30    4.20
  10   2   9   -0.30    0.60
  10   2   9    0.00    1.20
 -10   0  10    0.00    0.60
  10   0  10    1.20    8.50
  10   0  10    0.30    0.70
  10   0  10   -0.10    1.10
  10  -1  10   -0.90    3.60
  10  -1  10    0.90    0.80
  10  -1  10    0.60    0.60
  10  -1  10    0.40    2.10
 -10   1  10    1.70    0.70
 -10  -1  10    0.90    0.60
  10   1  10    0.40    6.80
  10   1  10   -0.10    2.00
  10   1  10    0.80    0.70
  10   1  10    2.00    1.10
 -11   0   0    0.10    1.80
  11   0   0   -1.00    1.30
  11  -1   0   72.19    7.10
 -11   1   0   65.29    8.70
  11   1   0   85.99    7.70
 -11   2   0   73.39   10.90
  11   2   0   71.19    9.50
 -11   2   0   85.29    9.70
 -11  -2   0   93.19    8.90
  11  -2   0   77.69    8.10
  11   3   0  416.66   25.30
 -11   3   0  331.77   25.30
 -11   3   0  439.26   32.10
  11   3   0  418.46   25.30
  11   3   0  409.46   25.40
  11   3   0  402.26   25.80
  11   3   0  352.56   25.20
 -11  -3   0  392.96   30.10
 -11   3   0  317.87   33.00
  11   3   0  334.17   25.90
  11   4   0    2.80    1.20
 -11  -4   0    3.30    5.10
  11   4   0    1.90    1.10
  11   4   0    0.40    0.90
 -11   4   0    3.00    2.10
  11  -4   0   -0.90    4.30
  11   4   0    0.80    1.30
  11  -4   0    2.90    1.10
  11  -4   0    1.70    2.40
  11   4   0    1.90    1.00
  11   4   0    1.50    1.10
  11  -4   0    2.80    1.40
  11  -5   0    3.40    2.10
  11  -5   0    1.20    0.90
  11   5   0    1.50    1.20
  11  -5   0    2.30    1.50
  11   5   0    1.50    1.10
 -11   5   0    2.50    1.70
 -11  -5   0    1.60    0.90
  11   5   0    2.70    1.10
 -11  -5   0    4.60    1.40
  11   5   0    1.00    1.00
  11   5   0    0.00    1.30
 -11  -6   0    1.70    0.80
  11   6   0    1.60    1.00
  11  -6   0    4.70    1.70
  11  -6   0    3.70    1.10
  11   6   0    2.30    0.80
  11   6   0    2.00    0.90
 -11  -6   0    1.70    0.90
 -11   0  -1   -0.70    1.50
  11   0   1   -0.90    1.40
  11   0  -1   -0.90    1.60
 -11   0   1    0.50    1.80
 -11  -1  -1   73.49    7.00
 -11   1   1   74.69    9.00
  11   1  -1   63.49    8.00
  11  -1   1   76.99    7.10
  11  -1  -1   88.39    7.70
 -11  -1   1   75.39    8.10
 -11   1  -1   72.89    8.80
 -11   1  -1   77.79    7.90
  11   2  -1  344.47   27.40
 -11   2   1  338.57   28.50
 -11  -2  -1  375.46   25.50
 -11   2  -1  355.86   27.40
  11  -2  -1  324.87   25.60
 -11  -2   1  394.16   27.20
 -11   2  -1  317.67   28.70
  11   3  -1   44.40    4.10
  11   3  -1   52.49    4.20
  11  -3   1   42.70    4.80
 -11   3   1   47.40    4.90
  11   3  -1   41.90    4.30
 -11  -3  -1   51.99    7.40
  11  -3   1   55.49    4.30
  11   3  -1   46.70    4.00
  11  -3   1   54.89    3.90
  11   3  -1   45.90    4.00
  11   3   1   49.10    4.20
  11  -3  -1   52.99    4.10
 -11  -3   1   42.80    4.00
  11  -3  -1   49.20    7.20
  11   3   1   53.39    3.90
 -11  -3   1   57.39    9.10
 -11   3  -1   43.80    4.30
  11  -3  -1   50.79    4.30
  11   3   1   57.29    4.60
  11   3   1   45.00    4.50
 -11  -3   1   53.99    4.10
 -11   3  -1   54.79   12.40
 -11   3  -1   48.00    9.50
  11  -4   1   14.70    3.50
  11   4  -1   13.80    2.60
 -11  -4  -1   10.40    6.40
  11   4  -1   12.10    2.40
 -11   4   1   12.80    2.10
 -11   4   1   15.10    3.20
  11  -4   1   15.30    2.50
 -11  -4  -1   17.90    2.20
  11   4  -1   15.00    2.20
  11   4  -1   11.60    2.20
  11  -4   1   14.30    1.80
  11   4   1   15.30    2.10
 -11   4  -1   18.20    2.80
  11  -4  -1   18.60    2.80
  11   4   1   15.40    2.60
 -11  -4   1   13.50    6.80
 -11   4  -1   10.40    1.90
  11   4   1   12.10    1.90
 -11   4  -1    9.30    8.80
 -11  -4   1   18.50    2.10
  11   4   1   14.60    2.10
  11   4   1   16.30    2.30
  11  -4  -1   10.50    5.60
  11  -4  -1   17.80    2.20
 -11  -4   1   14.60    2.20
  11   5  -1   11.80    1.90
 -11  -5  -1   11.60    1.80
 -11  -5  -1   11.70    2.00
  11  -5   1   10.20    3.00
  11  -5   1   12.30    2.10
 -11   5   1   13.20    2.50
  11   5  -1   11.40    2.00
  11   5  -1   10.40    1.90
  11   5   1   10.70    2.00
  11   5   1    7.90    1.50
 -11  -5   1    8.00    1.60
  11   5   1   14.00    2.20
  11  -5  -1    8.40    2.80
  11  -5  -1   13.10    1.80
  11   5   1   11.80    1.70
  11   5   1   11.20    1.70
 -11  -5   1   15.20    2.30
  11   5   1   13.60    2.10
 -11   5  -1   14.20    2.60
  11  -5  -1   11.60    2.20
 -11   6   1    4.40    1.30
  11   6  -1    2.30    0.80
  11  -6   1    3.90    1.00
  11   6  -1    2.30    1.10
 -11  -6  -1    3.90    0.90
  11  -6   1    0.50    1.40
  11  -6  -1    4.50    1.30
 -11  -6   1    5.00    1.10
 -11  -6   1    3.10    0.80
 -11   6  -1    2.30    1.10
  11   6   1    2.30    1.00
  11   6   1    2.70    1.10
  11   6   1    3.50    1.10
 -11   6  -1    4.30    1.30
  11   6   1    3.60    0.90
 -11   0  -2    5.40    1.80
 -11   0   2    6.30    3.10
 -11  -1  -2  130.49   10.00
 -11  -1  -2  127.19    9.90
 -11   1   2  143.49   13.00
  11  -1   2  131.49   10.90
  11   1  -2  136.39   14.10
 -11  -1   2  119.59   11.90
 -11   1  -2  114.49   11.00
 -11   1  -2  122.69   12.40
  11  -1  -2  118.79   11.10
 -11   2   2   83.39   12.20
  11   2  -2   80.09   10.70
 -11   2  -2   75.99   11.00
 -11  -2   2   79.79    9.70
  11  -2  -2   84.39    8.90
 -11   2  -2   80.59    9.90
  11   3  -2  114.59    7.90
 -11   3   2  106.79    8.50
 -11  -3  -2  106.69   10.80
  11  -3   2  111.29    7.70
  11  -3   2  106.09    8.10
  11   3  -2   97.29    7.70
  11  -3   2  102.39    8.90
  11   3  -2   93.69   15.40
  11   3  -2  108.59    7.60
 -11   3  -2  102.89   18.50
  11   3   2   92.09    7.50
 -11  -3   2  109.69   13.20
  11  -3  -2  110.29   11.50
 -11  -3   2  117.29    7.70
  11   3   2   96.09    7.60
  11   3   2   93.99    7.60
  11   3   2   95.39    7.60
 -11   3  -2  123.29   14.20
  11  -3  -2  116.19    7.90
  11   3   2   93.89    7.90
 -11  -3   2  103.09    7.70
 -11  -4  -2    7.80    1.50
 -11   4   2    5.40    2.20
  11  -4   2    7.40    2.90
 -11   4   2    5.00    1.70
  11  -4   2    6.10    1.30
  11   4  -2    7.50    1.70
  11   4  -2    8.60    1.90
  11  -4   2    8.70    1.80
 -11  -4   2    5.80    1.60
  11  -4  -2    9.70    1.70
  11   4   2    7.90    1.60
  11   4   2    6.60    1.60
  11  -4  -2    9.20    2.10
 -11   4  -2    8.20    1.80
 -11  -4   2   10.50    9.90
  11   4   2    8.10    1.70
  11   4   2    9.70    1.40
  11   4   2   10.70    2.00
 -11   4  -2   10.00    9.60
  11   4   2    6.80    2.00
 -11  -4   2    8.70    1.60
 -11   4  -2    8.20    2.00
  11  -5   2   11.10    2.00
  11   5  -2   13.40    2.20
  11  -5   2   11.80    3.00
  11   5  -2    8.40    1.60
  11   5  -2    9.40    1.80
 -11  -5  -2   10.50    1.70
 -11   5   2   11.70    2.30
  11   5   2    9.40    1.90
  11  -5  -2   13.90    1.80
  11   5   2    7.90    1.60
 -11  -5   2    7.40    1.50
  11   5   2    9.40    1.70
 -11  -5   2   11.20    2.00
  11   5   2    7.90    2.00
  11  -5  -2   10.70    2.10
  11   5   2   12.70    2.20
  11   5   2   11.20    2.30
 -11   5  -2    7.40    2.00
  11   5   2   10.10    1.90
  11  -6   2    1.80    1.60
  11   6  -2    0.60    0.90
 -11  -6  -2    0.10    0.50
 -11  -6  -2    0.90    0.70
  11   6  -2    2.20    0.90
 -11   6   2    2.00    1.00
  11   6   2   -0.70    0.80
  11  -6  -2    0.30    0.50
  11   6   2    0.60    0.80
 -11  -6   2   -0.90    0.70
  11  -6  -2    0.90    0.80
  11   6   2   -0.30    0.60
  11   6   2    0.20    0.70
 -11   6  -2    2.20    1.10
 -11   0  -3    1.50    1.60
  11   0  -3    5.10    2.70
 -11   0   3    0.40    3.40
 -11   1   3  142.99   13.10
  11   1  -3   93.29   11.40
 -11   1  -3  104.09   10.40
 -11   1  -3  130.39   12.50
 -11  -1   3  108.99   11.90
  11   2  -3  120.49   13.80
 -11   2   3  107.89    9.10
  11  -2   3  108.59    9.00
  11   2  -3  124.09    8.40
  11  -2   3  117.89    8.80
  11   2   3  111.99    8.20
 -11  -2   3  111.89   13.10
  11  -2  -3  103.49   11.30
 -11  -2   3  117.59    8.40
 -11  -2   3  129.19    8.30
  11   2   3  118.09    8.20
  11   2   3  114.19    8.30
  11   2   3  115.89    8.60
 -11   2  -3  113.99   12.50
 -11   2  -3   96.19   13.40
  11   3  -3   93.49    7.20
  11  -3   3   81.59    6.70
 -11  -3  -3   77.59    9.00
 -11   3   3   87.99    7.80
  11   3  -3   83.59    6.90
 -11   3   3   92.09    8.00
  11  -3   3   84.49    8.10
  11  -3   3  105.69    7.70
  11   3  -3   76.19   14.90
 -11   3   3   87.89    7.10
  11   3   3   98.49    7.00
 -11   3  -3   95.39    7.90
 -11  -3   3   84.99    6.90
 -11   3  -3  102.49   13.60
  11   3   3   90.19    7.90
  11   3   3   97.09    7.20
 -11   3  -3  104.49   17.20
  11   3   3  100.59    7.00
  11  -3  -3   95.09   11.20
  11   3   3   96.49    7.50
 -11  -3   3   93.39   14.90
  11   3   3   93.09    7.00
  11   3   3   95.79    7.40
  11  -3  -3   87.69    7.00
 -11   3  -3   80.19    7.10
  11   3   3   89.49    6.90
  11   3   3   93.09    7.30
  11   4  -3   63.89    5.70
  11  -4   3   69.89    7.20
  11   4  -3   62.29    5.50
 -11   4   3   73.79    6.90
 -11   4   3   59.09    5.60
 -11  -4  -3   72.49   10.70
  11   4  -3   57.39    5.10
  11  -4   3   65.29    5.40
 -11   4   3   72.69    5.30
 -11  -4   3   65.59    5.30
  11   4   3   62.29    5.50
  11   4   3   64.99    5.40
  11   4   3   63.69    6.90
 -11   4  -3   58.99    5.80
  11   4   3   66.39    5.50
  11   4   3   64.39    5.80
  11  -4  -3   84.79   11.70
 -11   4  -3   65.79   14.40
 -11   4  -3   62.39   26.10
  11   4   3   60.99    5.90
  11   4   3   63.49    5.50
 -11  -4   3   69.89    5.60
 -11  -4   3   63.79   16.30
 -11   4  -3   68.29    5.70
  11  -4  -3   63.29    5.60
  11  -4  -3   71.99    5.40
  11   5  -3    1.10    1.20
 -11   5   3   -0.20    0.90
 -11  -5  -3   -0.60    0.70
  11  -5   3    1.80    1.90
 -11   5   3    0.40    1.30
  11  -5   3    0.70    0.90
 -11   5   3   -0.60    0.90
  11   5   3    0.50    1.00
  11  -5  -3   -0.70    1.10
  11  -5  -3    0.00    0.80
  11   5   3   -0.50    0.90
  11   5   3    0.50    1.10
 -11  -5   3    0.00    1.00
  11   5   3   -0.80    1.20
 -11   5  -3   -0.40    1.10
  11   5   3    0.10    1.20
 -11  -5   3   -0.20    0.80
  11   5   3    1.30    1.20
  11   5   3    0.60    0.80
  11  -6   3    3.10    1.40
 -11  -6  -3    0.90    0.50
 -11   6   3    0.20    0.80
  11   6   3    2.60    0.80
  11   6   3    1.10    0.70
  11   6   3    0.90    1.00
 -11   6  -3    2.40    1.00
  11  -6  -3    0.90    0.40
 -11  -6   3    1.50    1.00
  11   6   3    0.70    0.60
 -11   0  -4    2.40    2.10
 -11   0   4    2.00    6.70
  11   0  -4    6.00    3.20
  11   1  -4  507.05   34.90
 -11   1   4  447.66   31.50
  11   1  -4  403.46   28.70
 -11  -1   4  388.26   31.60
 -11  -1   4  496.25   34.50
 -11   1  -4  410.56   31.80
  11  -2   4  130.39    9.90
 -11   2   4  122.99    9.60
  11  -2   4  131.09    9.90
  11  -2   4  134.99    9.60
  11  -2   4  119.09    9.20
 -11   2   4  126.09    9.10
  11   2  -4  123.09    8.80
  11   2  -4   99.59   14.20
  11  -2   4  117.59    9.00
 -11  -2  -4  127.49    8.70
  11   2   4   95.49    9.40
  11   2   4  100.59    9.20
 -11  -2   4  122.79    8.60
  11   2   4  114.49    9.50
 -11   2  -4  104.89   14.60
  11  -2  -4  128.39   12.50
  11  -2  -4  115.89    8.40
  11   2   4   99.79    8.20
  11   2   4  113.79    8.40
 -11   2  -4  134.79   13.60
 -11  -2   4   88.89   14.00
 -11  -2   4  116.39    8.20
  11   2   4  109.79    8.60
  11   2   4  112.19    8.70
  11   2   4   99.09    9.00
  11   2   4  101.69    8.20
  11  -3   4    1.70    1.80
  11  -3   4    2.80    2.20
 -11   3   4    2.30    1.20
  11   3  -4   -1.10    8.10
  11   3  -4   -0.70    1.10
  11  -3   4   -0.60    2.50
 -11   3   4    0.50    1.40
 -11   3   4   -0.90    2.00
  11  -3   4    1.40    1.60
 -11   3   4    2.20    1.10
 -11   3  -4    8.80    8.50
  11  -3  -4    2.70    3.70
 -11   3  -4    3.20    1.60
  11   3   4   -0.70    1.20
  11   3   4    1.70    1.30
  11   3   4    0.90    1.10
  11   3   4   -0.20    1.20
 -11   3  -4    4.80    5.50
 -11  -3   4   14.50   10.60
 -11  -3   4    1.30    1.10
  11   3   4    0.60    2.20
  11   3   4    1.00    1.00
  11   3   4    1.00    1.20
 -11  -3   4    0.40    0.80
  11   3   4   -0.60    0.80
 -11   4   4   34.30    4.70
 -11   4   4   38.20    4.10
 -11   4   4   37.50    4.60
 -11   4   4   40.30    3.90
  11   4  -4   37.80    4.10
  11   4  -4   34.70    3.50
  11  -4   4   40.40    5.40
 -11   4  -4   47.20   12.10
  11   4   4   39.20    4.10
  11  -4  -4   30.40    8.00
 -11   4  -4   39.00    4.10
  11   4   4   38.80    3.90
  11  -4  -4   33.90    3.60
  11   4   4   40.80    4.30
  11   4   4   42.10    3.80
  11   4   4   38.60    4.30
  11   4   4   43.30    4.30
 -11  -4   4   40.20    4.00
  11  -4  -4   32.30    3.80
  11   4   4   43.10    4.00
  11   4   4   31.00    4.90
  11   5  -4    7.60    1.70
 -11  -5  -4    5.50    1.00
 -11   5   4    2.80    1.00
 -11   5   4    5.20    1.60
 -11   5   4    2.50    1.20
  11  -5   4    3.20    2.10
 -11  -5   4    4.10    1.40
  11  -5  -4    4.50    1.20
  11  -5  -4    7.80    1.50
  11   5   4    3.10    1.50
  11   5   4    4.30    1.40
  11   5   4    4.10    1.20
  11   5   4    2.80    1.30
 -11   5  -4    6.30    1.60
  11   5   4    6.40    1.50
  11   5   4    6.00    1.60
  11   5   4    5.30    1.20
 -11   0  -5    2.40    2.60
  11   0   5    3.30    1.90
  11   0   5    3.00    1.70
  11   0  -5    2.80    1.10
  11   0   5    1.20    2.00
 -11   0   5    2.50    1.80
  11   0   5    0.60    1.20
  11   0   5    2.80    1.80
 -11   0   5    2.00    1.40
  11   0   5    4.90    2.10
  11   0  -5   -0.90    4.00
  11  -1   5    8.30    2.60
  11   1  -5    5.10    1.30
 -11   1   5    3.90    1.40
  11  -1   5    4.30    2.50
 -11  -1  -5    8.90    3.20
 -11   1   5    4.00    2.00
  11  -1   5    4.80    1.90
  11   1  -5    8.80    5.20
 -11   1   5    5.70    2.00
  11   1   5    9.20    2.70
 -11  -1   5    8.50    2.40
  11   1   5    7.80    1.60
  11   1   5    5.30    2.40
  11  -1  -5    7.30    4.20
  11   1   5    7.90    1.30
  11   1   5    5.60    1.30
  11   1   5    7.30    1.80
  11   1   5    8.00    1.20
  11   1   5    8.60    1.70
  11  -1  -5    5.40    1.30
  11   1   5    6.60    2.20
  11   1   5    9.80    2.30
 -11   1  -5    6.80    3.90
  11   1   5    8.30    1.60
  11  -2   5   58.19    5.60
 -11   2   5   45.90    4.20
  11  -2   5   48.60    5.40
  11  -2   5   49.20    5.00
  11   2  -5   40.90    4.00
  11   2  -5   43.10    4.40
 -11   2   5   44.50    5.20
  11  -2   5   47.80    4.70
  11   2  -5   42.80   11.20
 -11   2   5   45.30    4.70
  11   2   5   37.70    5.00
  11  -2  -5   55.69    8.50
 -11   2  -5   37.90   11.70
  11   2   5   47.50    4.70
 -11  -2   5   48.70    4.30
  11   2   5   53.19    4.60
  11   2   5   52.09    4.50
  11   2   5   46.30    4.10
  11   2   5   45.50    5.20
  11   2   5   40.70    3.90
  11  -2  -5   48.30    4.20
 -11   2  -5   43.30   10.20
  11   2   5   45.90    3.90
  11   2   5   41.90    4.70
  11   2   5   46.60    5.40
  11   3  -5   15.60    2.30
  11   3  -5   13.90    2.60
 -11   3   5   14.50    3.10
  11  -3   5   19.40    3.60
  11   3  -5   10.80   11.20
  11  -3   5   13.60    4.10
 -11   3   5   12.30    2.80
 -11   3   5   17.60    3.70
 -11   3   5   18.10    2.90
  11   3   5   17.40    2.80
  11   3   5   13.50    3.40
  11   3   5   19.30    2.40
  11   3   5   14.30    2.60
  11  -3  -5   25.10    6.50
  11   3   5    9.40    2.60
  11   3   5   15.80    3.10
  11   3   5    9.20    3.40
 -11  -3   5   13.80    2.40
  11  -3  -5   17.70    2.70
 -11   3  -5    1.80    6.70
 -11   3  -5   13.40    2.60
  11   3   5   16.40    2.40
  11   3   5   11.90    2.20
 -11   4   5   -0.90    0.80
  11  -4   5    0.10    1.90
 -11   4   5    1.10    1.70
 -11   4   5    0.80    1.30
 -11   4   5    1.40    1.30
  11   4  -5   -0.20    1.20
 -11   4   5    0.20    1.10
  11   4  -5    0.60    1.10
 -11   4  -5    1.60    1.40
  11   4   5   -0.40    1.20
  11   4   5   -0.50    1.00
  11   4   5    0.30    1.10
  11   4   5    0.20    1.40
  11  -4  -5    0.00    1.00
  11   4   5   -1.40    1.20
  11   4   5    1.00    1.40
  11  -4  -5    2.10    1.20
 -11  -4   5    1.60    1.20
  11   4   5    1.40    1.20
  11   4   5    1.40    1.20
 -11  -5  -5    0.40    0.60
 -11   5   5   -0.70    1.00
  11  -5   5   -1.10    1.40
 -11   5   5   -0.10    0.80
  11   5  -5   -0.20    1.00
 -11   5   5   -0.40    0.70
  11   5   5    0.40    0.70
  11   5   5   -0.10    0.90
  11  -5  -5    0.00    0.80
  11   5   5   -0.50    0.80
 -11   5  -5    2.00    1.10
  11   5   5   -2.50    1.10
  11   5   5    0.90    1.00
  11   5   5    0.40    0.80
  11   5   5    1.10    1.00
 -11  -5   5    0.50    0.90
  11  -5  -5    0.40    0.80
 -11   0   6    8.10    1.80
 -11   0   6    5.60    2.10
 -11   0   6    1.80    1.60
  11   0   6    3.70    1.90
 -11   0  -6    6.10    4.10
  11   0   6    1.20    1.80
  11   0   6    8.40    2.50
  11   0   6    2.90    1.50
  11   0   6    6.30    1.20
  11   0  -6    4.70    1.40
  11   0   6    5.50    2.60
 -11   0   6    4.90    2.80
  11   0   6    5.70    1.60
  11  -1   6   21.00    4.20
  11  -1   6   19.80    2.90
  11  -1   6   17.00    3.40
  11   1  -6    7.60    6.80
  11   1  -6   16.80    2.40
 -11   1   6   14.80    4.10
  11   1  -6   19.10    3.20
 -11   1   6   21.00    2.80
 -11   1   6   20.50    2.60
  11  -1   6   26.60    4.00
  11   1   6   13.90    2.30
 -11  -1   6   22.00    3.90
 -11   1  -6   18.00    6.10
  11   1   6   19.90    3.30
  11   1   6   19.00    2.60
 -11  -1   6   23.00    3.40
  11   1   6   20.60    4.00
  11   1   6   20.90    2.20
  11   1   6   15.60    2.60
 -11  -1   6   18.10    2.80
  11   1   6   16.50    2.10
  11   1   6   14.10    2.60
  11  -1  -6   22.00    6.30
  11   1   6   14.40    3.30
  11   1   6   18.60    2.30
  11   1   6   19.30    4.10
  11   2  -6    1.90    1.80
 -11   2   6   -0.50    2.70
 -11   2   6    2.40    1.50
  11  -2   6    2.30    1.70
  11   2  -6    1.70    7.00
 -11   2   6    0.20    1.10
 -11   2  -6  -12.10    6.80
 -11   2  -6    1.80    1.90
  11   2   6   -2.30    1.60
  11  -2  -6    7.20    5.10
  11   2   6    0.90    1.50
  11   2   6    2.90    1.30
 -11  -2   6    0.20    1.40
  11   2   6    0.50    1.50
 -11   2  -6   -8.80    5.90
  11   2   6    0.20    1.60
  11   2   6    2.30    2.00
  11   2   6    0.70    1.60
  11   2   6    1.10    2.00
 -11   3   6    5.80    1.50
  11   3  -6   -2.90   13.20
  11  -3   6    2.90    1.80
  11  -3   6    4.00    2.50
 -11   3   6    4.50    3.00
 -11   3   6    3.20    1.40
  11   3  -6    4.80    1.70
 -11   3   6    1.10    2.00
  11   3   6    3.10    1.70
  11  -3  -6    2.80    1.40
  11   3   6    0.20    4.00
  11   3   6    3.50    1.80
  11   3   6    6.30    1.90
 -11  -3   6    7.10    2.00
 -11   3  -6    2.90    2.30
  11   3   6    1.80    1.30
 -11   3  -6   -0.60   14.00
  11   3   6    3.90    1.80
  11   3   6    4.70    1.90
 -11   3  -6    2.00    8.90
  11   3   6    3.10    1.60
  11   3   6    1.90    2.00
  11  -3  -6   -3.30    8.60
 -11   4   6    0.20    1.00
  11   4  -6    3.30    1.30
  11   4  -6    3.50    1.20
 -11   4   6    3.50    1.40
 -11   4   6    1.80    1.10
 -11   4   6    1.10    0.80
 -11   4   6    1.70    1.10
 -11   4   6    2.00    1.70
  11  -4   6    2.50    1.80
  11   4   6    3.60    1.20
  11   4   6    0.80    1.00
  11   4   6    0.70    1.10
  11   4   6    1.60    1.20
  11   4   6    3.70    1.90
  11  -4  -6    1.90    1.30
 -11   4  -6    1.70    1.20
  11  -4  -6    2.00    0.90
 -11  -4   6    1.10    1.50
  11   4   6    3.90    1.30
  11   4   6    2.60    1.50
  11  -5   6    0.80    0.80
  11   5  -6    0.10    0.90
 -11   5   6    0.40    0.80
  11   5   6    2.00    0.90
  11   5   6    1.00    0.90
  11   5   6    0.80    0.60
  11   5   6    0.60    0.80
  11  -5  -6    0.10    0.70
  11  -5  -6    2.10    0.70
  11   5   6    0.70    1.30
  11   5   6    1.20    0.80
 -11   0   7    2.70    2.30
 -11   0   7    1.60    2.00
  11   0  -7    8.00    6.80
  11   0   7    4.20    2.50
  11   0  -7    3.10    1.30
  11   0   7    1.20    1.70
  11   0   7    2.20    2.00
  11   0   7    0.70    1.20
  11   0   7    1.20    2.30
  11   0   7    1.40    1.00
 -11   0   7    2.00    1.30
 -11   0   7    2.20    1.20
  11   0   7    1.70    2.00
  11  -1   7   15.40    2.60
  11  -1   7   15.30    3.30
  11   1  -7   17.90    2.60
 -11   1   7   18.30    3.70
 -11   1   7   17.00    2.40
 -11   1   7   19.10    3.90
 -11   1   7   13.70    2.50
  11  -1   7   17.60    3.90
  11  -1   7   17.60    4.00
  11   1   7   21.30    3.70
  11  -1  -7   16.40    2.50
  11   1   7   22.20    3.50
 -11  -1   7   21.10    3.30
 -11  -1   7   26.30    3.90
  11   1   7   19.60    2.20
  11   1   7   20.30    4.20
 -11  -1   7   17.00    2.40
 -11   1  -7   13.20    2.30
  11   1   7   18.40    2.60
  11   1   7   16.50    3.70
  11   1   7   16.10    2.10
  11  -2   7   21.40    4.20
  11   2  -7   29.00   12.10
 -11   2   7   22.00    2.90
 -11   2   7   20.20    3.10
 -11   2   7   16.50    2.50
 -11   2   7   22.60    4.30
  11  -2   7   24.70    4.60
  11   2  -7   18.50    3.10
  11  -2   7   19.50    3.90
  11   2   7   21.80    4.10
 -11   2  -7    9.70    9.90
  11  -2  -7   23.10    2.70
  11   2   7   15.00    2.60
 -11   2  -7    9.80   12.70
  11   2   7   16.40    3.00
  11   2   7   12.30    3.50
  11   2   7   24.50    4.30
  11   2   7   18.30    2.70
  11  -2  -7   26.20    8.70
  11   2   7   16.90    2.80
  11   2   7   21.00    2.50
 -11   2  -7   19.80    2.80
  11  -3   7    2.40    2.60
  11   3  -7    3.00    1.30
 -11   3   7    2.30    1.60
 -11   3   7    3.70    1.20
  11  -3   7    4.70    2.00
 -11   3   7    4.80    2.50
 -11   3   7    2.10    1.30
  11   3   7    4.80    1.40
  11  -3  -7    3.70    1.20
  11   3   7    2.90    1.30
  11   3   7    3.00    1.20
 -11   3  -7    5.20    1.60
  11   3   7    9.30    8.70
  11   3   7    1.30    1.60
  11   3   7    2.60    1.40
  11   4  -7   11.30    1.70
  11   4  -7    9.00    2.00
 -11   4   7    8.10    1.60
  11   4   7   12.70    1.70
  11  -4  -7    9.30    1.70
  11   4   7   13.00    1.80
  11  -4  -7   10.50    1.40
  11   4   7    8.60    1.80
 -11   4  -7   11.00    1.70
  11   4   7   13.10    1.70
  11   0  -8    0.80    1.00
 -11   0   8    1.10    1.00
  11   0   8   -0.40    2.00
  11   0   8   -0.60    0.90
 -11   0   8    4.40    2.20
  11   0   8    1.50    0.90
  11   0   8   -0.70    1.40
  11   0   8    0.20    1.90
  11  -1   8   17.00    2.50
  11   1  -8   14.60    2.20
  11  -1   8   12.30    2.90
  11  -1   8   13.80    3.40
 -11   1   8   13.30    3.30
  11  -1   8   14.50    3.50
 -11   1   8   16.40    2.60
 -11   1   8   16.90    2.20
 -11  -1   8   15.20    2.20
  11   1   8   17.20    2.50
 -11  -1   8   18.20    3.10
  11   1   8   14.20    3.40
  11   1   8   22.30    4.10
  11   1   8   17.40    2.20
  11  -1  -8   17.60    2.30
 -11   1  -8   14.60    2.30
  11   1   8   19.00    2.10
  11   1   8   21.10    3.40
 -11   2   8    5.50    1.70
  11  -2   8    7.00    1.70
 -11   2   8   12.50    2.00
  11  -2   8    8.30    2.60
  11  -2   8    9.20    3.90
 -11   2   8    9.80    3.20
  11  -2   8    6.30    2.10
  11   2   8    9.90    1.90
 -11   2  -8    8.40    1.60
  11   2   8    5.90    3.50
  11   2   8    6.60    2.00
  11  -2  -8    8.90    1.60
  11   2   8   11.40    1.70
 -11  -2   8    8.00    1.70
  11   2   8   12.80    3.60
  11   2   8    7.10    1.40
 -11   3   8   -0.10    1.00
  11   3  -8    0.20    0.90
  11  -3   8   -0.20    1.00
 -11   3   8    0.80    0.90
 -11   3   8   -0.60    1.00
  11   3  -8    0.40    1.20
 -11   3   8    0.20    0.70
 -11   3   8    0.30    1.00
  11  -3   8    0.10    0.80
  11  -3   8    1.60    1.10
  11   3   8    0.40    0.80
 -11   3  -8    0.10    0.80
  11   3   8   -8.90    9.20
  11  -3  -8    1.70    0.90
  11   3   8    0.80    0.80
  11   3   8   -0.30    0.90
 -11  -3   8   -0.50    0.70
  11   3   8    0.70    1.80
 -11   0   9   -2.60    1.60
  11   0   9    0.40    1.10
 -11   0  -9    0.80    1.60
 -11   0   9    0.40    0.70
  11   0   9   -1.30    3.50
  11   0   9    0.50    2.20
  11   0   9    0.30    1.30
  11   0  -9   -0.20    0.80
  11  -1   9    0.80    1.00
 -11   1   9    3.40    1.50
  11  -1   9    1.40    1.80
 -11   1   9    1.80    1.20
  11   1  -9    2.90    1.00
 -11   1   9    1.90    2.00
  11  -1   9    2.50    5.40
  11  -1   9    2.00    1.70
  11   1   9    3.00    3.20
 -11   1  -9    3.00    1.10
  11   1   9   -1.00    5.40
  11   1   9    4.10    1.60
  11   1   9    1.70    1.20
  11  -1  -9    3.70    1.00
  11   1   9    3.60    1.20
  11  -2   9    1.20    0.90
  11  -2   9    2.60    3.00
  11   2  -9    2.70    0.90
 -11   2   9    2.50    1.10
 -11   2   9    2.80    0.90
 -11   2   9    1.90    1.00
  11  -2   9    0.10    1.00
 -11   2   9    3.40    1.10
 -11   2   9    1.10    2.00
  11  -2   9    3.00    1.80
 -11   2  -9    3.50    1.00
  11  -2  -9    1.60    0.90
  11   2   9    0.40    1.30
  11   2   9    1.90    0.80
  11   2   9    2.20    1.00
  11   2   9    5.80    5.10
  11   2   9   -2.60    7.80
  11   0 -10   -0.90    0.50
 -11   0  10    0.20    0.70
  11   0  10    1.50    1.10
  11   0  10   -0.10    0.60
  11   0  10    1.90    6.00
  11   0  10   -1.00    5.00
  12   0   0 9999.00  647.04
  12   1   0   24.20    4.40
 -12  -1   0   37.30    5.20
  12  -1   0   31.10    4.40
  12   2   0  256.87   22.70
  12  -2   0  304.17   22.40
 -12   2   0  309.07   25.90
 -12   2   0  316.47   24.40
 -12  -2   0  307.17   23.00
  12   3   0   -0.10    0.70
  12  -3   0   -0.90    0.70
 -12   3   0  -13.30    8.00
 -12  -3   0    4.50    3.70
  12   3   0   -0.70    1.30
  12   3   0   -0.40    0.80
  12   3   0    1.30    1.20
  12  -3   0    1.10    1.10
  12  -3   0    1.40    1.70
  12   4   0    8.50    1.70
 -12  -4   0   11.50   11.00
  12   4   0    6.80    1.90
  12  -4   0   12.30    2.20
  12   4   0   13.20    1.80
  12  -4   0   10.20    2.90
 -12  -4   0   11.00    1.80
  12  -4   0    9.40    1.60
 -12  -4   0    8.80    1.50
  12   4   0   11.00    1.70
  12   4   0   11.00    1.90
  12   4   0   14.00    1.90
  12  -4   0    2.80    4.80
 -12  -5   0    7.50    1.70
  12  -5   0    6.10    1.80
  12  -5   0    3.80    2.00
  12   5   0    6.70    1.60
  12   5   0    7.00    1.40
  12   5   0    7.30    1.40
 -12   5   0    7.30    2.10
 -12  -5   0    5.10    1.20
  12  -5   0    5.50    1.10
  12   5   0    6.50    1.70
  12   5   0    7.70    1.50
  12   5   0    9.40    1.80
  12  -6   0    2.60    1.00
 -12  -6   0    2.50    0.90
  12   6   0    0.10    0.60
 -12   6   0    2.40    1.20
  12  -6   0   -0.80    2.70
  12   6   0    1.50    0.90
 -12  -6   0    1.30    0.70
  12   0   1    9.00    2.30
  12   0  -1   15.50    3.40
 -12   1   1 1559.44  105.59
  12   1  -1 1500.15  103.99
 -12  -1  -1 1596.94  103.19
  12  -1   1 1548.84  102.89
 -12  -1   1 1640.54  104.59
 -12   1  -1 1593.84  104.09
  12   2  -1   22.10    6.20
 -12   2   1   29.50    8.40
  12  -2   1   48.60    5.70
 -12  -2  -1   35.60    5.00
  12  -2  -1   40.30    5.60
 -12  -2   1   24.60    5.60
 -12   2  -1   44.60    6.80
 -12   2  -1   34.50    7.90
  12  -3   1   80.79    6.60
 -12   3   1   73.59    6.20
 -12  -3  -1   94.79   10.20
  12   3  -1   76.99    6.50
  12  -3   1   85.89    6.40
  12   3  -1   92.29    6.30
  12   3  -1   90.59    6.30
 -12   3   1   83.69    7.10
  12  -3   1   75.59    5.90
 -12  -3   1   85.69    6.80
 -12   3  -1   79.49    6.50
  12   3   1   82.79    6.30
  12   3   1   85.09    6.40
  12   3   1   77.39    6.20
 -12  -3   1  101.89   11.80
  12  -3  -1   77.99    6.10
  12  -3  -1   90.29    6.50
  12   3   1   77.39    6.20
  12   3   1   88.89    6.10
 -12   3  -1  104.49   12.30
 -12   3  -1   80.49   15.50
  12   3   1   89.29    6.70
  12  -3  -1   69.29    7.30
  12  -4   1   -8.90    7.60
  12   4  -1    5.00    1.40
  12   4  -1    5.50    1.50
 -12   4   1    5.80    1.50
  12  -4   1    4.00    1.00
  12  -4   1    6.80    2.70
 -12  -4  -1    5.20    1.30
 -12  -4  -1   -1.90    6.00
  12   4  -1    4.90    1.20
  12   4  -1    6.60    1.60
  12   4  -1    3.10    1.60
 -12  -4  -1    5.00    1.30
  12  -4  -1    5.20    1.40
  12   4   1    6.80    1.70
  12   4   1    5.40    1.70
 -12   4  -1    7.30    1.90
 -12  -4   1    7.30    1.40
  12   4   1    6.40    1.50
  12   4   1    5.10    1.50
 -12   4  -1    3.70    1.40
  12   4   1    6.40    1.30
  12   4   1    6.00    1.40
  12   4   1    3.70    1.30
  12  -4  -1    4.10    2.30
  12  -4  -1    6.20    1.80
 -12  -4   1    5.40    1.40
  12   5  -1   15.40    1.90
  12   5  -1   10.20    1.90
  12   5  -1   15.00    2.30
  12   5  -1    9.80    1.80
 -12   5   1   18.50    3.00
  12  -5   1   16.70    3.60
 -12  -5  -1   13.50    2.00
 -12  -5  -1   12.10    1.80
  12   5   1   13.00    2.30
 -12  -5   1   14.20    1.90
 -12  -5   1   16.90    2.30
  12  -5  -1   15.80    1.80
  12   5   1   15.00    2.30
  12   5   1   11.80    1.80
  12   5   1   10.50    1.70
  12  -5  -1   17.30    2.70
  12  -5  -1    9.70    3.10
  12   5   1   11.60    2.30
  12   5   1   12.40    2.10
  12   5   1   10.50    1.80
 -12  -6  -1    1.90    0.70
  12  -6   1    1.10    1.40
 -12  -6  -1    1.00    0.60
  12  -6   1    2.90    0.90
  12   6  -1    0.70    0.80
  12   6  -1    1.50    0.90
  12  -6  -1    2.90    1.10
  12   6   1    3.20    1.00
 -12  -6   1    2.50    0.90
  12   6   1    1.10    0.80
  12   6   1    0.90    0.70
  12   6   1    0.60    0.90
 -12  -6   1    1.70    0.70
 -12   6  -1    3.50    1.10
 -12   6  -1    1.90    1.10
 -12   0   2  319.97   24.30
  12   0  -2  301.37   23.30
 -12   0  -2  316.47   22.30
 -12   1   2   35.80    6.90
 -12  -1  -2   24.80    3.70
  12   1  -2   24.20    5.40
 -12   1  -2   34.30    5.10
 -12  -1   2   20.50    5.20
  12   2  -2  344.37   27.70
 -12   2   2  339.27   28.60
 -12  -2  -2  335.37   23.90
  12  -2   2  344.37   24.80
  12  -2  -2  352.16   25.60
 -12   2  -2  342.37   26.80
 -12   2  -2  289.97   27.90
 -12  -3  -2   50.29    7.20
  12   3  -2   45.50    4.10
  12   3  -2   50.89    4.00
  12   3  -2   44.10   10.70
  12   3  -2   49.30    4.20
  12  -3   2   45.70    5.40
 -12   3   2   47.40    4.90
  12   3  -2   49.10    4.00
  12  -3   2   53.79    4.20
  12  -3   2   44.20    4.50
 -12   3   2   53.89    4.70
 -12   3  -2   42.20    4.30
  12   3   2   47.50    4.20
 -12  -3   2   45.70    3.90
  12   3   2   50.99    4.10
  12   3   2   45.10    4.00
 -12   3  -2   50.69    9.90
  12   3   2   44.30    4.00
  12   3   2   52.69    4.40
  12   3   2   44.50    4.50
 -12  -3   2   42.80    4.00
 -12  -3   2   43.60    9.30
  12  -3  -2   40.20    7.50
 -12   3  -2   31.60   10.80
  12   3   2   39.70    4.00
  12  -3  -2   47.60    4.20
  12  -4   2   -0.80    7.10
  12   4  -2   12.40    1.70
 -12   4   2    9.20    2.90
  12   4  -2   12.80    2.60
 -12   4   2   13.50    2.20
  12   4  -2    7.10    2.50
  12   4  -2   16.30    2.10
 -12  -4  -2   17.10    5.60
  12   4   2   12.60    3.50
  12   4   2   10.60    3.30
 -12  -4   2   20.70    8.80
 -12   4  -2    6.00    2.30
  12   4   2   12.30    2.70
  12   4   2   12.30    3.20
  12   4   2   10.50    2.90
  12  -4  -2    9.90    3.00
  12  -4  -2    6.30    5.90
 -12   4  -2    9.20    2.50
  12   4   2   11.40    1.90
  12  -4  -2    8.30    2.00
 -12  -4   2   14.50    2.60
  12   4   2   11.30    2.80
 -12   4  -2    7.90    8.10
 -12  -5  -2    1.90    0.90
  12  -5   2    2.00    1.20
  12   5  -2    2.80    1.00
  12  -5   2    1.90    2.00
  12   5  -2   -0.30    1.00
 -12   5   2    1.20    1.40
 -12  -5  -2    0.00    1.10
  12   5  -2    2.00    1.30
  12   5   2    4.80    1.40
  12   5   2    2.00    1.10
 -12  -5   2    1.40    1.10
  12  -5  -2    0.90    0.90
  12   5   2    0.00    1.20
 -12   5  -2    2.30    1.50
  12   5   2    2.20    1.10
  12  -5  -2    0.70    1.30
  12   5   2    0.90    1.30
 -12  -5   2    0.40    0.90
  12   5   2    0.40    1.30
  12   5   2    0.20    1.00
 -12  -6  -2    0.40    0.50
 -12   6   2   -0.70    0.70
  12  -6   2    0.00    0.80
  12   6  -2   -0.70    0.70
  12  -6   2   -2.30    1.20
  12   6   2   -0.30    0.70
  12   6   2   -0.50    0.60
 -12  -6   2   -0.40    0.60
  12   6   2   -0.50    0.80
  12  -6  -2   -0.20    0.70
 -12  -6   2   -0.20    0.70
  12   6   2    0.40    0.70
 -12   6  -2   -0.30    0.90
  12   0  -3  168.08   14.30
 -12   0  -3  150.58   12.30
 -12   0   3  160.28   15.00
 -12  -1  -3   64.59    5.60
 -12   1   3   55.59    9.80
 -12  -1   3   62.49    9.00
  12  -1  -3   73.79    8.20
 -12   1  -3   63.29    7.40
 -12   1  -3   67.79    9.20
  12  -2   3    4.30    3.90
  12  -2   3    7.10    1.70
  12   2  -3    8.50    5.40
  12   2  -3    9.90    1.60
 -12   2   3    8.70    2.30
 -12  -2  -3    8.10    2.30
  12   2   3    9.50    2.00
 -12  -2   3   11.00    1.60
 -12   2  -3    6.00    3.60
  12   2   3   11.80    1.60
  12   2   3    9.90    1.70
  12   2   3    7.00    1.50
  12  -2  -3    9.50    1.60
  12  -2  -3    7.10    3.30
 -12   2  -3    9.60    4.90
 -12  -2   3   14.10    5.20
 -12  -2   3   10.30    1.40
  12   2   3   11.60    1.50
  12   2   3    8.60    1.40
  12   3  -3  183.88   12.70
  12   3  -3  163.78   13.00
  12  -3   3  174.08   13.10
  12   3  -3  187.08   21.80
  12  -3   3  171.08   12.40
  12   3  -3  163.38   12.30
  12   3  -3  180.28   12.80
 -12   3   3  187.98   12.70
  12  -3   3  178.18   13.80
 -12  -3  -3  193.38   15.40
 -12  -3   3  187.38   12.40
  12   3   3  184.88   12.60
  12   3   3  174.28   13.00
  12  -3  -3  187.48   12.70
  12   3   3  168.28   12.50
 -12  -3   3  188.88   20.30
  12  -3  -3  139.89   19.30
 -12   3  -3  155.28   21.90
 -12  -3   3  174.28   12.60
  12   3   3  185.18   12.90
  12   3   3  158.78   13.30
  12   3   3  177.18   12.90
 -12   3  -3  196.08   13.10
  12   3   3  195.18   12.70
  12   3   3  182.18   13.10
 -12   3  -3  190.58   22.20
  12   3   3  185.98   12.60
  12   4  -3   10.00    2.20
  12   4  -3   13.60    2.20
  12   4  -3    8.00    1.80
 -12   4   3    8.40    1.90
  12  -4   3  -11.90   13.90
  12  -4   3   12.00    2.00
 -12   4   3   11.90    1.90
 -12  -4  -3   11.30    5.30
  12  -4   3    6.00    2.90
 -12   4   3   13.80    2.90
 -12  -4   3  -10.70   12.30
  12  -4  -3   12.00    2.20
  12   4   3    7.10    1.80
  12   4   3    9.10    2.10
  12   4   3    8.00    2.20
  12   4   3    9.50    2.00
 -12   4  -3    8.00    2.00
  12  -4  -3    9.20    1.80
 -12   4  -3    7.80   25.00
  12   4   3    9.60    2.30
  12  -4  -3    3.40    5.40
 -12   4  -3   20.90    9.80
 -12  -4   3   12.70    2.20
 -12  -4   3    8.90    1.60
 -12   4  -3   11.60    2.30
  12   4   3   10.00    1.90
  12   5  -3    0.60    1.20
 -12   5   3    2.70    1.10
 -12   5   3    1.00    0.90
  12  -5   3    0.30    0.80
  12  -5   3    2.70    2.00
 -12   5   3    0.70    1.30
 -12   5  -3    3.70    1.30
  12   5   3    0.30    1.10
  12   5   3   -0.20    1.20
  12   5   3    1.60    1.20
  12   5   3    0.80    1.10
 -12  -5   3    0.90    1.00
  12   5   3    1.10    0.90
  12  -5  -3    1.60    1.00
 -12  -5   3    0.00    0.80
  12   5   3    1.90    1.30
  12   5   3    2.70    1.10
  12  -5  -3    2.50    1.30
  12  -6   3    3.70    1.30
 -12  -6  -3    0.10    0.40
  12   6  -3    0.10    0.50
 -12   6   3    0.30    0.60
  12   6  -3    1.70    0.80
 -12  -6   3    0.90    0.80
  12  -6  -3    1.70    0.80
  12   6   3    0.40    0.50
  12   6   3    1.80    0.70
  12   6   3    0.80    0.60
  12   6   3    1.10    0.90
 -12   6  -3    0.30    0.80
 -12   0  -4   55.29    6.00
 -12   0   4   67.29   10.90
  12   0  -4   62.09    8.60
  12  -1   4   10.90    2.00
 -12   1   4    7.10    2.10
  12  -1   4    6.80    2.50
  12  -1   4   13.70    3.10
  12   1  -4    8.20    1.50
  12  -1   4    6.90    2.10
  12   1  -4    2.60    4.30
  12   1   4    6.00    2.40
  12  -1  -4   10.30    1.60
  12  -1  -4    8.60    3.80
 -12  -1   4    0.90    5.70
 -12  -1   4    6.60    2.20
  12   1   4    5.90    2.00
 -12  -1   4    8.00    1.70
 -12   1  -4    6.20    3.30
 -12   1  -4    3.50    4.00
  12   2  -4   38.10    9.90
  12  -2   4   66.29    5.50
 -12   2   4   57.09    5.30
  12  -2   4   57.99    6.20
  12  -2   4   57.39    5.60
  12  -2   4   60.39    5.80
  12   2  -4   58.19    5.20
  12  -2   4   58.59    6.00
 -12   2   4   57.09    5.90
 -12  -2  -4   64.39    5.20
  12   2   4   60.29    6.30
 -12   2  -4   52.69   11.40
  12   2   4   58.99    4.90
  12   2   4   48.90    8.70
  12   2   4   58.69    4.80
  12   2   4   65.89    6.00
  12   2   4   54.49    4.70
  12   2   4   68.69    5.30
  12  -2  -4   57.39    4.80
  12   2   4   58.89    4.70
  12  -2  -4   65.09    9.00
 -12   2  -4   60.19    9.70
 -12   2  -4   50.09    4.90
 -12  -2   4   61.29    5.00
 -12  -2   4   64.19    4.70
  12   2   4   64.99    5.50
  12   2   4   69.49    5.20
  12   2   4   52.19    5.20
 -12  -2   4   49.99   11.20
  12  -3   4    6.80    2.60
  12   3  -4    5.10    1.70
 -12   3   4    2.10    1.40
 -12   3   4    3.10    1.70
  12   3  -4   -3.10    9.40
 -12   3   4    6.50    2.40
 -12   3   4    7.40    1.50
  12  -3   4    3.90    1.80
  12   3  -4    4.30    1.30
  12  -3  -4    5.60    1.50
 -12  -3   4    4.10    1.20
 -12   3  -4   15.70    6.50
 -12   3  -4    5.70    1.80
  12   3   4    4.80    1.90
  12   3   4    5.80    2.80
  12  -3  -4    9.10    4.40
  12   3   4    6.90    1.60
 -12  -3   4    4.40    1.50
  12   3   4    3.20    1.30
  12   3   4    5.70    1.60
  12   3   4    6.90    1.50
  12   3   4    6.00    1.60
 -12   3  -4    8.90    9.00
  12   3   4    6.50    1.60
  12  -4   4   29.90    4.70
  12  -4   4   30.40    3.00
 -12   4   4   31.40    3.60
 -12   4   4   21.20    3.10
 -12  -4   4   22.30    3.00
 -12   4  -4   32.20    4.40
  12   4   4   25.40    4.00
 -12   4  -4   21.90   20.60
  12   4   4   35.80    3.90
 -12   4  -4   -8.50   30.50
  12   4   4   22.60    3.60
  12   4   4   34.00    3.40
 -12   4  -4   27.00    3.50
  12  -4  -4   24.90    3.10
  12   4   4   28.60    4.30
  12   4   4   28.80    3.80
  12   4   4   34.20    3.90
  12   4   4   27.40    5.00
 -12  -5  -4    4.60    1.00
  12  -5   4    4.00    2.20
 -12   5   4    5.00    1.80
  12   5  -4    5.60    1.60
 -12   5   4    2.20    1.00
  12   5   4    3.80    1.20
  12   5   4    5.90    1.50
 -12  -5   4    5.20    1.40
  12   5   4    2.30    1.40
  12  -5  -4    2.20    1.00
 -12   5  -4    4.40    1.40
  12   5   4    3.20    1.30
  12   5   4    3.80    1.20
  12  -5  -4    1.60    1.30
  12   5   4    2.90    1.30
  12   5   4    5.70    1.50
  12   0   5   37.10    3.70
  12   0  -5   40.30    3.70
  12   0   5   44.50    5.30
 -12   0   5   45.90    4.70
 -12   0   5   49.40    4.50
 -12   0  -5   47.50    6.10
  12   0   5   36.20    4.10
  12   0   5   38.70    4.70
 -12   0   5   39.80    4.80
  12   0  -5   38.20    8.10
  12   0   5   49.99    5.20
  12   1  -5   74.99    6.50
 -12   1   5   83.89    6.20
 -12   1   5   75.39    6.90
  12  -1   5   83.39    6.60
 -12   1   5   82.49    6.70
 -12  -1  -5   80.89    7.70
  12  -1   5   81.69    7.50
  12  -1   5   82.49    7.70
 -12   1   5   66.99    6.20
  12   1  -5   82.89   11.90
  12  -1   5   79.99    7.10
  12   1   5   81.49    6.80
  12   1   5   72.79    6.00
 -12   1  -5   76.29    9.50
  12   1   5   86.19    7.30
  12   1   5   83.69    7.50
  12  -1  -5   75.19   10.50
  12  -1  -5   73.79    5.90
  12   1   5   75.79    6.30
  12   1   5   75.59    6.10
  12   1   5   73.59    6.40
  12   1   5   88.59    7.80
 -12  -1   5   74.39    6.20
 -12  -1   5   71.19    6.90
  12  -2   5   -0.20    1.70
 -12   2   5    1.80    1.20
  12   2  -5  -11.10    5.70
 -12   2   5    1.80    1.50
  12  -2   5    4.70    2.20
  12  -2   5    2.80    1.80
  12  -2   5    3.50    2.60
  12  -2   5   -2.20    1.90
  12   2  -5    5.00    1.50
  12   2   5    2.30    1.20
 -12   2  -5   10.60    6.80
  12   2   5    0.70    1.10
  12   2   5    1.20    1.50
  12  -2  -5    8.00    4.30
  12  -2  -5    3.80    1.50
  12   2   5    1.30    1.30
 -12  -2   5    2.10    1.60
  12   2   5    3.50    2.00
  12   2   5    2.90    1.20
  12   2   5    1.00    1.00
 -12   2  -5    4.70    4.40
  12   2   5   -1.10    2.00
 -12  -2   5    0.30    1.00
  12   2   5    1.50    1.60
  12   2   5    2.20    2.00
  12  -3   5   53.19    6.10
  12  -3   5   62.79    6.40
 -12   3   5   63.29    5.30
  12   3  -5   66.49   15.50
 -12   3   5   74.29    7.10
  12  -3   5   58.69    6.60
 -12   3   5   59.39    5.10
 -12   3   5   61.49    6.10
  12   3  -5   53.39    5.00
  12   3   5   60.29    5.50
  12   3   5   64.19    5.80
  12   3   5   64.49    5.20
 -12   3  -5   58.29    5.50
  12   3   5   68.79    5.80
  12   3   5   61.89    5.30
  12  -3  -5   45.10    9.40
 -12   3  -5   42.40   13.10
  12  -3  -5   70.19    5.40
  12   3   5   61.69    5.80
 -12  -3   5   59.99    5.40
  12   3   5   65.49    6.40
  12   3   5   61.79    5.30
 -12   3  -5   40.10   11.00
  12   3   5   62.39    5.20
 -12   4   5    5.00    1.60
 -12   4   5    0.30    1.10
 -12   4   5    1.40    1.00
  12   4  -5    3.40    1.20
  12   4  -5    5.70    1.70
 -12   4   5    5.70    2.20
  12  -4   5    5.90    2.30
 -12   4   5    2.50    1.20
 -12   4  -5    1.40    1.30
  12   4   5   -0.10    1.20
  12  -4  -5    6.30    1.60
  12   4   5    2.50    1.30
  12   4   5   -0.20    1.30
  12   4   5    2.70    1.30
  12   4   5    3.50    1.40
  12  -4  -5    2.80    1.20
  12   4   5    1.10    1.40
  12   4   5    1.70    1.50
  12   4   5    3.80    1.40
 -12  -4   5    0.90    1.20
 -12   5   5    0.90    0.80
 -12   5   5    0.60    0.80
  12   5  -5    2.30    1.10
 -12  -5  -5    2.30    0.80
  12  -5   5    6.10    2.00
 -12   5  -5    4.90    1.40
  12   5   5    2.60    1.10
  12   5   5    1.50    0.90
  12  -5  -5    2.80    1.00
  12   5   5    0.40    1.00
  12   5   5    2.10    1.10
 -12  -5   5    1.00    0.90
  12   5   5    1.00    1.00
  12   5   5    1.20    0.80
  12   5   5    2.30    0.90
  12  -5  -5    0.90    0.70
  12   0   6  128.19   11.10
  12   0   6  120.39    8.70
  12   0   6  116.29    9.40
 -12   0   6  142.89   12.80
  12   0   6  135.59   10.90
  12   0   6  116.29   10.20
  12   0  -6  143.19   15.80
  12   0   6  111.49    9.30
  12   0   6  110.69    9.50
  12   0  -6  123.69    9.30
 -12   0  -6  140.49   12.10
  12   0   6  134.19   10.30
  12  -1   6   -0.30    2.20
  12  -1   6    0.90    1.90
  12  -1   6   -0.80    1.60
  12   1  -6   -3.10    5.90
  12   1  -6    0.10    1.60
  12   1  -6   -1.30    0.90
 -12   1   6    3.20    1.90
  12  -1   6   -0.50    1.30
 -12   1   6    1.30    1.10
 -12   1   6    0.90    1.70
  12  -1   6    1.40    1.90
 -12   1   6   -0.20    1.60
  12   1   6   -3.50    1.70
  12   1   6    0.10    1.30
  12   1   6    0.80    1.10
  12   1   6    0.50    0.80
  12   1   6   -1.10    0.90
  12   1   6    1.70    1.70
  12   1   6   -0.60    1.40
 -12   1  -6    1.50    4.30
 -12  -1   6   -0.20    1.60
  12   1   6    0.90    1.50
  12  -1  -6   -0.10    0.90
 -12  -1   6    3.40    1.70
  12   1   6    0.10    1.20
  12  -1  -6    9.80    5.00
 -12   2   6   12.90    3.20
 -12   2   6   10.40    2.10
  12  -2   6   11.60    3.20
  12   2  -6   17.50    8.30
 -12   2   6   11.70    2.80
  12   2  -6    9.70    2.10
 -12   2   6    9.50    2.00
  12  -2   6   11.80    2.60
  12   2  -6    5.40    1.70
  12  -2   6   14.00    2.50
  12  -2   6   11.70    3.20
  12   2   6    7.80    1.60
  12   2   6    7.20    2.00
 -12  -2   6    7.40    2.00
  12   2   6    8.10    1.90
 -12   2  -6    0.50    7.90
 -12   2  -6    7.80    1.90
  12   2   6    9.50    2.30
  12   2   6    6.40    2.50
  12   2   6    6.80    1.50
  12  -2  -6   10.40    1.80
  12   2   6   11.90    2.20
  12  -2  -6   10.60    6.00
 -12   2  -6    2.80    6.10
  12   2   6    7.20    2.70
  12   2   6    7.40    3.10
  12   2   6    9.10    1.70
 -12   3   6    1.90    1.30
  12  -3   6    1.90    2.50
  12   3  -6    4.30    1.60
  12   3  -6   -6.30   14.60
  12  -3   6    0.70    1.80
  12  -3   6    3.70    2.00
  12   3  -6    3.20    1.40
 -12   3   6    2.50    1.70
 -12   3   6    5.00    2.60
 -12   3   6    4.90    1.50
  12  -3  -6    3.10    1.30
  12   3   6    2.60    1.80
 -12   3  -6   36.40   16.00
  12   3   6    3.30    1.40
  12   3   6    3.10    3.80
 -12   3  -6    6.10    8.80
  12   3   6    3.60    1.40
 -12  -3   6    3.00    1.40
 -12   3  -6    2.50    1.50
  12  -3  -6   12.10    7.60
  12   3   6    4.50    1.50
  12   3   6    1.70    1.50
  12   3   6    4.60    1.40
  12   3   6    3.40    1.60
 -12   4   6    9.60    1.70
 -12   4   6   14.20    2.00
  12  -4   6   10.20    2.50
  12   4  -6   12.60    2.90
  12   4  -6    9.10    1.70
 -12   4   6   14.50    2.30
 -12   4   6   10.30    1.40
 -12   4   6    8.60    2.10
  12   4   6   12.00    2.10
 -12   4  -6    8.10    1.70
  12  -4  -6   11.20    1.70
  12   4   6    9.30    1.60
  12  -4  -6   11.00    2.60
  12   4   6   14.30    2.00
  12   4   6   11.50    1.90
  12   4   6   13.50    2.00
  12   4   6    6.50    2.20
  12   4   6    7.10    1.70
  12   4   6    6.50    3.00
  12   5  -6    3.70    1.10
 -12   5   6    1.50    0.70
  12  -5  -6    2.10    0.70
  12   5   6    1.60    0.90
  12   5   6    1.10    0.70
  12   5   6    1.60    0.80
  12   5   6    1.90    0.80
  12   5   6    1.60    0.70
  12   5   6    2.30    0.90
  12   0  -7   16.60    2.20
  12   0   7    7.50    2.20
  12   0   7   15.40    2.30
  12   0   7   15.20    3.70
  12   0   7   14.80    3.20
  12   0  -7    4.30    7.00
 -12   0   7   13.40    3.40
 -12   0   7   10.50    2.00
  12   0   7   10.90    1.70
  12   0   7   11.70    2.70
 -12   0   7   17.30    3.40
  12   0   7   14.20    3.70
  12  -1   7    6.40    1.70
 -12   1   7    8.70    2.90
 -12   1   7    9.70    2.00
 -12   1   7    5.80    1.50
  12  -1   7   10.10    2.20
  12  -1   7    3.00    2.30
  12   1  -7   -2.70    7.80
  12  -1   7    4.60    2.90
  12  -1   7   12.10    3.00
  12   1  -7    9.80    1.80
  12  -1   7    8.00    3.00
 -12  -1   7    9.00    1.70
  12   1   7    7.60    2.50
  12   1   7    8.90    2.90
 -12   1  -7    9.70    9.90
  12  -1  -7   12.30    7.10
  12   1   7    5.60    1.90
  12   1   7    9.50    1.50
 -12  -1   7    6.80    2.80
 -12  -1   7    7.20    2.40
  12   1   7    6.10    2.90
 -12   1  -7   -8.80    7.70
  12   1   7   10.50    2.40
 -12   1  -7    6.20    1.70
  12   1   7    6.80    1.80
  12   1   7    9.10    1.50
  12   1   7    7.30    2.30
  12  -1  -7    7.10    1.70
 -12   2   7   27.70    3.70
  12   2  -7   26.90    3.10
 -12   2   7   31.60    4.80
 -12   2   7   26.20    3.10
  12  -2   7   26.20    4.10
  12   2  -7   29.60   13.00
  12  -2   7   23.40    4.40
 -12   2   7   22.30    2.80
  12  -2   7   31.80    5.00
  12   2   7   27.20    2.90
  12   2   7   30.30    2.80
  12   2   7   35.60    4.80
 -12   2  -7   26.70    3.20
  12   2   7   32.30    4.00
  12  -2  -7    7.40   10.00
  12   2   7   21.10    2.70
 -12   2  -7   11.50   11.70
 -12  -2   7   18.90    3.70
  12   2   7   20.40    2.90
  12  -2  -7   24.80    2.90
  12   2   7   30.70    3.30
  12   2   7   21.70    3.60
  12   2   7   21.20    4.00
  12   3  -7   13.60    2.60
  12  -3   7    5.20    2.50
 -12   3   7   10.00    2.30
  12   3  -7    8.80    1.70
 -12   3   7    9.90    1.60
 -12   3   7   12.70    3.30
  12  -3   7    6.80    2.30
  12  -3   7   12.50    2.50
 -12  -3   7    4.70    1.70
  12   3   7    7.60    1.50
  12   3   7    5.70    1.60
  12   3   7    7.40    2.00
  12   3   7   11.70    1.90
 -12   3  -7    8.80    1.80
  12  -3  -7    9.00    1.60
  12   3   7   -0.50   10.00
  12   3   7   12.10    1.90
  12   3   7    6.90    2.00
  12   3   7   11.50    2.10
 -12   4   7    3.50    1.10
  12  -4   7    2.80    1.20
 -12   4   7    6.20    1.50
  12   4  -7    9.90    2.70
 -12   4  -7    4.80    1.10
  12   4   7    3.70    1.40
  12   4   7    4.30    1.00
  12  -4  -7    5.30    1.00
  12   4   7    6.10    1.20
  12   4   7    2.40    1.20
  12   4   7    3.90    1.10
  12   4   7    4.60    1.30
  12   0  -8    2.10    1.00
 -12   0   8    0.60    0.90
  12   0   8    2.70    2.40
  12   0   8    1.00    1.50
  12   0   8    1.60    2.10
  12   0   8    2.60    1.20
 -12   0   8    1.00    1.90
 -12   1   8   12.90    2.20
  12  -1   8    8.20    2.90
  12   1  -8   11.00    1.90
 -12   1   8    8.20    1.60
  12  -1   8   10.70    1.90
  12  -1   8   10.20    2.60
 -12   1   8   13.70    3.30
  12  -1   8   11.30    3.10
  12   1   8   10.30    1.60
  12   1   8   11.90    2.10
 -12  -1   8   14.30    2.70
  12   1   8   13.50    2.80
 -12   1  -8   11.40    1.90
  12  -1  -8   13.30    2.00
  12   1   8   15.50    3.30
  12   1   8   10.10    3.00
  12  -2   8    5.80    2.10
 -12   2   8   11.50    1.90
  12  -2   8   10.70    1.80
 -12   2   8    7.40    1.80
  12  -2   8    5.80    3.40
 -12   2   8   10.90    3.10
  12   2  -8   10.90    1.80
  12  -2   8    4.70    2.40
  12   2   8    5.90    1.60
  12   2   8    8.30    3.10
 -12  -2   8    6.30    1.50
  12   2   8   13.70    2.60
  12  -2  -8    9.40    1.60
  12   2   8    9.40    1.50
 -12   2  -8   10.50    1.80
  12   2   8    7.40    1.40
  12   2   8    7.60    1.60
 -12   3   8    2.90    1.00
 -12   3   8    2.50    1.10
  12   3  -8    0.50    1.30
 -12   3   8    2.40    1.20
 -12   3   8    1.10    1.00
  12  -3   8    0.70    1.10
  12   3  -8    3.70    1.10
  12   3   8    0.10    1.70
  12   3   8    4.20    1.00
  12   3   8    2.40    1.00
 -12   3  -8    2.80    1.10
  12  -3  -8    2.80    0.90
 -12  -3   8    0.40    0.90
  12   3   8    1.80    1.20
  12   3   8    0.40    7.10
  12   3   8    1.00    1.00
 -12   0   9    4.10    0.90
 -12   0   9    4.90    1.90
  12   0   9    3.60    1.10
  12   0   9    6.00    3.00
  12   0  -9    4.30    1.10
  12   0   9    3.30    4.50
  12  -1   9    1.70    1.00
 -12   1   9    2.00    1.10
  12  -1   9    5.90    2.00
  12  -1   9    2.60    4.70
 -12   1   9    1.90    1.10
  12  -1   9    2.40    1.60
 -12   1   9    4.30    2.00
 -12   1   9    0.90    1.10
  12   1  -9    3.90    1.10
  12   1   9    2.30    1.40
  12   1   9    4.60    2.40
  12   1   9    2.40    1.10
  12   1   9    3.00    1.00
  12  -1  -9    3.10    0.90
 -12   1  -9    3.70    1.10
  12   1   9    7.20    4.70
  12  -2   9    0.90    1.20
 -12   2   9    1.20    0.80
  12  -2   9   -0.20    1.50
  12  -2   9   -0.70    2.30
  12   2  -9    0.90    0.80
 -12   2   9    1.60    0.80
  12  -2   9    1.80    1.00
 -12   2   9    0.50    1.00
 -12   2  -9    0.90    0.80
  12   2   9   -0.70    0.70
 -12  -2   9    1.00    0.60
  12   2   9    0.10    3.70
  12  -2  -9    1.90    0.80
  12   2   9    0.30    1.20
  12   2   9    0.30    7.40
  12   2   9    0.20    0.60
  12   0  10   -0.60    1.10
  12   0 -10   -0.20    0.70
  12   0  10   -1.10    4.50
  12   0  10   -2.00    6.30
  12   0  10    0.60    1.10
 -12   0  10   -0.70    0.60
  13   0   0    4.60    2.00
 -13   0   0   -1.30    2.10
 -13  -1   0  668.33   43.20
 -13   1   0  596.64   44.30
  13   1   0  599.94   42.10
  13  -1   0  596.14   42.00
  13   2   0    8.40    5.90
 -13  -2   0   15.20    4.20
  13  -2   0   12.20    3.40
 -13   2   0    8.70    5.20
  13  -3   0   18.40    2.30
  13   3   0   14.20    1.90
  13   3   0   16.20    1.90
  13   3   0   14.00    2.00
  13   3   0   15.00    1.90
 -13   3   0   17.50    2.20
  13  -3   0   18.00    1.90
 -13  -3   0   17.30    5.50
  13  -3   0   13.20    3.20
 -13  -3   0   17.30    2.00
  13   3   0   12.60    2.00
  13   3   0   18.50    2.20
 -13   3   0   13.10    8.70
  13  -3   0   16.20    4.90
  13   3   0   11.70    2.10
 -13  -3   0   16.50    2.00
  13   4   0    7.20    1.80
  13   4   0    4.40    1.30
  13   4   0    7.10    1.50
  13   4   0    4.40    1.30
  13   4   0    2.80    1.20
 -13  -4   0    6.10    5.90
 -13  -4   0    5.60    1.20
  13  -4   0    2.30    2.20
  13  -4   0    3.70    1.60
 -13  -4   0    4.90    1.40
  13   4   0    7.20    1.60
  13  -4   0    3.10    1.00
  13   4   0    4.30    1.10
 -13   5   0    3.40    1.70
  13   5   0    1.30    0.90
  13  -5   0    3.60    2.00
  13   5   0    3.90    1.30
  13   5   0    2.00    1.20
 -13  -5   0    2.80    1.00
  13   5   0    1.90    1.10
 -13  -5   0    1.60    1.10
  13   5   0    2.60    1.20
  13  -5   0    2.20    1.50
  13  -6   0    0.30    1.30
  13   6   0    1.50    0.80
 -13  -6   0    0.40    0.60
  13   6   0    1.00    0.80
 -13   6   0    1.40    1.00
  13  -6   0    0.20    0.80
 -13   0   1    6.30    3.40
  13   0  -1    2.00    2.20
 -13   0  -1    6.40    2.60
  13   0   1    5.40    2.10
 -13  -1  -1   87.59    8.30
 -13   1   1   73.29   15.50
  13   1  -1   83.59    9.40
  13  -1   1   95.09    8.20
  13  -1  -1   84.19    8.50
 -13  -1   1   88.29    9.40
 -13   1  -1   84.79    9.00
 -13  -2  -1  221.18   18.60
 -13   2   1  262.37   22.80
  13  -2   1  252.07   19.00
  13   2  -1  210.28   20.20
 -13   2  -1  249.38   20.70
 -13  -2   1  257.07   20.50
  13  -2  -1  248.88   19.30
 -13   2  -1  242.08   22.30
  13  -3   1   18.00    3.60
  13  -3   1   24.80    2.80
  13   3  -1   30.40    3.90
  13  -3   1   19.00    2.40
  13   3  -1   24.20    2.40
 -13   3   1   -2.50   12.70
  13   3  -1   26.80    2.60
  13   3  -1   20.40    2.40
  13  -3   1   20.30    2.20
 -13   3   1   24.50    3.30
  13   3  -1   22.60    2.40
  13   3  -1   24.50    2.40
  13  -3   1   12.00    4.60
 -13  -3  -1   24.70    5.80
  13  -3  -1   13.60    4.90
  13   3   1   22.50    2.40
 -13  -3   1   19.50    6.40
  13   3   1   20.00    2.30
  13   3   1   19.50    2.60
 -13  -3   1   19.50    2.20
  13  -3  -1   18.60    2.30
  13   3   1   20.50    2.40
 -13  -3   1   23.00    2.40
  13   3   1   25.20    2.50
  13   3   1   21.80    2.50
 -13   3  -1   25.10    9.70
  13  -3  -1   24.50    4.90
  13  -3  -1   20.10    2.60
 -13  -4  -1    9.00    1.40
  13  -4   1    7.90    1.20
  13  -4   1    8.20    3.00
  13   4  -1    8.70    1.60
  13   4  -1    8.20    2.00
  13  -4   1    8.20    1.80
  13   4  -1    7.80    1.80
  13   4  -1   10.80    1.80
 -13  -4  -1    4.90    5.70
 -13   4   1    9.40    1.90
  13   4  -1    5.40    1.70
  13   4  -1    6.80    1.30
  13  -4   1   11.20    7.30
  13   4   1    5.50    1.50
  13  -4  -1    3.40    4.80
  13  -4  -1    6.40    1.50
 -13  -4   1    5.70    1.60
 -13  -4   1    8.00    1.50
  13   4   1    8.00    1.80
  13   4   1    6.00    1.50
  13  -4  -1    4.10    2.40
  13  -4  -1    8.00    2.20
  13   4   1    5.70    1.70
  13   4   1    5.80    1.50
  13   4   1    7.30    1.40
 -13   4  -1    4.30    1.50
 -13  -4   1    4.70    6.90
 -13   4  -1    7.00    2.00
  13   4   1    8.30    1.90
  13   5  -1   21.60    2.60
  13   5  -1   16.70    2.30
  13  -5   1   12.10    3.20
 -13  -5  -1   19.70    2.20
  13   5  -1   16.80    2.40
  13   5  -1   15.50    2.20
  13  -5   1   20.20    2.70
 -13  -5  -1   15.10    2.20
 -13  -5   1   19.90    2.40
  13   5   1   21.10    2.60
 -13  -5   1   19.90    2.20
  13   5   1   18.70    2.90
  13  -5  -1   16.30    2.00
  13   5   1   14.20    2.00
  13   5   1   15.60    2.10
  13   5   1   17.90    2.50
  13   5   1   21.50    2.50
  13   5   1   19.40    2.80
  13  -5  -1   18.10    2.80
  13  -5  -1   11.40    3.20
 -13   5  -1   19.20    3.00
  13   6  -1    7.20    1.30
 -13  -6  -1    5.90    1.10
  13   6   1    8.60    1.40
  13   6   1    5.50    1.20
  13   6   1    6.80    1.30
  13   6   1    8.30    1.50
 -13  -6   1    7.60    1.20
  13   0  -2    5.50    2.90
 -13  -1  -2  666.13   46.70
 -13   1   2  709.93   50.09
  13   1  -2  751.92   49.40
 -13   1  -2  639.94   47.90
 -13  -1   2  668.33   49.20
  13  -1  -2  746.73   48.40
  13   2  -2  135.99   14.10
 -13   2   2  110.29   15.60
 -13  -2  -2  118.29   10.10
  13  -2   2   98.69   10.80
  13  -2  -2  121.19   11.50
 -13   2  -2  101.69   12.20
 -13  -2   2  140.39   13.70
  13  -3   2   59.79    6.80
 -13  -3  -2   67.79    8.80
  13   3  -2   81.29    5.90
 -13   3   2   66.69    6.40
  13   3  -2   71.19    5.70
  13   3  -2   74.19    5.60
  13  -3   2   69.89    6.10
  13  -3   2   78.89    5.70
  13   3  -2   76.09    5.40
  13   3  -2   71.29    5.50
  13   3   2   70.29    5.90
  13  -3  -2   75.09    5.60
  13   3   2   73.89    5.70
 -13  -3   2   76.19   12.00
 -13   3  -2   58.69   13.20
  13   3   2   70.39    5.80
 -13   3  -2   65.59    5.90
  13  -3  -2   62.89    5.70
  13   3   2   79.59    6.20
  13   3   2   68.69    5.60
  13  -3  -2   57.99    6.70
  13   3   2   77.19    5.70
  13  -3  -2   58.19    9.10
  13   3   2   79.69    5.70
 -13  -3   2   73.09    5.50
 -13  -3   2   77.19    5.70
 -13   3  -2   69.09   11.60
  13  -4   2   15.10    2.50
  13   4  -2   12.70    2.20
 -13   4   2   11.30    2.50
  13   4  -2   13.50    2.40
  13  -4   2   11.70    3.40
  13  -4   2   21.90    8.20
  13   4  -2   10.40    2.90
 -13  -4  -2   12.10    2.20
 -13  -4  -2   12.60    6.10
 -13  -4   2   15.40    2.20
  13   4   2   15.40    2.20
 -13   4  -2   16.90    2.80
  13   4   2   14.30    2.30
  13  -4  -2    7.70    5.60
 -13  -4   2   15.50    2.00
  13   4   2   15.70    2.70
  13  -4  -2   15.20    2.10
 -13   4  -2   -1.40    8.30
  13  -4  -2   12.60    2.40
  13   4   2   19.00    2.50
  13   4   2   12.20    2.40
 -13  -4   2   21.40    9.70
  13   4   2   10.70    2.10
  13   4   2   13.90    2.00
  13   4   2    8.80    3.20
  13   5  -2    8.70    1.60
 -13  -5  -2    8.50    1.50
  13   5  -2    8.40    1.70
  13   5  -2    9.80    2.00
 -13   5   2   12.80    2.40
  13  -5   2   10.80    1.80
  13  -5   2   12.00    3.00
  13   5   2    9.60    1.70
  13   5   2   11.00    1.70
  13  -5  -2    9.30    1.90
  13   5   2   12.70    2.10
  13  -5  -2   11.70    1.60
  13   5   2    7.00    1.70
 -13  -5   2    8.00    1.50
  13   5   2   11.00    2.10
  13   5   2    8.20    1.90
 -13  -5   2    8.30    1.80
  13   5   2    6.70    1.50
  13   6  -2   -0.10    0.90
 -13  -6  -2    2.20    0.70
 -13   6   2    3.00    1.70
  13  -6   2    3.80    1.40
  13   6   2    1.90    0.80
  13   6   2    0.80    0.90
 -13  -6   2    3.60    1.10
  13   6   2    0.70    0.90
 -13  -6   2    1.50    0.70
 -13   6  -2    3.60    1.90
 -13   0   3    1.70    3.50
 -13   0  -3    2.10    1.70
  13   0  -3    2.30    2.50
 -13  -1  -3   51.89    5.00
  13   1  -3   55.09    8.10
 -13  -1   3   47.50    8.10
  13  -1  -3   43.20    6.50
 -13   1  -3   39.40    6.10
 -13   1  -3   33.30    6.90
  13  -2   3    8.50    2.50
  13  -2   3   -2.90    4.30
  13   2  -3    6.00    1.20
  13   2  -3   15.40    5.70
 -13  -2  -3    4.60    2.10
 -13   2   3    7.60    1.70
  13   2  -3    7.50    1.80
  13   2  -3    6.80    1.50
  13   2   3    6.20    1.50
  13   2   3    5.00    1.70
  13   2   3    8.50    1.30
  13   2   3    6.20    1.30
  13  -2  -3   10.00    1.90
 -13  -2   3   13.00    5.70
 -13   2  -3    9.90    1.70
  13   2   3   10.20    2.20
 -13   2  -3    6.50    3.90
  13  -3   3   15.50    3.60
  13   3  -3   18.60    2.20
  13   3  -3   16.20    2.40
 -13   3   3   18.10    3.10
  13   3  -3   21.80   11.00
 -13  -3   3   21.40    2.30
  13   3   3   21.70    2.40
 -13   3  -3   19.40    2.80
  13  -3  -3   17.80    3.20
  13   3   3   21.70    2.80
 -13  -3   3   22.30    2.70
  13  -3  -3   20.40    2.70
  13   3   3   14.70    3.10
  13   3   3   21.80    3.00
  13   3   3   18.90    2.40
  13   3   3   16.60    2.40
  13  -3  -3   16.00    5.50
 -13   3  -3   22.60    2.90
  13   3   3   22.60    2.50
 -13   3  -3   16.30    7.10
  13   4  -3   85.59    6.70
  13  -4   3   81.99    8.40
 -13  -4  -3   95.99   11.70
  13  -4   3   77.09    6.60
 -13   4   3   74.79    6.40
 -13   4   3  101.99    8.30
  13   4   3   93.29    7.40
 -13   4  -3   86.89    7.00
 -13   4  -3   66.69   29.30
  13   4   3   87.59    6.80
 -13  -4   3   99.49   18.40
 -13  -4   3   91.79    7.10
  13  -4  -3   83.79    7.00
  13   4   3   91.19    6.90
  13   4   3   87.69    7.20
 -13   4  -3   62.09   14.60
 -13  -4   3   88.59    6.70
 -13   4  -3   81.49    7.20
  13   4   3   91.59    7.00
  13   4   3  101.59    7.10
  13  -5   3    1.90    1.80
  13  -5   3    0.30    1.00
  13   5  -3    2.40    1.30
 -13  -5  -3    0.10    0.80
 -13   5   3    2.50    1.40
 -13   5   3    0.40    0.90
  13  -5  -3   -0.20    1.10
  13   5   3    1.20    1.20
 -13  -5   3    1.40    1.10
  13  -5  -3    0.80    0.90
  13   5   3    0.60    0.80
  13   5   3    1.00    1.20
  13   5   3    1.40    1.20
  13   5   3    0.10    0.90
  13   5   3    0.10    1.10
 -13  -5   3    0.50    0.80
  13   5   3    0.70    0.90
 -13   5  -3    2.50    1.40
  13   0  -4    8.40    3.50
  13   0   4    6.40    2.20
 -13   0   4    2.80    1.60
  13   0   4    1.80    1.60
  13   0  -4    4.10    1.10
 -13   0  -4    4.90    2.50
  13   0   4    4.10    1.70
 -13   0   4    2.50    7.00
 -13   1   4  212.78   15.30
  13  -1   4  198.48   15.50
  13  -1   4  222.38   16.00
  13  -1   4  198.18   15.00
  13   1  -4  186.38   15.10
 -13   1   4  197.98   16.40
  13   1  -4  222.88   20.20
  13  -1  -4  198.28   19.80
 -13  -1   4  216.88   20.60
 -13  -1   4  210.28   15.70
 -13  -1   4  227.08   14.80
  13   1   4  234.58   15.20
  13   1   4  207.88   16.10
  13   1   4  219.28   15.80
  13   1   4  219.88   14.60
 -13  -1   4  226.98   14.50
 -13   1  -4  210.28   17.70
  13  -1  -4  205.48   14.50
  13  -2   4   23.30    4.10
 -13   2   4   22.70    3.10
  13  -2   4   22.40    3.30
  13   2  -4   28.10    2.70
  13   2  -4   25.50    3.00
  13  -2   4   19.00    3.50
  13   2  -4   18.50    7.50
 -13   2   4   21.40    3.70
 -13   2  -4   11.00    6.60
  13   2   4   26.80    4.10
  13   2   4   26.70    2.70
 -13   2  -4   29.20    6.60
  13   2   4   24.60    2.80
  13   2   4   30.70    3.10
 -13  -2   4   27.60    2.60
 -13  -2   4   21.00    9.30
  13   2   4   28.00    2.70
  13   2   4   26.50    2.60
  13   2   4   21.90    3.00
  13  -2  -4   27.80    2.80
  13   2   4   28.90    2.70
  13   2   4   25.40    3.20
  13   2   4   17.60    3.70
 -13  -2   4   24.80    2.80
  13  -3   4    2.10    2.10
 -13   3   4    2.30    1.70
 -13   3   4    0.50    1.30
  13   3  -4    5.40   10.70
 -13   3   4    1.00    1.30
  13   3  -4    2.20    1.30
  13  -3   4    4.40    2.50
  13   3  -4    1.10    1.00
  13  -3   4    1.80    1.60
 -13   3  -4    7.40   11.10
  13   3   4    2.00    1.60
  13   3   4   -0.50    1.20
  13  -3  -4    2.70    1.20
  13   3   4    2.50    1.30
 -13   3  -4    2.90    1.60
  13   3   4    1.40    1.40
 -13  -3   4  -11.30   12.20
 -13   3  -4   10.80    7.50
  13   3   4    1.80    1.20
 -13  -3   4    3.50    1.40
  13   3   4    2.50    1.90
  13   3   4    1.60    1.10
  13   3   4    1.40    1.10
 -13  -3   4    1.50    1.00
  13   3   4    3.20    1.20
 -13   4   4   29.00    3.00
 -13   4   4   25.70    2.80
  13   4  -4   27.60    2.70
  13   4  -4   26.60    3.40
  13  -4  -4   26.40    2.80
  13  -4  -4   28.50    3.70
  13   4   4   26.80    3.60
 -13   4  -4   30.40   11.60
 -13   4  -4   21.40    3.40
 -13  -4   4   21.40    2.50
 -13  -4   4   29.40    3.80
  13   4   4   25.50    3.50
  13   4   4   26.40    3.60
  13   4   4   26.40    3.50
  13   4   4   31.20    3.70
  13  -4  -4   29.50    8.10
  13   4   4   28.20    3.10
  13   4   4   26.40    3.30
 -13   5   4    6.00    1.70
  13  -5   4    8.50    2.90
  13   5  -4    6.50    1.20
 -13   5   4    4.90    1.20
  13   5  -4    8.70    1.90
  13   5   4    5.50    1.50
  13   5   4    7.20    1.70
  13   5   4    4.70    1.50
  13   5   4    8.80    2.10
 -13  -5   4    6.80    1.70
  13   5   4    7.40    1.50
  13   5   4    7.40    1.50
  13  -5  -4   10.50    2.70
  13   5   4    6.30    1.80
 -13   0   5    1.50    1.20
 -13   0  -5   -2.80    2.70
 -13   0   5   -0.10    1.60
  13   0   5   -2.10    1.90
  13   0   5   -0.20    0.80
  13   0   5   -2.50    1.10
 -13   0   5    0.50    1.00
  13   0   5   -0.20    1.20
  13   0  -5    1.20    0.80
 -13   0   5    1.30    1.30
  13   0   5    4.80    2.30
  13   0   5    2.70    1.40
  13   0   5    0.30    0.90
  13   0  -5    1.80    3.60
 -13  -1  -5   25.80    4.10
 -13   1   5   21.70    3.30
  13   1  -5   22.00    7.10
 -13   1   5   27.00    2.90
  13  -1   5   28.60    4.50
 -13  -1  -5   16.10    3.50
  13  -1   5   26.30    4.50
  13   1  -5   19.70    2.50
  13   1  -5   27.40    3.20
  13   1   5   21.30    3.30
  13  -1  -5   38.90    7.80
 -13   1  -5   12.90    6.30
  13   1   5   24.70    2.90
 -13  -1   5   21.90    2.90
  13   1   5   26.20    3.90
  13   1   5   21.60    4.30
  13   1   5   21.90    2.30
  13   1   5   21.90    2.70
  13   1   5   21.00    3.00
 -13  -1   5   25.10    3.50
  13   1   5   24.00    2.30
  13   1   5   22.70    4.10
 -13   1  -5   31.80    6.50
  13   1   5   22.30    2.60
  13  -2   5  109.09   11.20
  13   2  -5   83.39    7.10
 -13   2   5  107.79    7.40
  13  -2   5  101.69    8.80
  13  -2   5  101.69    9.70
  13  -2   5  102.39    8.00
  13  -2   5  114.59    9.80
 -13   2   5  100.29    8.60
  13   2   5   90.59    7.30
  13  -2  -5  102.29    7.50
  13   2   5   87.49    7.00
  13   2   5   89.39   10.20
  13  -2  -5   80.09   12.10
 -13  -2   5  104.79    7.60
  13   2   5   83.19    8.30
  13   2   5   87.09    8.30
 -13   2  -5   86.39    7.90
  13   2   5   89.39    8.90
 -13   2  -5  112.79   12.60
  13   2   5   87.49    9.10
  13   2   5   88.49    8.40
  13   3  -5   16.20    2.40
 -13   3   5   14.60    2.20
 -13   3   5   13.20    3.40
  13  -3   5   19.20    3.20
  13  -3   5   14.70    3.30
  13  -3   5    9.10    3.50
  13   3  -5   17.90    2.90
  13  -3   5   16.10    3.40
 -13   3   5   17.20    2.50
 -13   3   5   22.70    3.40
  13   3   5   18.90    2.50
  13   3   5   14.80    2.90
  13  -3  -5   15.80    6.10
 -13   3  -5   27.50    8.50
 -13   3  -5   12.40    2.50
 -13   3  -5   43.80   13.20
  13   3   5   16.50    2.50
  13  -3  -5   17.70    2.60
  13   3   5   22.90    3.10
  13   3   5   20.10    2.50
  13   3   5   18.80    2.70
 -13  -3   5   21.00    2.80
  13   3   5   15.90    2.70
  13   3   5   10.90    2.90
  13   3   5   16.10    2.50
  13   3   5   21.70    4.10
  13   4  -5    5.30    1.80
  13  -4   5    4.40    2.30
 -13   4   5    3.50    1.30
  13   4  -5    8.90    1.50
 -13   4   5    2.50    1.80
 -13   4   5    5.20    2.10
 -13   4   5    5.30    1.70
  13   4   5    7.50    1.60
 -13  -4   5    5.60    1.60
  13   4   5    6.20    1.60
  13   4   5    6.20    1.60
  13   4   5    7.00    1.80
  13   4   5    4.90    1.80
  13  -4  -5    3.10    1.20
 -13   4  -5    3.90    1.50
  13   4   5    6.10    1.80
  13   4   5    6.30    1.60
  13  -4  -5    6.60    1.60
 -13   5   5    3.20    0.90
  13  -5   5    6.60    2.00
 -13   5   5    3.70    1.00
  13   5  -5    6.30    1.40
 -13  -5   5    4.00    1.00
  13   5   5    5.30    1.30
  13   5   5    3.50    1.00
  13  -5  -5    5.40    1.10
  13   5   5    2.40    0.90
  13   5   5    4.00    0.90
  13   5   5    1.60    1.10
  13   5   5    2.90    1.10
  13  -5  -5    3.10    0.80
 -13   0   6   12.00    2.60
  13   0  -6   12.10    1.90
 -13   0   6   11.00    1.90
  13   0   6    6.90    2.50
  13   0   6   10.50    3.30
  13   0   6    8.30    1.80
  13   0   6    4.10    3.20
  13   0  -6   13.30    5.90
 -13   0   6    6.70    2.50
  13  -1   6    8.40    2.60
  13   1  -6    6.30    1.50
  13  -1   6    6.30    1.50
  13   1  -6    3.30    2.00
 -13  -1  -6    3.70    3.10
  13  -1   6    7.60    2.70
  13  -1   6    5.30    1.80
  13  -1   6    7.90    2.30
  13  -1   6    7.20    3.10
 -13   1   6    3.50    1.40
  13   1   6    6.20    1.30
 -13  -1   6    4.10    1.70
  13   1   6    4.10    1.20
 -13  -1   6    5.60    2.30
 -13   1  -6   11.50    5.50
  13   1   6    6.10    2.30
  13   1   6    7.30    2.80
 -13  -1   6    4.40    3.30
  13   1   6   10.60    3.10
  13   1   6    4.40    2.10
  13   1   6    3.10    1.80
  13   1   6    7.80    2.20
  13   1   6    2.10    1.40
  13  -1  -6    9.00    1.70
  13   1   6    6.30    1.60
 -13   2   6   14.40    3.60
 -13   2   6   11.50    1.90
  13   2  -6    2.40    9.10
 -13   2   6   10.90    2.00
  13   2  -6   10.60    2.00
  13   2  -6   16.20    2.70
  13  -2   6   18.00    3.80
 -13   2   6   15.30    2.60
  13  -2   6   11.20    2.40
  13  -2   6   10.70    3.40
  13  -2   6    9.30    2.30
  13   2   6   13.80    1.90
  13   2   6   11.20    1.90
  13  -2  -6    1.30    6.40
  13   2   6    9.80    2.20
  13   2   6   15.40    2.70
  13   2   6   12.90    1.90
  13   2   6    8.10    2.60
  13  -2  -6   14.10    2.30
  13   2   6    9.00    3.10
  13   2   6   12.50    2.00
 -13   2  -6    4.40    9.00
 -13   2  -6    8.60    7.10
  13   2   6   12.00    3.20
 -13  -2   6    9.90    2.20
  13   2   6   13.70    2.60
 -13   2  -6   12.90    2.40
  13   2   6   13.60    2.30
 -13   3   6   10.10    1.70
  13  -3   6    6.20    2.90
 -13   3   6   12.70    3.20
  13  -3   6    9.40    2.40
  13  -3   6    6.50    2.40
  13   3  -6    9.00    2.20
 -13   3   6    6.90    2.20
 -13  -3   6    5.60    1.60
  13   3   6    5.00    4.00
  13   3   6    9.90    2.00
  13   3   6    8.00    2.00
 -13   3  -6   10.10    2.10
  13   3   6    8.90    1.70
  13  -3  -6    8.80    1.80
  13   3   6    7.00    2.50
  13   3   6    8.60    1.90
  13   3   6   11.10    2.20
  13   3   6   13.00    2.00
 -13   4   6    1.40    1.20
 -13   4   6    3.00    1.50
  13  -4   6    2.20    1.60
 -13   4   6    0.90    1.40
  13   4  -6    0.10    1.00
  13   4  -6    1.50    1.70
  13  -4  -6    1.50    1.00
  13   4   6    0.20    0.90
  13   4   6    2.30    1.50
  13  -4  -6    1.70    1.50
 -13  -4   6    1.70    1.20
  13   4   6    1.50    1.00
  13   4   6    0.60    1.40
  13   4   6    0.60    1.10
  13   4   6    1.60    1.10
  13   4   6    0.50    1.00
  13   4   6    0.70    1.20
 -13   4  -6    1.50    1.20
 -13   5   6    0.80    0.60
  13   5   6    2.60    1.10
  13   5   6    2.10    0.80
  13   5   6    4.30    1.10
  13   5   6    2.40    1.10
 -13   0   7    1.00    1.10
  13   0  -7    0.90    1.10
  13   0   7   -0.10    1.00
  13   0   7    2.10    1.90
  13   0   7   -2.40    1.80
  13   0   7    4.50    2.80
  13   0  -7   10.10    7.30
  13   0   7   -0.10    1.30
 -13   0   7    0.70    1.90
  13   0   7    1.60    2.00
  13   1  -7   -2.00    7.80
  13  -1   7    3.60    1.70
  13   1  -7    4.10    1.50
  13  -1   7    9.60    3.20
  13  -1   7    3.00    1.40
  13  -1   7    7.80    2.60
  13  -1   7    6.60    3.00
 -13   1   7    5.00    1.30
  13  -1   7    7.30    2.50
 -13   1   7   10.20    2.80
 -13   1   7    3.20    1.70
  13  -1  -7    7.10    1.60
  13  -1  -7   -7.00    6.90
  13   1   7    2.70    2.00
  13   1   7    3.70    1.00
  13   1   7    5.00    2.80
  13   1   7    2.20    1.70
 -13  -1   7    5.30    2.50
 -13   1  -7   -2.70    7.10
  13   1   7    5.10    1.30
  13   1   7    6.50    2.10
 -13   1  -7    4.70    1.50
  13   1   7    2.90    2.00
  13   1   7    6.00    1.60
 -13   1  -7   -0.40    9.40
 -13  -1   7    3.50    1.40
  13   1   7    6.40    2.80
  13   2  -7   20.80    2.70
  13  -2   7   15.10    3.40
 -13   2   7   21.10    2.70
 -13   2   7   22.90    4.10
  13  -2   7   19.50    2.70
  13  -2   7   23.60    4.10
 -13   2   7   13.70    2.20
  13  -2   7   26.20    3.80
 -13   2   7   18.10    2.70
  13   2  -7   16.10    2.90
  13   2   7   15.50    3.00
  13   2   7   24.00    2.90
 -13   2  -7   16.80    2.60
  13   2   7   18.90    3.90
  13   2   7   20.70    2.40
  13  -2  -7   17.80    2.50
  13   2   7   17.70    2.40
  13   2   7   17.20    2.50
 -13  -2   7   17.30    2.90
  13   2   7   21.10    4.00
  13  -3   7   -1.30    1.80
 -13   3   7    1.30    1.20
  13   3  -7    0.20    1.00
  13  -3   7    0.60    1.60
  13  -3   7   -2.30    1.70
 -13   3   7    0.40    1.00
  13   3   7   -0.70    7.70
  13   3   7    0.60    1.60
  13   3   7    0.20    0.90
  13   3   7    1.20    1.00
  13   3   7    1.60    1.00
  13   3   7    0.30    1.10
  13   3   7   -1.00    0.90
  13   3   7    1.80    1.20
 -13   3  -7    0.00    1.10
 -13   4   7    2.80    1.00
 -13   4   7    2.90    1.10
  13   4  -7    3.40    1.30
 -13   4   7    2.80    1.30
 -13   4  -7    4.20    1.10
  13   4   7    2.70    1.10
  13   4   7    3.30    1.00
  13   4   7    1.10    1.20
  13   4   7    1.70    0.80
  13   4   7    3.30    1.00
  13  -4  -7    2.90    0.80
  13   0  -8    0.70    0.90
  13   0   8    2.00    2.20
 -13   0   8   -0.10    0.90
  13   0   8   -0.10    0.80
 -13   0   8    2.00    2.10
  13   0   8   -1.00    1.30
  13   0   8   -0.70    1.90
  13   1  -8   20.80    2.50
 -13   1   8   22.20    2.80
 -13   1   8   22.10    3.30
  13  -1   8   20.50    2.60
  13  -1   8   22.90    3.60
  13  -1   8   26.50    4.40
 -13   1   8   17.80    2.60
 -13   1   8   29.80    4.40
  13  -1   8   26.10    3.90
  13   1   8   17.00    2.50
 -13  -1   8   22.00    3.80
 -13   1  -8   20.20    2.60
  13  -1  -8   23.10    2.60
 -13  -1   8   19.30    2.40
  13   1   8   13.80    3.50
  13   1   8   22.40    3.50
  13   1   8   21.20    4.10
  13  -2   8    0.60    2.40
  13   2  -8    1.90    1.20
  13  -2   8    1.70    1.00
  13  -2   8    0.60    1.40
  13  -2   8   -0.50    2.60
 -13   2   8    0.80    1.00
 -13   2   8    1.50    1.10
 -13   2   8    2.00    2.20
 -13  -2   8    1.70    0.90
  13   2   8    2.40    1.70
  13   2   8    0.50    2.20
  13   2   8    0.50    1.00
  13   2   8    5.20    2.70
  13   2   8    1.10    1.30
 -13   2  -8    0.70    1.20
  13   2   8    0.60    0.70
  13   2   8    0.10    0.90
  13  -3   8   13.40    2.10
  13  -3   8   12.40    1.90
 -13   3   8    9.20    1.50
 -13   3   8   15.20    2.50
  13   3   8   21.00    6.10
  13   3   8   11.20    1.50
  13   3   8   10.70    2.30
  13   3   8   11.90    1.80
 -13   3  -8   13.50    1.80
  13   3   8   12.20    1.50
 -13  -3   8   11.90    1.50
  13   0   9    0.00    2.80
  13   0   9    0.80    2.00
 -13   0   9    0.30    1.50
 -13   0   9   -1.00    0.50
  13   0   9   -0.70    0.70
  13   0  -9   -0.40    0.70
  13   0   9    0.10    1.40
 -13   1   9   20.30    3.00
 -13   1   9   23.60    2.30
 -13   1   9   14.20    2.00
  13  -1   9   19.50    2.20
  13   1  -9   20.00    2.20
  13  -1   9   22.80    3.30
  13  -1   9   20.00    2.90
  13  -1   9   16.10    4.60
 -13   1  -9   22.40    2.40
  13  -1  -9   16.10    2.10
  13   1   9   23.30    3.70
  13   1   9   10.20    4.60
  13  -2   9    4.10    1.90
  13  -2   9    1.60    3.40
  13  -2   9    2.80    0.80
  13  -2   9    6.80    1.60
 -13   2   9    4.70    0.90
 -13   2  -9    4.30    1.00
  13   2   9    2.20    1.00
  13   2   9    1.70    9.80
  13   2   9    1.30    1.10
  13  -2  -9    5.70    1.00
  13   2   9    3.40    1.00
  14   0   0  355.16   25.40
 -14   0   0  355.46   27.00
 -14   1   0    2.60    2.80
  14   1   0    2.00    3.60
 -14  -1   0    2.70    2.50
  14  -1   0    1.70    2.10
 -14   2   0  228.68   22.50
  14  -2   0  242.98   19.20
 -14  -2   0  254.57   20.10
 -14  -3   0   58.19    8.80
  14   3   0   56.59    4.40
  14  -3   0   51.79    5.60
  14   3   0   54.79    4.50
 -14  -3   0   46.90    4.90
  14   3   0   50.59    5.90
 -14   3   0   49.50   13.90
  14   3   0   52.29    4.40
  14  -3   0   49.70    7.50
 -14  -3   0   58.39    4.60
  14  -3   0   49.30    4.10
  14   3   0   52.49    4.40
  14   3   0   55.29    4.30
  14   3   0   59.59    4.60
  14  -3   0   49.10    4.50
  14   4   0    9.00    1.80
 -14  -4   0    5.30    7.10
 -14  -4   0    6.50    1.70
  14   4   0    8.90    1.60
  14   4   0    9.60    1.90
 -14  -4   0    8.80    1.50
  14   4   0    8.70    1.90
  14  -4   0   16.70    6.00
  14   4   0    7.90    1.60
  14  -4   0    8.20    1.40
  14   4   0    6.70    2.00
  14  -4   0    4.20    2.60
 -14  -5   0   12.00    1.80
 -14  -5   0   11.90    2.00
  14   5   0   14.90    2.20
  14   5   0    8.60    2.00
 -14   5   0   15.80    2.70
  14   5   0   14.90    2.20
  14   5   0   15.90    2.60
  14  -5   0   14.90    2.50
  14   5   0   11.70    1.80
 -14  -6   0    5.30    0.90
  14   6   0    4.00    1.10
 -14   6   0    6.00    1.30
  14  -6   0    3.50    1.60
  14  -6   0    5.80    1.10
  14   6   0    4.20    0.90
 -14   0   1 3642.54  217.68
  14   0  -1 3394.26  215.78
 -14   0  -1 2942.61  215.98
 -14   1   1  417.26   31.30
  14  -1   1  426.76   28.50
 -14  -1  -1  351.76   28.50
  14  -1  -1  414.26   29.10
 -14  -1   1  355.56   29.60
 -14   1  -1  409.56   31.10
 -14   1  -1  434.86   29.90
 -14   2   1   57.99   10.60
  14   2  -1   41.80    8.30
 -14  -2  -1   57.99    7.00
  14  -2   1   60.19    7.10
  14  -2  -1   60.69    7.50
 -14   2  -1   52.79    8.20
 -14  -2   1   67.89    8.70
 -14   2  -1   56.89   10.70
  14   3  -1   39.00    3.80
  14   3  -1   39.40    3.70
  14  -3   1   40.70    3.60
  14   3  -1   41.00    3.60
  14   3  -1   35.40    3.50
 -14  -3  -1   47.70    7.50
  14   3  -1   34.30    3.30
  14  -3   1   35.80    6.90
  14  -3   1   41.00    5.00
  14   3  -1   45.20    3.60
  14  -3   1   33.80    3.70
  14   3   1   42.30    3.70
 -14  -3   1   40.20    3.40
  14   3   1   45.10    3.70
  14  -3  -1   32.60    3.60
 -14   3  -1   34.10    8.30
  14   3   1   36.70    3.40
  14   3   1   36.20    3.40
  14  -3  -1   35.20    7.00
 -14  -3   1   42.10    8.60
 -14   3  -1   34.80    3.70
  14   3   1   33.80    3.20
  14   3   1   39.50    3.50
 -14  -3   1   39.60    3.50
  14  -3  -1   38.50    3.40
 -14  -4  -1    2.10    1.40
  14   4  -1    4.70    1.60
  14   4  -1    7.60    2.10
 -14  -4  -1    4.20    1.10
  14   4  -1    1.00    1.20
  14  -4   1    3.40    2.70
 -14  -4  -1    4.80    5.40
  14  -4   1   -5.00    6.10
  14  -4   1    1.30    0.80
  14   4  -1    3.00    1.30
  14   4  -1    5.10    1.70
 -14  -4   1    4.30    1.30
  14   4   1    4.40    1.70
  14   4   1    2.70    1.60
  14  -4  -1    2.50    1.50
  14  -4  -1    2.10    1.00
  14  -4  -1    2.10    2.20
  14   4   1    4.70    1.50
  14   4   1    4.60    1.60
 -14  -4   1   -2.80    6.70
  14   4   1    3.10    1.20
  14  -4  -1   -6.30    4.90
  14   4   1    0.90    2.00
  14   4   1    4.70    1.50
  14   5  -1   58.09    4.50
  14  -5   1   53.99    6.00
  14   5  -1   42.80    4.20
  14   5  -1   50.59    4.50
 -14  -5  -1   53.89    4.30
 -14  -5  -1   54.79    4.20
 -14  -5   1   47.60    4.40
  14  -5  -1   47.30    5.50
 -14  -5   1   55.09    4.30
  14   5   1   43.60    4.40
  14   5   1   56.59    4.50
  14   5   1   52.29    4.80
  14   5   1   43.30    4.10
  14   5   1   45.30    4.50
  14   6  -1    2.70    1.00
 -14   6   1    1.90    1.00
  14  -6   1    1.30    0.70
 -14  -6  -1    2.90    0.80
  14   6   1    1.10    0.90
  14   6   1    1.80    0.80
 -14  -6   1    2.90    0.70
 -14   6  -1    2.40    1.10
  14  -6  -1    2.60    1.00
  14   0  -2   67.39    7.70
 -14   0   2   79.59    9.10
 -14   0  -2   48.70    6.90
 -14   1   2  282.17   25.60
 -14  -1  -2  313.87   21.20
  14   1  -2  299.97   23.10
  14  -1  -2  258.37   21.70
 -14  -1   2  302.57   23.60
 -14   1  -2  251.67   21.70
  14  -2   2  221.98   16.40
  14   2  -2  249.68   16.10
  14   2  -2  232.98   16.10
  14  -2   2  224.48   18.50
  14   2  -2  205.98   21.00
 -14  -2  -2  232.18   18.00
  14  -2   2  207.28   16.70
 -14   2  -2  204.68   22.00
  14   2   2  248.58   16.40
 -14   2  -2  266.07   21.00
  14   2   2  245.58   16.20
  14   2   2  233.78   16.00
  14  -2  -2  231.28   16.00
  14  -2  -2  260.97   19.80
  14   2   2  233.48   15.90
 -14  -2   2  242.98   21.20
  14   2   2  241.08   15.90
 -14  -2   2  252.47   16.50
  14   3  -2   40.00    3.50
  14  -3   2   33.30    3.70
  14  -3   2   22.40    6.50
  14   3  -2   35.80    3.10
 -14   3   2   37.60    4.20
 -14  -3  -2   30.20    6.00
  14  -3   2   27.80    3.20
  14   3  -2   30.20    3.30
 -14  -3   2   32.20    3.10
  14   3   2   31.10    3.10
  14   3   2   38.10    3.50
  14  -3  -2   32.20    3.40
  14  -3  -2   33.60    6.70
 -14  -3   2   34.50    3.30
  14   3   2   29.80    3.20
  14  -3  -2   32.10    3.10
 -14   3  -2   28.80    7.90
  14  -3  -2   30.20    4.40
  14   3   2   30.50    3.40
 -14   3  -2   20.30   10.40
  14   3   2   33.10    3.20
  14   3   2   34.20    3.20
 -14  -3   2   34.20    8.70
  14   3   2   40.60    3.90
 -14  -4  -2   11.00    1.70
  14  -4   2    9.00    3.20
 -14  -4  -2    5.90    5.20
  14   4  -2   10.50    1.60
  14  -4   2   11.80    2.00
  14   4  -2   12.30    1.80
  14   4  -2   11.20    2.10
  14  -4   2   15.50    9.50
 -14   4   2    4.70    2.60
  14   4  -2    9.30    2.00
  14  -4  -2    9.30    5.80
  14  -4  -2   10.40    1.80
  14   4   2    5.20    2.60
  14  -4  -2   11.20    2.20
 -14   4  -2   11.10    2.10
 -14  -4   2   12.80    1.90
  14   4   2    8.60    1.80
  14   4   2   11.30    2.10
 -14  -4   2    9.50    1.90
  14   4   2   12.60    2.20
  14   4   2   10.70    2.20
 -14   4  -2   11.60    2.30
  14   4   2   11.70    1.90
 -14  -4   2   11.80    8.70
  14   4   2   13.00    2.50
 -14   4  -2   14.30    9.00
  14   4   2    8.90    2.10
  14   5  -2    0.80    1.00
 -14  -5  -2   -0.30    0.60
  14   5  -2   -0.70    1.00
  14  -5   2   -0.30    0.90
  14   5  -2    0.70    1.10
 -14   5   2    0.40    1.40
  14  -5   2    0.70    1.90
 -14  -5  -2    0.20    0.90
 -14  -5   2    0.50    0.90
  14   5   2    0.90    0.90
  14  -5  -2   -0.60    1.80
  14   5   2    1.20    1.30
  14   5   2    0.40    1.10
  14  -5  -2    1.30    0.80
  14  -5  -2   -0.50    1.20
 -14   5  -2    0.10    1.20
  14   5   2    1.30    1.10
  14   5   2    0.00    1.00
  14   5   2    0.40    1.00
 -14  -5   2    0.70    0.90
  14   5   2   -0.30    0.80
 -14   6   2    0.10    0.80
 -14  -6  -2    0.80    0.40
  14   6  -2    0.70    0.70
  14  -6   2    0.60    1.10
 -14   6  -2    0.40    0.80
  14   6   2   -0.40    0.70
  14  -6  -2    1.20    0.80
  14   6   2   -0.30    0.50
  14   6   2    0.30    0.70
  14   6   2    0.20    0.80
 -14  -6   2    0.00    1.30
 -14   0   3  480.95   36.40
  14   0  -3  475.65   35.30
 -14   0  -3  476.25   33.20
  14   1  -3   38.20    7.10
 -14  -1  -3   27.20    4.30
 -14   1   3   23.50    7.60
 -14   1  -3   25.60    6.40
 -14   1  -3   33.50    5.50
 -14  -1   3   36.20    7.70
 -14   2   3    7.30    2.20
  14   2  -3    5.40    5.50
 -14  -2  -3   11.40    2.60
  14  -2   3    5.30    2.10
  14   2  -3    9.70    1.60
  14  -2   3    4.70    2.80
  14  -2   3    7.60    1.80
  14   2  -3    9.90    1.80
  14   2  -3    7.60    1.30
  14  -2   3    9.20    1.90
 -14   2   3    7.10    1.60
 -14  -2   3    6.80    1.30
  14   2   3    7.20    1.60
  14   2   3    6.50    1.30
  14   2   3    6.90    2.60
  14   2   3    9.30    1.50
  14   2   3   11.80    1.90
 -14   2  -3    4.00    5.00
  14   2   3    8.10    1.50
  14   2   3    5.90    1.40
 -14   2  -3    5.50    1.50
 -14  -2   3    7.40    1.50
  14  -2  -3    6.60    3.50
 -14  -2   3   11.10    6.00
  14  -2  -3    7.80    1.50
  14   2   3    7.40    3.30
 -14   2  -3   -0.90    3.80
  14   3  -3   19.90    3.20
  14   3  -3   12.60    2.60
 -14   3   3   14.50    4.20
  14   3  -3   19.40   11.90
  14   3  -3   17.00    2.20
  14  -3   3   22.40    3.40
 -14  -3  -3   17.40    4.90
  14   3  -3   19.40    2.20
  14  -3   3   18.10    4.50
  14  -3   3   14.00    2.50
 -14   3  -3   18.20    7.20
  14   3   3   21.60    2.70
 -14   3  -3   21.80    4.60
 -14   3  -3   20.20    3.30
  14   3   3   15.00    3.10
  14   3   3   22.60    2.90
 -14  -3   3   15.30    2.80
  14  -3  -3   20.20    3.50
  14   3   3   17.90    2.50
 -14   3  -3    6.80    9.80
  14  -3  -3   23.00    5.90
  14   3   3   18.40    2.50
  14   3   3   20.20    2.60
 -14   4   3   53.99    4.40
 -14  -4  -3   37.30    8.00
  14   4  -3   51.99    4.90
  14  -4   3   55.69    4.50
 -14   4   3   53.79    5.80
  14  -4   3   60.19    6.60
 -14   4  -3   49.90    4.90
  14  -4  -3   59.79    5.00
 -14   4  -3   54.09    5.10
  14   4   3   51.69    5.20
  14   4   3   53.59    4.80
 -14   4  -3   60.09   32.50
  14  -4  -3   49.40   10.20
 -14  -4   3   47.50   16.10
 -14  -4   3   49.60    4.70
 -14   4  -3   59.19   11.90
  14   4   3   51.99    5.00
  14   4   3   48.90    4.60
 -14  -4   3   47.50    4.40
  14   4   3   51.29    4.70
  14   4   3   44.20    4.80
  14   4   3   60.19    5.00
  14  -4  -3   54.09    4.50
  14   5  -3    4.30    1.50
 -14   5   3    2.80    1.00
 -14   5   3    8.50    1.90
 -14  -5  -3    5.40    1.10
  14   5  -3    8.10    1.90
  14  -5   3    4.80    1.00
  14  -5   3    3.50    2.10
 -14  -5   3    5.20    1.10
 -14   5  -3    3.10    2.20
  14   5   3    5.10    1.30
  14   5   3    3.00    1.10
  14   5   3    4.20    1.50
  14   5   3    3.70    1.30
  14  -5  -3    4.60    1.40
  14  -5  -3    4.80    1.10
  14   5   3    6.60    1.80
  14   5   3    6.80    1.70
 -14  -5   3    6.50    1.50
  14   5   3    6.10    1.50
  14   0   4   75.19    7.20
  14   0  -4   72.29    6.10
  14   0   4   78.09    6.80
 -14   0   4   85.69    6.30
  14   0  -4   75.19    9.90
  14   0   4   75.49    6.90
 -14   0   4   76.89   13.30
  14   0   4   69.99    7.20
 -14   0  -4   84.09    7.90
  14   0   4   83.59    6.60
  14   0   4   79.39    6.30
  14   1  -4  157.08   17.80
  14  -1   4  134.89   11.60
  14   1  -4  151.48   10.70
  14  -1   4  150.78   10.60
  14  -1   4  163.58   11.00
  14  -1   4  137.59   11.70
 -14   1   4  144.19   11.10
 -14   1   4  135.89   10.50
 -14  -1  -4  136.89   11.10
  14  -1   4  141.49   11.20
 -14  -1   4  159.38   17.40
  14   1   4  158.18   10.90
  14   1   4  139.89   10.00
 -14  -1   4  143.59   10.40
 -14   1  -4  126.99   14.80
  14  -1  -4  153.68   10.30
  14   1   4  135.29   10.00
  14   1   4  150.68   10.30
  14   1   4  150.18   11.40
 -14   1  -4  139.09   13.30
  14   1   4  130.09   11.40
  14  -2   4  108.09    9.20
  14   2  -4  105.79    8.00
 -14  -2  -4  111.69    8.00
  14   2  -4   92.79    7.50
  14  -2   4  112.59    8.70
 -14   2   4  118.89    9.10
  14  -2   4  106.79    8.40
  14  -2   4   87.49    8.90
  14   2  -4  127.89   15.70
  14  -2   4  108.39    8.60
 -14   2  -4   97.69   12.30
  14   2   4  103.79    8.30
  14   2   4  101.79    7.70
  14   2   4  100.19    8.10
  14   2   4   88.49    8.90
  14  -2  -4  106.29    7.70
  14  -2  -4   90.79    9.70
  14   2   4  111.19    7.60
  14   2   4   95.79    7.70
  14   2   4  107.49    8.10
  14   2   4   93.19    8.60
  14   2   4   98.69    7.50
 -14  -2   4  116.49   17.20
  14   2   4  106.79    8.90
 -14  -2   4  106.09    7.60
 -14   2  -4   87.49   14.30
 -14   2  -4   93.29    7.90
  14   2   4   97.79    7.50
  14  -2  -4  121.29   12.60
  14  -3   4    7.30    2.70
  14   3  -4   17.10   12.30
 -14   3   4    7.80    1.50
  14  -3   4    8.10    2.20
 -14   3   4    7.20    2.10
  14  -3   4   10.90    3.10
  14   3  -4    5.40    1.40
  14   3  -4    7.00    1.90
  14   3   4    7.90    1.70
  14  -3  -4    3.50    4.80
  14   3   4    7.20    1.60
 -14   3  -4  -13.20   14.80
  14   3   4    8.60    1.90
 -14  -3   4    3.60   13.00
 -14   3  -4    7.20    1.90
  14   3   4    8.50    2.00
 -14  -3   4    9.50    1.80
  14   3   4    7.10    1.90
  14   3   4    5.20    1.80
  14   3   4    7.30    1.60
 -14  -3   4    6.60    1.40
 -14   3  -4   13.60    7.10
  14   3   4    8.30    2.20
  14  -3  -4    7.00    1.70
  14   4  -4   23.10    2.80
  14   4  -4   27.80    3.40
 -14   4   4   24.60    2.70
  14  -4   4   22.50    4.10
 -14   4   4   25.10    3.80
  14  -4  -4   30.90    8.40
 -14   4  -4   27.40    3.20
  14  -4  -4   26.60    3.10
  14   4   4   24.50    2.90
 -14  -4   4   20.20    2.40
 -14   4  -4   13.30   11.70
 -14   4  -4   25.40    3.30
  14   4   4   23.90    2.90
 -14  -4   4   26.30    3.10
  14  -4  -4   23.50    2.70
  14   4   4   26.20    3.20
  14   4   4   22.90    3.00
  14   4   4   19.50    3.20
  14   4   4   24.40    3.40
  14   4   4   24.80    3.00
  14   5  -4    7.40    1.80
 -14   5   4    6.20    1.10
 -14  -5  -4    5.30    1.30
 -14   5   4    8.30    1.60
  14  -5   4    8.30    2.60
  14   5   4    3.80    1.40
  14   5   4    7.20    1.60
  14   5   4    6.20    1.60
  14   5   4    4.00    1.40
 -14  -5   4    9.00    2.00
  14  -5  -4    5.50    1.10
  14   5   4    8.10    1.70
  14   5   4    6.80    1.40
  14   5   4    6.70    1.40
 -14   0   5   14.80    2.90
  14   0   5   19.50    2.60
 -14   0  -5   11.20    4.10
  14   0  -5   15.90    2.20
  14   0   5   18.50    2.80
  14   0   5   21.60    3.60
  14   0   5   17.50    2.20
  14   0   5   21.40    3.90
 -14   0   5   16.50    2.70
  14   0   5   12.80    2.40
  14   0  -5   17.50    2.90
  14   0  -5   23.30    6.30
  14   0   5   21.50    4.10
  14   0   5   21.70    3.20
  14   1  -5   28.40    2.90
  14  -1   5   20.10    3.30
  14  -1   5   29.10    4.60
 -14   1   5   23.60    3.10
 -14   1   5   34.80    4.10
 -14  -1  -5   29.80    4.20
 -14   1   5   24.80    3.30
  14   1  -5   34.30    8.50
  14  -1   5   28.90    5.00
  14  -1   5   30.60    3.10
  14  -1   5   24.60    3.80
  14   1  -5   31.00    3.40
 -14  -1   5   29.60    3.30
  14   1   5   25.40    2.50
  14   1   5   28.30    2.70
  14   1   5   29.00    3.70
  14   1   5   28.70    2.70
  14   1   5   23.40    3.00
  14   1   5   29.30    4.20
  14   1   5   31.50    4.30
 -14   1  -5   18.50    8.20
  14   1   5   24.20    4.80
  14   1   5   29.50    2.90
  14   1   5   26.90    3.20
  14   1   5   28.60    3.60
  14  -1  -5   32.10    3.00
 -14  -1   5   26.70    3.60
 -14   1  -5   29.20    5.90
  14  -2   5   25.10    4.60
  14  -2   5   35.10    4.00
  14  -2   5   29.30    3.80
  14   2  -5   25.80    2.90
  14  -2   5   27.60    4.00
  14   2  -5   26.90    9.00
  14   2  -5   21.90    3.30
  14  -2   5   37.90    4.30
 -14   2   5   29.20    3.70
  14   2   5   29.10    2.90
  14   2   5   25.80    3.70
  14   2   5   28.60    4.50
  14   2   5   29.90    4.10
  14   2   5   23.90    4.00
  14   2   5   30.80    3.00
  14   2   5   28.70    3.00
 -14   2  -5   27.20    3.40
 -14   2  -5   20.90    6.60
 -14  -2   5   29.80    3.30
  14  -2  -5   30.20    3.10
 -14   2  -5   19.80    8.20
  14  -2  -5   39.90    7.70
  14   2   5   25.00    3.60
  14   2   5   26.40    2.80
  14   2   5   30.70    3.40
  14  -3   5   11.80    3.30
  14  -3   5   13.00    3.10
 -14   3   5   11.80    2.00
  14   3  -5   15.10    2.60
  14   3  -5   25.10   13.90
  14   3  -5   18.00    2.40
 -14   3   5   12.50    2.70
  14  -3   5   13.70    2.80
  14   3   5   12.60    2.50
  14  -3  -5   12.50    2.20
  14   3   5   18.40    2.40
 -14  -3   5   13.50    2.30
  14   3   5   13.30    3.60
  14   3   5   14.80    2.90
 -14   3  -5   22.00    8.60
  14  -3  -5    4.90    6.10
  14   3   5   11.20    2.90
  14   3   5   12.10    2.40
  14   3   5   18.50    2.30
  14   3   5   12.80    2.30
 -14   3  -5   15.60    2.70
  14   3   5   14.50    2.20
 -14   4   5    7.10    2.20
  14   4  -5    9.00    1.50
 -14   4   5    8.00    1.50
  14  -4   5    7.50    2.50
  14   4  -5    9.10    2.00
  14   4   5   10.10    2.00
  14   4   5    4.70    1.70
  14   4   5   11.60    1.90
 -14   4  -5    6.50    1.70
  14  -4  -5    8.40    1.50
  14   4   5    7.10    1.70
  14   4   5    8.40    1.80
  14  -4  -5    7.70    1.70
  14   4   5    9.40    1.80
 -14  -4   5    8.30    1.80
  14   4   5   10.80    2.10
 -14   5   5   16.40    1.90
  14   5   5   18.40    1.80
 -14  -5   5   13.50    2.00
  14  -5  -5   17.30    1.70
  14   5   5   14.90    2.00
  14   5   5   15.10    1.90
  14   5   5   22.00    2.20
  14   5   5   19.10    2.00
  14   0   6   99.39    8.50
  14   0  -6   90.29   13.50
 -14   0   6   98.79    8.10
  14   0  -6   91.79    7.20
  14   0   6   99.39    8.60
  14   0   6   86.59    7.70
 -14   0   6  102.09    7.60
  14   0   6   79.89    7.70
  14   0  -6   97.49    8.00
  14   0   6  106.59    9.50
  14   0   6   85.79    7.30
  14   0   6  106.79    9.20
 -14  -1  -6    3.40    2.40
 -14   1   6    2.30    1.40
  14   1  -6    0.60    6.60
  14   1  -6    1.50    1.10
 -14   1   6    2.20    1.20
 -14   1   6    0.70    1.80
  14  -1   6    0.10    1.60
  14  -1   6   -0.50    1.70
  14  -1   6    2.80    1.80
  14  -1   6    1.70    2.30
  14  -1   6    0.40    2.10
  14  -1   6    2.20    1.20
 -14  -1   6    2.70    2.10
 -14  -1   6    2.10    1.50
  14   1   6    1.20    0.90
  14   1   6    2.20    1.30
  14   1   6    2.30    1.30
  14   1   6   -0.20    1.40
  14  -1  -6    1.80    1.10
  14   1   6    1.10    1.90
 -14   1  -6   -1.20    5.70
 -14   1  -6    4.40    5.80
  14  -1  -6    2.40    5.30
  14   1   6    0.90    2.20
  14   1   6    4.60    1.30
  14   1   6    0.10    2.20
  14   1   6    0.80    1.30
  14   1   6    2.60    1.50
  14   1   6    2.90    1.00
 -14   1  -6    0.50    1.90
  14   2  -6   -5.70    8.80
  14   2  -6   -0.80    1.20
  14  -2   6    1.80    1.70
 -14   2   6    2.30    1.30
  14  -2   6    0.40    2.40
 -14   2   6    1.30    1.20
  14   2  -6    0.90    1.20
 -14   2   6    1.40    2.30
  14  -2   6    3.80    1.90
  14  -2   6    1.90    2.00
  14   2   6    1.20    1.30
 -14   2  -6   14.70    7.20
  14   2   6    0.10    2.00
  14  -2  -6    1.80    1.20
  14   2   6   -0.20    1.30
  14   2   6    0.60    2.00
  14  -2  -6    5.70    5.70
  14   2   6   -0.20    1.30
  14   2   6    2.00    1.20
  14   2   6    1.00    1.00
  14   2   6    1.60    1.40
  14   2   6    1.40    1.10
 -14   2  -6    3.20    1.60
 -14   2  -6   -7.80    7.50
  14   2   6    0.30    1.10
 -14  -2   6    2.40    1.50
  14   2   6   -0.50    1.80
 -14   3   6   23.90    3.50
  14   3  -6   20.80    3.20
  14  -3   6   30.90    3.70
  14   3  -6   17.10    2.70
 -14   3   6   19.00    2.50
  14  -3   6   24.40    3.90
  14   3   6   21.90    2.60
  14   3   6   20.20    3.00
  14  -3  -6   23.90    2.80
  14   3   6   22.70    2.80
 -14  -3   6   21.90    2.80
  14   3   6   27.10    4.80
  14   3   6   21.50    3.00
  14   3   6   25.90    2.70
 -14   3  -6   22.40    3.00
  14   3   6   27.40    2.90
  14   3   6   24.90    3.40
  14   3   6   25.60    3.00
  14   4  -6    3.10    1.40
 -14   4   6    1.00    1.00
  14   4  -6    2.60    0.90
 -14   4   6    3.10    1.50
 -14   4   6    1.80    1.60
 -14   4  -6    2.50    1.50
  14   4   6    0.60    1.40
  14   4   6    3.30    1.30
  14   4   6    2.90    1.20
  14   4   6    2.90    1.20
  14  -4  -6    1.40    1.20
  14   4   6    3.80    1.20
 -14  -4   6    0.80    0.90
  14  -4  -6    2.60    1.00
  14   4   6    1.50    1.30
  14   4   6    3.50    1.40
  14   4   6    0.90    1.20
 -14   0   7   64.59    6.50
 -14   0   7   63.79    5.30
  14   0   7   60.99    5.70
  14   0   7   70.19    7.60
  14   0   7   65.79    5.60
 -14   0  -7   49.80    9.90
  14   0   7   69.19    7.50
  14   0   7   79.69    7.10
  14   0  -7   66.79    5.40
 -14   1   7   12.60    2.20
  14   1  -7   14.10    2.60
  14  -1   7   17.40    2.80
 -14   1   7   14.20    2.20
  14   1  -7    9.50   11.40
  14  -1   7   20.30    4.40
  14  -1   7   15.50    3.50
  14   1  -7   14.10    2.20
  14  -1   7   17.10    3.30
  14  -1   7   17.90    4.00
  14  -1   7   14.60    3.60
 -14   1   7   14.80    3.70
  14   1   7   12.20    2.20
  14  -1  -7   19.60    2.40
  14   1   7   13.30    3.30
 -14   1  -7   16.40    2.40
  14   1   7   17.40    2.60
 -14  -1   7   10.60    2.70
  14   1   7   15.80    3.80
  14   1   7   20.00    3.50
  14   1   7   10.40    2.40
 -14  -1   7   15.30    3.40
  14   1   7   19.10    3.90
  14   1   7   14.60    2.90
  14  -1  -7    9.20    8.90
  14   2  -7   65.49    5.10
  14  -2   7   64.29    6.40
  14  -2   7   59.19    5.30
 -14   2   7   67.49    5.30
  14  -2   7   59.79    6.30
  14  -2   7   61.19    6.60
  14  -2   7   50.09    4.90
 -14   2   7   60.99    5.50
 -14   2   7   66.39    6.70
  14   2   7   60.29    4.90
  14   2   7   56.49    4.80
 -14   2  -7   62.89    5.30
  14   2   7   64.29    4.90
  14  -2  -7   63.39    5.10
  14   2   7   52.49    5.10
  14   2   7   58.49    5.90
  14   2   7   60.89    6.30
 -14   3   7    5.80    1.40
  14  -3   7    4.80    2.10
  14  -3   7    5.60    1.90
  14   3  -7    9.70    2.00
 -14   3   7    7.40    2.00
 -14  -3   7    4.80    1.30
  14   3   7    8.50    1.80
  14   3   7    8.80    1.40
  14   3   7    6.00    2.40
  14   3   7    7.90    1.50
  14   3   7    8.60    1.50
 -14   3  -7    9.50    1.70
  14   3   7   -1.00    7.60
  14   3   7    4.40    1.30
  14  -3  -7   11.00    1.80
  14  -4   7    1.30    1.00
  14  -4   7    1.20    0.70
 -14   4   7    0.80    0.90
  14   4  -7    1.80    0.80
  14   4  -7   -0.10    1.40
 -14   4   7   -0.40    1.10
  14   4   7    1.30    1.00
  14   4   7    0.60    0.70
  14  -4  -7    1.20    0.70
  14   4   7    1.10    0.90
  14   4   7    2.10    0.90
  14   4   7    1.30    0.80
  14   0   8   22.80    4.30
  14   0   8   21.90    3.50
  14   0  -8   14.70    2.20
 -14   0   8   17.40    3.10
  14   0   8   19.30    4.10
  14   0   8   16.50    2.30
 -14   1   8   10.30    1.90
 -14   1   8   11.80    2.80
  14  -1   8   18.10    3.70
  14  -1   8   12.10    1.90
  14   1  -8   15.80    2.20
  14  -1   8    7.30    2.30
  14  -1   8   15.00    3.50
  14  -1   8   14.90    2.80
 -14  -1   8    7.30    1.80
  14   1   8   12.20    2.60
  14   1   8   12.80    3.10
  14   1   8    9.00    1.70
  14  -1  -8   12.80    1.90
  14   1   8   18.70    3.70
  14   1   8   11.20    2.00
  14   1   8    7.70    2.20
 -14   1  -8   11.20    2.50
 -14   2   8    3.20    1.60
  14  -2   8    5.00    1.90
  14  -2   8    2.20    1.00
 -14   2   8    4.10    2.50
  14  -2   8    0.90    1.60
  14   2  -8    2.60    1.10
 -14   2   8    2.50    1.20
  14  -2   8   -2.70    3.50
  14   2   8    2.60    4.70
  14   2   8    1.20    1.80
  14  -2  -8    2.60    1.20
  14   2   8    3.20    1.50
  14   2   8    1.70    0.70
 -14  -2   8    2.90    0.90
 -14   2  -8    3.10    1.30
 -14   3   8    8.10    1.40
  14   3  -8    9.30    1.50
  14  -3   8    9.30    1.70
  14   3  -8    8.20    2.30
 -14   3   8    8.30    1.40
 -14   3   8   11.80    1.70
  14   3   8    8.90    1.60
  14   3   8    8.40    1.30
  14  -3  -8    7.10    1.80
  14   3   8    5.70    1.90
 -14   3  -8    5.50    1.30
 -14   0   9    1.50    1.00
  14   0   9    0.10    0.80
  14   0   9    0.80    1.30
  14   0   9    0.20    2.60
  14   0   9    1.70    2.00
  14   0  -9    3.00    1.00
 -14   1   9   22.20    2.50
  14   1  -9   24.40    2.40
  14  -1   9   27.50    3.60
  14  -1   9   17.30    4.40
  14  -1   9   22.60    3.00
 -14   1  -9   30.00    3.20
  14   1   9   24.70    3.80
  14   1   9   16.90    4.60
  14   1   9   25.10    3.20
  14  -1  -9   22.40    2.40
  14   1   9   22.80    2.40
  14  -2   9    6.50    2.40
  14  -2   9    5.20    1.30
 -14   2   9    4.30    0.90
  14  -2   9    6.10    1.70
 -14   2   9    4.00    1.00
  14   2   9    3.80    0.90
  14   2   9   20.90    7.70
  14   2   9    2.60    1.10
  15   0   0    0.10    2.40
 -15   0   0   -2.30    2.20
  15   1   0    4.10    4.70
 -15  -1   0   -0.20    2.40
 -15   1   0    5.10    3.70
  15  -1   0    3.00    2.50
  15  -2   0   68.39    8.00
 -15   2   0   63.09   11.10
 -15  -2   0   68.99    8.70
  15   3   0   63.69    5.10
  15  -3   0   54.29    5.20
  15   3   0   57.79    5.10
  15   3   0   71.39    5.20
 -15  -3   0   71.69    5.20
 -15  -3   0   71.39    5.10
  15   3   0   61.79    5.20
 -15  -3   0   73.09   10.20
  15   3   0   67.39    5.30
  15   3   0   71.49    5.10
  15   3   0   54.69    5.30
  15  -3   0   65.49    4.90
  15   4   0  197.48   14.60
  15  -4   0  212.58   20.50
  15   4   0  189.78   14.50
 -15  -4   0  245.08   22.20
  15   4   0  207.88   15.40
  15   4   0  230.38   14.70
  15  -4   0  204.48   14.50
 -15  -4   0  223.68   14.40
  15  -4   0  184.78   14.10
  15   4   0  203.68   14.40
  15   4   0  203.58   14.30
  15  -4   0  181.18   15.80
  15   4   0  232.78   14.50
  15   5   0    0.70    1.10
  15   5   0   -0.40    1.20
  15   5   0   -0.20    0.80
  15   5   0    1.00    0.90
  15   5   0   -0.40    0.80
  15   5   0    0.10    0.90
  15  -5   0    1.10    1.20
 -15   5   0    0.90    1.40
  15  -5   0    1.30    1.70
 -15  -5   0    0.60    0.90
 -15  -5   0    0.10    0.60
  15   6   0   14.60    1.90
  15   0  -1    6.90    3.00
  15   0   1    4.00    3.00
 -15   0   1    9.10    3.80
 -15   0  -1    7.80    3.20
 -15  -1  -1  579.04   41.20
  15   1  -1  540.25   41.50
  15  -1   1  573.44   40.50
 -15   1   1  675.83   44.50
 -15   1  -1  542.55   42.90
 -15  -1   1  630.04   42.90
  15  -2   1   26.90    5.70
 -15  -2  -1   48.60    6.30
 -15   2   1   22.00    7.60
  15  -2   1   34.50    4.60
  15   2  -1   28.70    8.30
  15   2   1   40.70    3.70
 -15   2  -1   30.60    8.60
  15  -2  -1   34.90    6.00
  15   2   1   41.20    3.30
  15   2   1   39.70    3.20
 -15  -2   1   31.50    6.70
 -15   2  -1   30.50    6.80
  15   3  -1   25.10    2.60
  15  -3   1   21.50    2.70
  15   3  -1   29.00    2.70
  15  -3   1   24.60    3.10
  15   3  -1   27.30    2.80
  15   3  -1   23.60    2.70
  15  -3   1   23.00    6.00
  15  -3   1   19.90    3.90
  15   3  -1   24.40    2.80
  15   3  -1   31.40    2.90
 -15  -3  -1   22.20    6.00
 -15   3   1   -6.00   14.40
 -15  -3   1   30.10    2.60
 -15  -3   1   21.50    6.80
  15   3   1   20.00    2.70
  15  -3  -1   24.90    4.00
 -15   3  -1   25.70    9.90
  15  -3  -1   27.70    3.00
  15   3   1   28.00    2.50
  15   3   1   30.40    3.10
  15   3   1   22.50    2.60
 -15  -3   1   28.70    2.70
  15  -3  -1   24.00    2.50
 -15   3  -1   21.30    3.00
  15   3   1   28.60    2.80
  15   3   1   26.00    2.80
  15  -3  -1   24.00    5.90
  15   3   1   27.50    2.80
  15   3   1   24.10    2.70
  15   4  -1   25.60    2.80
  15   4  -1   17.70    2.30
  15  -4   1   16.70    3.90
  15  -4   1   24.50    2.90
  15   4  -1   18.90    2.60
  15   4  -1   22.30    2.60
 -15  -4  -1   18.80    2.20
  15   4  -1   17.00    2.40
 -15  -4  -1   19.90    7.00
  15  -4   1   35.20    8.80
 -15  -4  -1   18.60    2.50
  15   4   1   15.50    2.60
  15   4   1   20.70    2.50
  15   4   1   18.20    3.00
 -15  -4   1   27.50    8.50
  15  -4  -1   21.10    3.00
 -15  -4   1   20.00    2.50
  15   4   1   18.00    2.30
  15   4   1   15.90    2.50
 -15   4  -1   13.50    2.40
  15  -4  -1   18.20    7.20
  15   4   1   19.60    2.70
 -15   4  -1   23.00    3.20
  15   4   1   16.20    2.60
 -15  -4   1   19.70    2.30
  15   4   1   23.80    2.30
  15  -4  -1   18.10    2.20
  15   5  -1   25.30    2.80
  15   5  -1   22.80    3.00
 -15  -5  -1   19.70    2.30
  15   5  -1   22.70    2.70
 -15  -5  -1   19.30    2.40
 -15   5   1   22.20    3.20
  15  -5   1   23.50    2.80
  15  -5   1   18.60    3.70
  15   5  -1   28.20    3.70
 -15  -5   1   21.60    2.40
  15  -5  -1   21.40    3.70
  15   5   1   26.40    2.70
  15   5   1   19.40    2.60
  15   5   1   22.00    2.80
  15   5   1   20.00    2.30
 -15   5  -1   21.40    3.10
  15  -5  -1   19.10    2.80
  15   5   1   21.20    3.00
 -15  -5   1   22.40    2.60
  15   6  -1    0.90    0.70
 -15  -6  -1    0.40    0.70
  15  -6   1    2.30    0.70
  15  -6   1    1.40    1.20
 -15   6   1    1.70    1.20
  15   6   1    0.90    0.70
 -15  -6   1    2.60    0.80
  15  -6  -1    0.60    0.90
 -15   6  -1    2.40    1.30
  15   6   1    2.50    0.80
  15   6   1    1.80    1.00
 -15  -6   1    0.40    0.70
  15   0  -2    1.80    2.70
 -15   0  -2    3.50    2.60
 -15   0   2    1.30    3.30
 -15  -1  -2   60.39    6.80
  15   1  -2   76.29    9.30
 -15   1   2   57.69   10.40
 -15   1  -2   63.19    7.60
  15  -1  -2   65.09    7.70
 -15   1  -2   44.30    8.30
 -15   2   2  327.57   28.60
  15   2  -2  310.97   21.20
  15  -2   2  290.27   23.70
  15  -2   2  312.87   21.10
  15   2  -2  318.87   21.00
 -15  -2  -2  334.57   23.50
  15  -2   2  319.67   21.60
  15   2  -2  314.77   21.10
 -15   2   2  285.97   21.00
  15  -2   2  275.27   21.70
 -15  -2   2  339.67   21.20
  15  -2  -2  311.87   21.20
  15   2   2  350.06   21.80
  15   2   2  324.77   21.00
  15  -2  -2  304.37   24.60
  15   2   2  281.47   20.90
  15   2   2  343.17   21.40
  15   2   2  322.37   21.00
  15   2   2  314.17   21.10
 -15   3   2   45.70    4.60
  15   3  -2   30.80    3.30
  15   3  -2   38.50    3.70
  15  -3   2   36.60    4.90
  15   3  -2   36.50    3.20
  15   3  -2   36.20    3.30
  15  -3   2   25.90    7.00
  15   3  -2   37.70    3.60
  15   3   2   37.20    3.50
 -15  -3   2   37.80    9.40
 -15   3  -2   32.40    3.80
  15   3   2   33.80    3.40
  15   3   2   35.30    3.40
  15   3   2   37.00    3.40
  15  -3  -2   35.00    4.80
  15   3   2   34.20    3.60
  15   3   2   30.00    3.50
  15  -3  -2   38.10    3.60
 -15  -3   2   44.20    3.60
 -15   3  -2   25.00   11.40
  15  -3  -2   36.80    3.30
  15  -4   2    2.70    2.30
  15  -4   2    0.80    1.20
  15   4  -2    4.10    1.50
  15  -4   2   -0.50   10.50
 -15  -4  -2   -1.10    5.10
  15   4  -2    1.20    1.10
  15   4  -2    2.20    1.30
  15  -4  -2    1.30    1.10
  15  -4  -2    3.30    2.20
 -15   4  -2    1.40    1.40
  15   4   2    3.20    1.60
 -15  -4   2   19.70    9.50
  15   4   2    3.70    1.60
  15   4   2    1.10    2.10
  15   4   2    2.50    1.20
  15   4   2    3.20    1.40
  15   4   2    4.40    1.50
 -15  -4   2    1.40    1.10
  15   4   2    1.00    1.40
  15   4   2    3.00    1.20
 -15  -4   2    3.20    1.20
  15  -4  -2   11.70    5.80
  15   5  -2    3.60    1.50
  15   5  -2    5.30    1.50
 -15  -5  -2    3.20    1.00
  15  -5   2    3.00    1.20
 -15   5   2    4.80    1.70
 -15  -5  -2    5.30    1.00
  15  -5  -2    4.30    1.90
  15  -5  -2    6.00    1.60
 -15   5  -2    4.50    1.50
 -15  -5   2    2.70    1.10
 -15  -5   2    4.60    1.20
  15   5   2    3.70    1.10
  15   5   2    3.10    1.40
  15   5   2    4.20    1.40
  15   5   2    4.70    1.60
  15  -5  -2    2.70    0.90
  15   5   2    2.30    1.40
  15   5   2    5.20    1.30
  15   5   2    4.40    1.40
  15  -6   2    6.20    1.50
  15   6   2    7.70    1.20
  15  -6  -2    8.20    1.50
  15   6   2    4.10    1.10
  15   6   2    5.30    1.20
  15   0  -3    3.30    2.80
 -15   0  -3   -3.70    2.20
 -15   0   3   -1.00    4.10
 -15  -1  -3 1017.70   67.59
  15  -1   3 1013.50   66.39
 -15   1   3  970.10   66.59
  15   1  -3  917.31   65.79
  15   1  -3  964.90   70.79
  15  -1   3  957.40   66.99
 -15   1  -3  895.81   70.39
 -15   1  -3  972.60   69.09
  15  -1  -3 1060.89   70.09
 -15  -1   3 1092.29   71.89
  15   1   3 1084.29   66.49
  15   1   3 1060.09   66.19
  15   1   3 1015.70   66.79
 -15  -1   3 1053.89   65.99
 -15  -1   3 1132.69   65.79
  15  -1  -3 1025.70   65.79
  15   2  -3    5.00    5.80
  15  -2   3    4.80    1.20
  15  -2   3    4.50    1.90
  15  -2   3    2.30    1.40
  15   2  -3    3.20    1.10
  15  -2   3    1.80    2.10
  15   2  -3    1.90    0.90
  15   2  -3    4.20    1.40
  15  -2   3    5.50    1.70
 -15  -2   3    2.60    1.10
  15  -2  -3    1.60    2.90
 -15   2  -3    5.10    1.50
  15   2   3    3.80    1.10
  15   2   3    3.70    1.10
 -15   2  -3    8.20    4.30
  15   2   3    6.40    1.80
 -15  -2   3    4.10    1.10
  15  -2  -3    3.90    1.70
  15   2   3    5.20    2.10
  15   2   3    3.10    1.00
  15   2   3    1.90    1.00
 -15  -2   3   13.30    6.60
  15   2   3    1.80    1.50
  15   2   3    4.40    1.30
 -15   2  -3    8.50    4.90
  15   2   3    1.70    0.90
  15  -2  -3    3.90    1.20
 -15   3   3    1.50    1.50
  15   3  -3    9.50   12.10
  15  -3   3    2.10    1.70
  15   3  -3    2.50    1.20
  15   3  -3    3.30    1.30
  15  -3   3    4.70    1.50
  15  -3   3    1.10    2.30
 -15  -3  -3    5.20    3.40
  15  -3  -3    5.60    4.20
 -15  -3   3    6.90    1.50
 -15  -3   3   14.00    8.20
  15  -3  -3    6.20    1.60
  15   3   3    0.50    1.30
  15   3   3    2.60    1.20
  15   3   3    4.00    1.90
 -15   3  -3   12.90    6.20
  15   3   3    5.50    1.50
  15   3   3    3.80    1.80
  15   3   3    4.00    1.40
 -15   3  -3    7.30    9.20
  15   3   3    4.50    1.40
  15   3   3    6.70    2.40
 -15  -3   3    3.90    1.20
 -15   3  -3    3.20    1.60
  15  -3  -3    5.10    2.10
 -15   4   3   36.60    3.70
  15   4  -3   31.90    3.80
 -15  -4  -3   28.90    8.40
  15  -4   3   31.80    5.20
  15   4   3   29.40    3.80
  15   4   3   28.70    3.50
 -15  -4   3   31.80    3.20
  15   4   3   30.60    3.60
  15  -4  -3   16.60    8.00
  15   4   3   30.70    3.30
 -15  -4   3   31.60    3.40
  15   4   3   32.40    3.40
  15   4   3   23.20    4.90
  15   4   3   37.50    3.70
  15   4   3   33.50    3.50
  15  -4  -3   33.00    3.20
  15  -4  -3   32.80    3.70
 -15   4  -3   20.20   10.90
 -15   4  -3   26.80    3.50
  15   5  -3    3.70    1.20
  15  -5   3    5.90    1.20
 -15   5   3    4.40    1.10
  15  -5   3   12.30    2.80
  15   5  -3    9.30    1.80
  15  -5  -3    6.70    1.20
  15   5   3    8.00    1.50
  15   5   3    4.20    1.20
 -15  -5   3    9.20    1.60
  15   5   3    8.60    1.60
  15  -5  -3   10.20    1.70
  15   5   3    8.60    2.00
  15   5   3    3.90    1.30
  15   5   3    6.90    1.60
 -15  -5   3    5.80    1.20
 -15   0  -4    3.20    3.60
  15   0  -4    2.20    0.90
  15   0  -4    2.10    1.20
  15   0   4    0.00    1.00
 -15   0   4    0.50    1.20
  15   0   4    0.30    1.40
  15   0  -4    5.50    3.50
 -15   0   4   12.10    8.40
  15   0   4    0.60    1.80
  15   0   4   -0.40    1.60
  15   0   4    0.40    1.30
  15  -1   4   14.80    2.20
 -15   1   4   12.30    2.30
  15  -1   4   16.30    2.90
  15   1  -4    9.90    5.50
  15  -1   4   14.80    2.50
  15  -1   4   12.30    3.10
  15   1  -4   13.80    1.80
  15  -1   4   12.20    2.30
  15  -1  -4   15.10    2.00
  15   1   4   10.60    2.10
  15   1   4   10.80    1.60
  15   1   4   14.00    2.90
  15   1   4   14.70    1.70
 -15  -1   4    1.60    7.10
 -15  -1   4   13.80    1.80
  15   1   4   10.20    1.60
  15   1   4   10.60    3.00
  15  -1  -4    8.80    2.60
  15   1   4   12.30    2.20
  15   1   4   10.70    2.30
 -15  -1   4   11.70    2.10
 -15   1  -4   18.20    5.30
  15   1   4   12.80    3.50
  15   1   4   11.40    1.90
  15  -1  -4   19.60    5.50
  15   1   4   15.80    1.90
 -15   1  -4   13.80    5.30
  15   2  -4   24.00    3.00
  15  -2   4   27.20    4.40
 -15  -2  -4   21.20    3.00
  15  -2   4   15.50    3.20
 -15   2   4   27.00    3.90
  15   2  -4   19.50    2.30
  15   2  -4   21.50    2.40
 -15   2   4   18.30    2.90
  15  -2   4   20.40    3.90
  15   2  -4   15.40    8.00
  15  -2   4   15.70    2.90
 -15  -2   4   23.50    2.50
  15   2   4   20.10    2.50
  15   2   4   20.20    3.10
[truncated: 327,759 more chars]
