# Supplementary material for: Supramolecular Maleimide–Styrene Copolymers with Fluorophenyl Side Chains for High-Performance Guest–Host Electro-Optic Materials
Source: Precis Chem. 2026 Feb 17;4(7):973–84. doi: 10.1021/prechem.5c00365 (PMC13417514; doi:10.1021/prechem.5c00365)
Supplement: Supplementary file 3 [file pc5c00365_si_003.cif]

 
data_1_a
 
_audit_creation_method            'SHELXL-2016/6'
_shelx_SHELXL_version_number      '2016/6'
_chemical_name_systematic         ?
_chemical_name_common             ?
_chemical_melting_point           ?
_chemical_formula_moiety          ?
_chemical_formula_sum
 'C17 H9 F4 N O3' 
_chemical_formula_weight          351.25

loop_
 _atom_type_symbol
 _atom_type_description
 _atom_type_scat_dispersion_real
 _atom_type_scat_dispersion_imag
 _atom_type_scat_source
 'C'  'C'   0.0181   0.0091
 'International Tables Vol C Tables 4.2.6.8 and 6.1.1.4'
 'H'  'H'   0.0000   0.0000
 'International Tables Vol C Tables 4.2.6.8 and 6.1.1.4'
 'F'  'F'   0.0727   0.0534
 'International Tables Vol C Tables 4.2.6.8 and 6.1.1.4'
 'N'  'N'   0.0311   0.0180
 'International Tables Vol C Tables 4.2.6.8 and 6.1.1.4'
 'O'  'O'   0.0492   0.0322
 'International Tables Vol C Tables 4.2.6.8 and 6.1.1.4'
 
_space_group_crystal_system       monoclinic
_space_group_IT_number            14
_space_group_name_H-M_alt         'P 21/n'
_space_group_name_Hall            '-P 2yn'
 
_shelx_space_group_comment
;
The symmetry employed for this shelxl refinement is uniquely defined
by the following loop, which should always be used as a source of
symmetry information in preference to the above space-group names.
They are only intended as comments.
;
 
loop_
 _space_group_symop_operation_xyz
 'x, y, z'
 '-x+1/2, y+1/2, -z+1/2'
 '-x, -y, -z'
 'x-1/2, -y-1/2, z-1/2'
 
_cell_length_a                    18.7118(11)
_cell_length_b                    3.8260(3)
_cell_length_c                    21.4379(13)
_cell_angle_alpha                 90
_cell_angle_beta                  111.612(4)
_cell_angle_gamma                 90
_cell_volume                      1426.87(17)
_cell_formula_units_Z             4
_cell_measurement_temperature     213(2)
_cell_measurement_reflns_used     2830
_cell_measurement_theta_min       2.69
_cell_measurement_theta_max       73.66
 
_exptl_crystal_description        needle
_exptl_crystal_colour             yellow
_exptl_crystal_density_meas       ?
_exptl_crystal_density_method     ?
_exptl_crystal_density_diffrn     1.635          
_exptl_crystal_F_000              712
_exptl_transmission_factor_min    ?
_exptl_transmission_factor_max    ?
_exptl_crystal_size_max           0.43
_exptl_crystal_size_mid           0.03
_exptl_crystal_size_min           0.02
_exptl_absorpt_coefficient_mu     1.293
_shelx_estimated_absorpt_T_min    ?
_shelx_estimated_absorpt_T_max    ?
_exptl_absorpt_correction_type    'multi-scan'
_exptl_absorpt_correction_T_min   0.3538
_exptl_absorpt_correction_T_max   0.7538
_exptl_absorpt_process_details    
;
 SADABS 2016/2: Krause, L., Herbst-Irmer, R., Sheldrick G.M. & Stalke D.,
 J. Appl. Cryst. 48 (2015) 3-10
;
_exptl_absorpt_special_details    ?
_diffrn_ambient_temperature       213(2)
_diffrn_radiation_wavelength      1.54178
_diffrn_radiation_type            CuK\a
_diffrn_source                    'micro focus'
_diffrn_measurement_device_type   'Bruker D8 Venture Photon II'
_diffrn_measurement_method        'phi and omega scans'
_diffrn_detector_area_resol_mean  ?
_diffrn_reflns_number             8855
_diffrn_reflns_av_unetI/netI      0.0967
_diffrn_reflns_av_R_equivalents   0.0915
_diffrn_reflns_limit_h_min        -22
_diffrn_reflns_limit_h_max        23
_diffrn_reflns_limit_k_min        -4
_diffrn_reflns_limit_k_max        3
_diffrn_reflns_limit_l_min        -26
_diffrn_reflns_limit_l_max        24
_diffrn_reflns_theta_min          2.687
_diffrn_reflns_theta_max          74.769
_diffrn_reflns_theta_full         67.679
_diffrn_measured_fraction_theta_max   0.981
_diffrn_measured_fraction_theta_full  0.990
_diffrn_reflns_Laue_measured_fraction_max    0.981
_diffrn_reflns_Laue_measured_fraction_full   0.990
_diffrn_reflns_point_group_measured_fraction_max   0.981
_diffrn_reflns_point_group_measured_fraction_full  0.990
_reflns_number_total              2874
_reflns_number_gt                 1831
_reflns_threshold_expression      'I > 2\s(I)'
_reflns_Friedel_coverage          0.000
_reflns_Friedel_fraction_max      .
_reflns_Friedel_fraction_full     .
 
_reflns_special_details
;
 Reflections were merged by SHELXL according to the crystal
 class for the calculation of statistics and refinement.
 
 _reflns_Friedel_fraction is defined as the number of unique
 Friedel pairs measured divided by the number that would be
 possible theoretically, ignoring centric projections and
 systematic absences.
;
 
_computing_data_collection        'Bruker Apex3'
_computing_cell_refinement        'Bruker Saint'
_computing_data_reduction         'Bruker Saint'
_computing_structure_solution     'SHELXT 2014/5 (Sheldrick, 2014)'
_computing_structure_refinement 'SHELXL-2016/6 (Sheldrick, 2016)'
_computing_molecular_graphics     ?
_computing_publication_material   ?
_refine_special_details           ?
_refine_ls_structure_factor_coef  Fsqd
_refine_ls_matrix_type            full
_refine_ls_weighting_scheme       calc
_refine_ls_weighting_details
'w=1/[\s^2^(Fo^2^)+(0.1810P)^2^] where P=(Fo^2^+2Fc^2^)/3'
_atom_sites_solution_primary      ?
_atom_sites_solution_secondary    ?
_atom_sites_solution_hydrogens    geom
_refine_ls_hydrogen_treatment     constr
_refine_ls_extinction_method      none
_refine_ls_extinction_coef        .
_refine_ls_number_reflns          2874
_refine_ls_number_parameters      226
_refine_ls_number_restraints      0
_refine_ls_R_factor_all           0.1294
_refine_ls_R_factor_gt            0.1061
_refine_ls_wR_factor_ref          0.2779
_refine_ls_wR_factor_gt           0.2443
_refine_ls_goodness_of_fit_ref    1.056
_refine_ls_restrained_S_all       1.056
_refine_ls_shift/su_max           0.000
_refine_ls_shift/su_mean          0.000
 
loop_
 _atom_site_label
 _atom_site_type_symbol
 _atom_site_fract_x
 _atom_site_fract_y
 _atom_site_fract_z
 _atom_site_U_iso_or_equiv
 _atom_site_adp_type
 _atom_site_occupancy
 _atom_site_site_symmetry_order  
 _atom_site_calc_flag
 _atom_site_refinement_flags_posn
 _atom_site_refinement_flags_adp
 _atom_site_refinement_flags_occupancy
 _atom_site_disorder_assembly
 _atom_site_disorder_group
F1 F 0.66335(13) 0.8844(7) 0.30535(11) 0.0656(7) Uani 1 1 d . . . . .
F2 F 0.70610(13) 0.9338(8) 0.19782(13) 0.0711(8) Uani 1 1 d . . . . .
F3 F 0.61428(16) 0.6803(10) 0.07784(13) 0.0792(9) Uani 1 1 d . . . . .
F4 F 0.47839(14) 0.3804(9) 0.06353(12) 0.0770(8) Uani 1 1 d . . . . .
O1 O 0.17505(15) 0.5866(10) 0.37496(15) 0.0667(8) Uani 1 1 d . . . . .
O2 O 0.37156(15) 0.0573(9) 0.54319(13) 0.0608(7) Uani 1 1 d . . . . .
O3 O 0.45471(14) 0.4002(8) 0.28154(12) 0.0543(7) Uani 1 1 d . . . . .
N1 N 0.28647(15) 0.3237(9) 0.44748(14) 0.0479(7) Uani 1 1 d . . . . .
C1 C 0.21095(19) 0.4434(11) 0.42733(18) 0.0532(9) Uani 1 1 d . . . . .
C2 C 0.1854(2) 0.3698(13) 0.4840(2) 0.0595(10) Uani 1 1 d . . . . .
H2 H 0.136649 0.421562 0.484830 0.071 Uiso 1 1 calc R U . . .
C3 C 0.2424(2) 0.2201(13) 0.5331(2) 0.0591(10) Uani 1 1 d . . . . .
H3 H 0.240892 0.148197 0.574551 0.071 Uiso 1 1 calc R U . . .
C4 C 0.3097(2) 0.1839(11) 0.51173(18) 0.0517(8) Uani 1 1 d . . . . .
C5 C 0.33190(17) 0.3432(10) 0.40633(16) 0.0453(7) Uani 1 1 d . . . . .
C6 C 0.30298(18) 0.2039(9) 0.34218(16) 0.0457(7) Uani 1 1 d . . . . .
H6 H 0.254849 0.092302 0.326383 0.055 Uiso 1 1 calc R U . . .
C7 C 0.34570(19) 0.2307(10) 0.30146(16) 0.0462(8) Uani 1 1 d . . . . .
H7 H 0.326138 0.143498 0.257381 0.055 Uiso 1 1 calc R U . . .
C8 C 0.41766(18) 0.3878(10) 0.32650(16) 0.0466(8) Uani 1 1 d . . . . .
C9 C 0.44791(17) 0.5189(10) 0.39118(16) 0.0471(8) Uani 1 1 d . . . . .
H9 H 0.497133 0.620118 0.407800 0.057 Uiso 1 1 calc R U . . .
C10 C 0.40383(17) 0.4976(10) 0.43108(16) 0.0460(8) Uani 1 1 d . . . . .
H10 H 0.422956 0.588219 0.474915 0.055 Uiso 1 1 calc R U . . .
C11 C 0.52572(19) 0.5794(11) 0.30111(17) 0.0502(8) Uani 1 1 d . . . . .
H11A H 0.565188 0.452135 0.337218 0.060 Uiso 1 1 calc R U . . .
H11B H 0.520645 0.813918 0.317370 0.060 Uiso 1 1 calc R U . . .
C12 C 0.54782(19) 0.6030(10) 0.24035(17) 0.0487(8) Uani 1 1 d . . . . .
C13 C 0.6167(2) 0.7522(11) 0.24569(18) 0.0523(9) Uani 1 1 d . . . . .
C14 C 0.63937(19) 0.7815(11) 0.19178(19) 0.0541(9) Uani 1 1 d . . . . .
C15 C 0.5922(2) 0.6535(12) 0.13044(18) 0.0566(9) Uani 1 1 d . . . . .
C16 C 0.5236(2) 0.5022(13) 0.12428(18) 0.0572(9) Uani 1 1 d . . . . .
C17 C 0.4997(2) 0.4764(12) 0.17821(19) 0.0547(9) Uani 1 1 d . . . . .
H17 H 0.452031 0.375447 0.172854 0.066 Uiso 1 1 calc R U . . .
 
loop_
 _atom_site_aniso_label
 _atom_site_aniso_U_11
 _atom_site_aniso_U_22
 _atom_site_aniso_U_33
 _atom_site_aniso_U_23
 _atom_site_aniso_U_13
 _atom_site_aniso_U_12
F1 0.0525(12) 0.0848(18) 0.0555(12) -0.0070(11) 0.0151(9) -0.0109(12)
F2 0.0470(11) 0.098(2) 0.0723(14) 0.0034(13) 0.0263(10) -0.0141(12)
F3 0.0680(14) 0.120(2) 0.0583(13) 0.0044(13) 0.0337(11) -0.0024(15)
F4 0.0633(14) 0.116(2) 0.0480(11) -0.0093(12) 0.0159(10) -0.0174(15)
O1 0.0464(13) 0.089(2) 0.0633(16) 0.0102(14) 0.0182(11) 0.0135(14)
O2 0.0494(13) 0.079(2) 0.0501(13) 0.0065(12) 0.0139(10) 0.0064(13)
O3 0.0484(12) 0.0677(17) 0.0505(12) -0.0040(11) 0.0226(10) -0.0088(12)
N1 0.0379(13) 0.0571(18) 0.0482(14) 0.0031(12) 0.0151(11) 0.0017(12)
C1 0.0368(15) 0.063(2) 0.0577(19) 0.0051(16) 0.0146(13) 0.0045(15)
C2 0.0457(17) 0.075(3) 0.062(2) -0.0030(18) 0.0249(15) 0.0025(18)
C3 0.0491(18) 0.077(3) 0.0549(18) -0.0011(17) 0.0233(14) -0.0049(18)
C4 0.0475(17) 0.059(2) 0.0483(16) -0.0023(14) 0.0171(13) -0.0036(16)
C5 0.0387(14) 0.0520(19) 0.0449(15) 0.0014(13) 0.0150(11) 0.0033(14)
C6 0.0359(14) 0.0508(19) 0.0476(16) 0.0004(13) 0.0121(11) -0.0003(13)
C7 0.0420(15) 0.0494(19) 0.0426(14) -0.0001(12) 0.0103(11) 0.0020(13)
C8 0.0408(15) 0.0506(19) 0.0482(16) 0.0026(13) 0.0163(12) 0.0026(14)
C9 0.0346(13) 0.0553(19) 0.0478(15) -0.0011(13) 0.0111(11) -0.0004(13)
C10 0.0363(14) 0.0529(19) 0.0453(15) -0.0017(13) 0.0109(11) -0.0005(13)
C11 0.0437(15) 0.055(2) 0.0507(17) -0.0007(14) 0.0163(12) -0.0024(15)
C12 0.0433(15) 0.050(2) 0.0541(17) 0.0021(14) 0.0199(13) 0.0044(14)
C13 0.0426(16) 0.063(2) 0.0490(17) 0.0011(15) 0.0148(13) -0.0005(15)
C14 0.0395(16) 0.064(2) 0.0592(19) 0.0077(16) 0.0189(14) 0.0011(15)
C15 0.0526(18) 0.072(2) 0.0492(17) 0.0037(16) 0.0238(14) 0.0041(18)
C16 0.0477(17) 0.070(3) 0.0520(18) -0.0024(16) 0.0167(14) -0.0009(17)
C17 0.0430(16) 0.066(2) 0.0545(18) -0.0015(16) 0.0172(13) -0.0020(16)
 
_geom_special_details
;
 All esds (except the esd in the dihedral angle between two l.s. planes)
 are estimated using the full covariance matrix.  The cell esds are taken
 into account individually in the estimation of esds in distances, angles
 and torsion angles; correlations between esds in cell parameters are only
 used when they are defined by crystal symmetry.  An approximate (isotropic)
 treatment of cell esds is used for estimating esds involving l.s. planes.
;
 
loop_
 _geom_bond_atom_site_label_1
 _geom_bond_atom_site_label_2
 _geom_bond_distance
 _geom_bond_site_symmetry_2
 _geom_bond_publ_flag
F1 C13 1.353(4) . ?
F2 C14 1.340(4) . ?
F3 C15 1.340(4) . ?
F4 C16 1.348(4) . ?
O1 C1 1.207(5) . ?
O2 C4 1.205(5) . ?
O3 C8 1.380(4) . ?
O3 C11 1.415(4) . ?
N1 C4 1.390(5) . ?
N1 C1 1.394(4) . ?
N1 C5 1.435(4) . ?
C1 C2 1.488(6) . ?
C2 C3 1.321(6) . ?
C2 H2 0.9400 . ?
C3 C4 1.498(5) . ?
C3 H3 0.9400 . ?
C5 C10 1.384(5) . ?
C5 C6 1.386(5) . ?
C6 C7 1.388(5) . ?
C6 H6 0.9400 . ?
C7 C8 1.389(5) . ?
C7 H7 0.9400 . ?
C8 C9 1.384(5) . ?
C9 C10 1.392(5) . ?
C9 H9 0.9400 . ?
C10 H10 0.9400 . ?
C11 C12 1.507(5) . ?
C11 H11A 0.9800 . ?
C11 H11B 0.9800 . ?
C12 C13 1.376(5) . ?
C12 C17 1.392(5) . ?
C13 C14 1.374(5) . ?
C14 C15 1.376(5) . ?
C15 C16 1.370(6) . ?
C16 C17 1.388(6) . ?
C17 H17 0.9400 . ?
 
loop_
 _geom_angle_atom_site_label_1
 _geom_angle_atom_site_label_2
 _geom_angle_atom_site_label_3
 _geom_angle
 _geom_angle_site_symmetry_1
 _geom_angle_site_symmetry_3
 _geom_angle_publ_flag
C8 O3 C11 117.9(3) . . ?
C4 N1 C1 110.2(3) . . ?
C4 N1 C5 126.1(3) . . ?
C1 N1 C5 123.7(3) . . ?
O1 C1 N1 126.2(3) . . ?
O1 C1 C2 127.6(3) . . ?
N1 C1 C2 106.2(3) . . ?
C3 C2 C1 109.0(3) . . ?
C3 C2 H2 125.5 . . ?
C1 C2 H2 125.5 . . ?
C2 C3 C4 108.6(3) . . ?
C2 C3 H3 125.7 . . ?
C4 C3 H3 125.7 . . ?
O2 C4 N1 126.5(3) . . ?
O2 C4 C3 127.5(4) . . ?
N1 C4 C3 106.0(3) . . ?
C10 C5 C6 120.9(3) . . ?
C10 C5 N1 119.9(3) . . ?
C6 C5 N1 119.1(3) . . ?
C5 C6 C7 119.4(3) . . ?
C5 C6 H6 120.3 . . ?
C7 C6 H6 120.3 . . ?
C6 C7 C8 119.3(3) . . ?
C6 C7 H7 120.3 . . ?
C8 C7 H7 120.3 . . ?
O3 C8 C9 124.2(3) . . ?
O3 C8 C7 114.2(3) . . ?
C9 C8 C7 121.6(3) . . ?
C8 C9 C10 118.6(3) . . ?
C8 C9 H9 120.7 . . ?
C10 C9 H9 120.7 . . ?
C5 C10 C9 120.1(3) . . ?
C5 C10 H10 119.9 . . ?
C9 C10 H10 119.9 . . ?
O3 C11 C12 107.4(3) . . ?
O3 C11 H11A 110.2 . . ?
C12 C11 H11A 110.2 . . ?
O3 C11 H11B 110.2 . . ?
C12 C11 H11B 110.2 . . ?
H11A C11 H11B 108.5 . . ?
C13 C12 C17 118.7(3) . . ?
C13 C12 C11 120.0(3) . . ?
C17 C12 C11 121.3(3) . . ?
F1 C13 C14 118.3(3) . . ?
F1 C13 C12 119.5(3) . . ?
C14 C13 C12 122.2(3) . . ?
F2 C14 C13 121.3(3) . . ?
F2 C14 C15 119.6(3) . . ?
C13 C14 C15 119.2(3) . . ?
F3 C15 C16 121.3(3) . . ?
F3 C15 C14 119.3(4) . . ?
C16 C15 C14 119.4(3) . . ?
F4 C16 C15 118.2(3) . . ?
F4 C16 C17 120.0(4) . . ?
C15 C16 C17 121.9(3) . . ?
C16 C17 C12 118.7(4) . . ?
C16 C17 H17 120.7 . . ?
C12 C17 H17 120.7 . . ?
 
_refine_diff_density_max    0.554
_refine_diff_density_min   -0.526
_refine_diff_density_rms    0.158

_shelx_res_file
;
TITL 1_a.res in P2(1)/n
    1_a.res
    created by SHELXL-2016/6 at 17:10:10 on 05-Nov-2024
REM Old TITL 1 in P2(1)/n
REM SHELXT solution in P2(1)/n
REM R1 0.192,  Rweak 0.003,  Alpha 0.028,  Orientation as input
REM Formula found by SHELXT:  C17 F4 N O3
CELL  1.54178  18.7118   3.8260  21.4379   90.000  111.612   90.000
ZERR    4.000   0.0011   0.0003   0.0013    0.000    0.004    0.000
LATT  1
SYMM 1/2-X, 1/2+Y, 1/2-Z
SFAC C H F N O
UNIT 68 36 16 4 12
TEMP -60(2)
L.S. 21
BOND $H
LIST 4
ACTA
FMAP 2
PLAN 20
WGHT    0.181000
FVAR       0.68786
F1    3    0.663346    0.884407    0.305352    11.00000    0.05249    0.08482 =
         0.05547   -0.00696    0.01508   -0.01091
F2    3    0.706097    0.933813    0.197821    11.00000    0.04703    0.09773 =
         0.07229    0.00339    0.02634   -0.01408
F3    3    0.614284    0.680295    0.077843    11.00000    0.06798    0.12033 =
         0.05829    0.00435    0.03375   -0.00240
F4    3    0.478387    0.380425    0.063529    11.00000    0.06333    0.11580 =
         0.04803   -0.00934    0.01588   -0.01735
O1    5    0.175052    0.586583    0.374960    11.00000    0.04639    0.08857 =
         0.06327    0.01023    0.01816    0.01351
O2    5    0.371559    0.057331    0.543185    11.00000    0.04939    0.07900 =
         0.05007    0.00649    0.01386    0.00643
O3    5    0.454715    0.400174    0.281542    11.00000    0.04845    0.06770 =
         0.05047   -0.00399    0.02259   -0.00884
N1    4    0.286474    0.323747    0.447483    11.00000    0.03788    0.05710 =
         0.04825    0.00306    0.01513    0.00174
C1    1    0.210947    0.443432    0.427332    11.00000    0.03675    0.06264 =
         0.05773    0.00507    0.01464    0.00451
C2    1    0.185420    0.369846    0.484043    11.00000    0.04566    0.07525 =
         0.06203   -0.00304    0.02490    0.00251
AFIX  43
H2    2    0.136649    0.421562    0.484830    11.00000   -1.20000
AFIX   0
C3    1    0.242381    0.220069    0.533118    11.00000    0.04914    0.07681 =
         0.05486   -0.00111    0.02327   -0.00488
AFIX  43
H3    2    0.240892    0.148197    0.574551    11.00000   -1.20000
AFIX   0
C4    1    0.309727    0.183878    0.511727    11.00000    0.04750    0.05892 =
         0.04833   -0.00230    0.01711   -0.00362
C5    1    0.331904    0.343242    0.406330    11.00000    0.03868    0.05202 =
         0.04493    0.00137    0.01499    0.00333
C6    1    0.302980    0.203948    0.342178    11.00000    0.03587    0.05079 =
         0.04755    0.00036    0.01209   -0.00029
AFIX  43
H6    2    0.254849    0.092302    0.326383    11.00000   -1.20000
AFIX   0
C7    1    0.345696    0.230735    0.301462    11.00000    0.04202    0.04941 =
         0.04265   -0.00014    0.01027    0.00202
AFIX  43
H7    2    0.326138    0.143498    0.257381    11.00000   -1.20000
AFIX   0
C8    1    0.417664    0.387788    0.326500    11.00000    0.04082    0.05057 =
         0.04820    0.00261    0.01628    0.00264
C9    1    0.447907    0.518904    0.391183    11.00000    0.03463    0.05534 =
         0.04783   -0.00115    0.01111   -0.00037
AFIX  43
H9    2    0.497133    0.620118    0.407800    11.00000   -1.20000
AFIX   0
C10   1    0.403830    0.497598    0.431081    11.00000    0.03628    0.05287 =
         0.04532   -0.00171    0.01094   -0.00047
AFIX  43
H10   2    0.422956    0.588219    0.474915    11.00000   -1.20000
AFIX   0
C11   1    0.525724    0.579354    0.301106    11.00000    0.04373    0.05527 =
         0.05065   -0.00072    0.01629   -0.00238
AFIX  23
H11A  2    0.565188    0.452135    0.337218    11.00000   -1.20000
H11B  2    0.520645    0.813918    0.317370    11.00000   -1.20000
AFIX   0
C12   1    0.547823    0.603050    0.240353    11.00000    0.04326    0.05031 =
         0.05414    0.00205    0.01989    0.00440
C13   1    0.616749    0.752243    0.245694    11.00000    0.04261    0.06346 =
         0.04897    0.00108    0.01479   -0.00046
C14   1    0.639374    0.781539    0.191784    11.00000    0.03947    0.06416 =
         0.05920    0.00772    0.01887    0.00110
C15   1    0.592233    0.653490    0.130440    11.00000    0.05259    0.07234 =
         0.04915    0.00367    0.02380    0.00408
C16   1    0.523615    0.502219    0.124281    11.00000    0.04775    0.07043 =
         0.05199   -0.00238    0.01668   -0.00089
C17   1    0.499730    0.476420    0.178207    11.00000    0.04300    0.06584 =
         0.05451   -0.00149    0.01719   -0.00198
AFIX  43
H17   2    0.452031    0.375447    0.172854    11.00000   -1.20000
AFIX   0
HKLF 4


REM  1_a.res in P2(1)/n
REM R1 =  0.1061 for    1831 Fo > 4sig(Fo)  and  0.1294 for all    2874 data
REM    226 parameters refined using      0 restraints

END

WGHT      0.1950      0.0000

REM Highest difference peak  0.554,  deepest hole -0.526,  1-sigma level  0.158
Q1    1   0.7057  0.5986  0.2013  11.00000  0.05    0.55
Q2    1   0.3692 -0.2777  0.5364  11.00000  0.05    0.52
Q3    1   0.6992  1.2969  0.2017  11.00000  0.05    0.50
Q4    1   0.4936  0.0099  0.0744  11.00000  0.05    0.48
Q5    1   0.3383  0.5641  0.5400  11.00000  0.05    0.45
Q6    1   0.7381  1.2168  0.2069  11.00000  0.05    0.43
Q7    1   0.5212 -0.0048  0.0969  11.00000  0.05    0.43
Q8    1   0.1929  0.9414  0.3933  11.00000  0.05    0.42
Q9    1   0.6623  0.4581  0.1899  11.00000  0.05    0.42
Q10   1   0.0614  0.4058  0.4481  11.00000  0.05    0.42
Q11   1   0.2772  0.6499  0.4503  11.00000  0.05    0.40
Q12   1   0.4811  0.7228  0.0637  11.00000  0.05    0.38
Q13   1   0.2607 -0.0505  0.4382  11.00000  0.05    0.38
Q14   1   0.5798  0.6262  0.4285  11.00000  0.05    0.38
Q15   1   0.4125 -0.1758  0.5399  11.00000  0.05    0.37
Q16   1   0.3732  0.3941  0.5419  11.00000  0.05    0.37
Q17   1   0.3753  0.6050  0.1433  11.00000  0.05    0.37
Q18   1   0.1449  0.9195  0.3689  11.00000  0.05    0.37
Q19   1   0.4634  0.0771  0.2879  11.00000  0.05    0.36
Q20   1   0.4212  0.5630  0.5490  11.00000  0.05    0.36
;
_shelx_res_checksum   14935

_shelx_hkl_file
;
  -1   0   0   -0.20    0.50
  -2   0   0    5.80    1.60
  -3   0   0    1.70    1.60
  -4   0   0   35.50    5.10
  -5   0   0    2.70    2.70
  -6   0   0 2026.40  201.58
  -7   0   0    1.20    4.00
  -8   0   0  229.98   25.70
  -9   0   0   -1.00    5.50
 -10   0   0  212.58   25.40
 -11   0   0    3.50    6.10
 -11   0   0   -6.30    8.40
 -11   0   0   -3.80    1.90
 -12   0   0  187.08   20.60
 -12   0   0  182.28   21.10
 -12   0   0  226.78   21.80
 -12   0   0  224.18   27.00
 -13   0   0   -0.80    3.00
 -13   0   0    4.90   12.30
 -13   0   0   -1.00    3.90
 -13   0   0   -0.10    1.80
 -14   0   0   88.59   10.80
 -15   0   0    2.00    3.10
 -15   0   0    1.50    3.90
 -15   0   0   -1.50   22.60
 -15   0   0    1.20    1.90
 -16   0   0   12.10    3.70
 -16   0   0  -19.00   39.50
 -16   0   0   12.80    4.50
 -17   0   0    1.00    2.10
 -17   0   0    1.80    3.50
 -18   0   0   -0.10    1.80
 -18   0   0    2.90    3.20
 -19   0   0    0.10    3.00
 -19   0   0   -0.40    1.60
 -20   0   0    8.40    1.70
 -20   0   0    8.20    3.00
 -21   0   0    1.80    2.10
 -21   0   0    0.20    1.20
   0  -1   0    0.20    1.50
  -1  -1   0 3811.92  378.96
   1  -1   0 3862.61  378.66
   2  -1   0 9779.72  962.70
  -2  -1   0 9749.02  963.40
   3  -1   0 8682.93  896.81
  -3  -1   0 9512.45  897.81
  -4  -1   0  268.77   28.30
  -5  -1   0  505.05   51.79
  -6  -1   0   57.69    9.10
  -6   1   0   64.49    8.70
  -7  -1   0   38.90    8.10
  -7   1   0   40.40    7.60
  -8  -1   0  179.48   23.30
  -8   1   0  222.88   23.20
  -9  -1   0   10.50    7.50
  -9   1   0    8.50    7.80
 -10  -1   0   79.29    8.90
 -10  -1   0   93.59   15.00
 -10  -1   0   82.39   11.10
 -10   1   0   72.29   14.80
 -10   1   0   79.19    9.50
 -11  -1   0    6.40    2.40
 -11  -1   0   11.30    4.90
 -11  -1   0    7.00    9.30
 -11   1   0   16.10    3.20
 -11   1   0    1.70   12.20
 -12  -1   0  134.29   22.40
 -12  -1   0  125.69   13.60
 -12  -1   0  127.09   15.20
 -12   1   0  134.19   14.10
 -12   1   0  129.39   13.70
 -12   1   0  109.09   22.30
 -13  -1   0    1.80    4.20
 -13  -1   0   16.40   16.80
 -13  -1   0   -0.60    1.90
 -13   1   0    0.30    2.50
 -13   1   0    0.70    2.50
 -14  -1   0   -1.90    2.00
 -14  -1   0    2.90    3.90
 -14  -1   0   -1.30   16.50
 -14   1   0   -0.70    2.30
 -14   1   0    1.10    2.60
 -14   1   0    0.20    3.90
 -15  -1   0  150.78   15.70
 -15  -1   0  127.29   17.00
 -15   1   0  173.18   16.80
 -15   1   0  139.19   15.60
 -16  -1   0    0.30    1.90
 -16  -1   0    1.40    3.60
 -16   1   0   -2.00    4.70
 -16   1   0   -2.00    3.10
 -17  -1   0   -2.50    1.70
 -17  -1   0    1.60    3.40
 -17   1   0    0.70    3.30
 -17   1   0   -0.50    2.20
 -18  -1   0   27.10    3.50
 -18  -1   0   12.90    4.10
 -18   1   0   17.60    4.10
 -18   1   0   18.40    3.40
 -19  -1   0    2.40    1.70
 -19  -1   0    0.60    2.90
 -19   1   0   -0.80    2.80
 -19   1   0   -0.80    3.10
 -20  -1   0    3.90    2.30
 -20  -1   0    8.00    1.60
 -20   1   0   12.50    3.10
  20   1   0    6.70    3.50
 -21  -1   0   11.90    2.50
   0  -2   0   65.89    8.50
  -1  -2   0   14.30    4.80
  -2  -2   0  677.83   68.89
  -3  -2   0  571.74   58.59
  -4  -2   0  232.38   26.10
  -5  -2   0  934.61   95.19
  -6  -2   0    4.70    7.80
  -6  -2   0    0.90    4.80
   6  -2   0    1.50    2.00
  -7  -2   0    3.90    9.20
  -7  -2   0   14.90    5.40
   7  -2   0   10.00    2.20
  -8  -2   0   60.39    8.80
   8  -2   0   44.20    5.80
  -8  -2   0   47.70   13.10
  -9  -2   0    5.40    4.80
   9  -2   0    5.70    2.10
  -9  -2   0    3.30    5.20
  -9  -2   0    6.60    3.10
 -10  -2   0    3.40    4.50
 -10  -2   0   -4.30    5.00
 -10  -2   0   -0.90   13.60
  10  -2   0    0.00    1.90
 -10  -2   0   -3.00    2.60
  11  -2   0  141.49   13.60
 -11  -2   0  104.49   14.80
 -11  -2   0   79.79   21.20
  12  -2   0    2.30    2.50
 -12  -2   0    7.10   21.20
 -12  -2   0    5.20    4.80
 -12  -2   0    6.60    2.50
 -13  -2   0   11.50    4.60
 -13  -2   0   12.80   32.00
  13  -2   0    5.70    2.80
 -13  -2   0    5.90    2.70
  14  -2   0    2.40    2.80
 -14  -2   0    0.40    3.70
 -14  -2   0    2.30    2.60
 -15  -2   0    3.70    3.90
  15  -2   0    7.90    3.30
 -15  -2   0   17.50    3.00
 -15   2   0   15.50    4.20
  16  -2   0    2.50    4.00
 -16  -2   0    9.50    2.30
 -16  -2   0    5.10    3.40
 -16   2   0    5.60    3.60
  17  -2   0   16.60    4.70
 -17  -2   0   12.50    3.40
 -17  -2   0   15.90    4.00
 -17   2   0   24.30    4.70
 -18  -2   0    2.40    2.30
 -18  -2   0    2.10    1.60
 -18   2   0    3.90    3.50
 -19  -2   0   -0.40    1.70
 -19  -2   0   -0.80    1.60
   0  -3   0    0.50    3.50
   0  -3   0   -2.70    1.50
   1  -3   0    4.40    1.60
  -1  -3   0    4.20    3.70
  -1  -3   0    5.10    1.80
   1  -3   0    6.10    3.60
  -2  -3   0   23.00    3.30
   2  -3   0   27.90    5.00
  -2  -3   0   15.90    4.90
   2  -3   0   23.60    3.50
  -3  -3   0    1.50    2.00
  -3  -3   0    6.40    4.30
   3  -3   0    2.20    1.90
  -3  -3   0    0.60    5.60
  -4  -3   0   85.59   10.50
  -4  -3   0   70.69    8.30
   4  -3   0   73.39    8.20
   5  -3   0   30.10    3.90
  -5  -3   0   21.80    5.40
  -6  -3   0   71.99   10.30
   6  -3   0   71.89    8.00
  -7  -3   0   11.10    5.00
   7  -3   0   15.70    2.90
   8  -3   0   64.79    7.20
  -8  -3   0   54.49    9.70
  -9  -3   0   34.30    6.80
   9  -3   0   31.20    4.40
 -10  -3   0    1.30    4.40
  10  -3   0   -0.10    1.70
  11  -3   0   32.90    4.20
 -11  -3   0   16.80    5.40
  12  -3   0    0.30    1.70
 -12  -3   0    1.00    3.60
 -13  -3   0   -3.60    3.10
  13  -3   0   10.60    2.30
  14  -3   0   18.60    2.80
 -14  -3   0   16.50    4.20
 -14   3   0    5.70    5.70
  15  -3   0    4.30    2.00
 -15  -3   0    5.50    2.70
 -16  -3   0   -0.40    1.70
  16  -3   0    7.20    1.90
   0  -4   0    0.20    1.90
   1  -4   0   -1.30    1.80
  -2  -4   0    2.20    3.40
   2  -4   0    0.00    1.70
   3  -4   0    0.00    1.50
  -3  -4   0    0.50    3.30
   4  -4   0    1.50    1.60
  -4  -4   0   -1.60    3.40
   5  -4   0   21.90    3.10
  -5  -4   0    5.40    4.10
   6  -4   0    1.40    1.50
  -6  -4   0    0.50    3.30
  -7  -4   0    4.30    3.60
  -9  -4   0   -2.80    2.90
   9  -4   0    0.50    1.30
  10  -4   0    2.30    1.30
 -10  -4   0    1.20    2.40
 -11  -4   0   -1.70    2.20
  11  -4   0   -0.50    1.80
  22   0  -1   -0.50    1.90
 -22   0   1    0.30    1.10
 -21   0   1   -0.20    1.30
 -21   0   1   -1.00    2.40
 -20   0   1    0.40    1.40
 -20   0   1    0.60    2.80
 -19   0   1    6.60    2.10
 -19   0   1    2.60    3.30
 -18   0   1   -3.20    3.60
 -18   0   1   -0.50    1.90
 -17   0   1   25.40    6.20
 -17   0   1   30.30    4.70
 -16   0   1    4.50    4.20
 -16   0   1    0.70    1.90
 -16   0   1   15.90   28.90
 -15   0   1   14.30   21.70
 -15   0   1    0.30    3.20
 -15   0   1    5.00    2.10
 -15   0   1    5.70    4.30
 -14   0   1    1.00    3.10
 -14   0   1    1.00   15.90
 -14   0   1    2.30    4.20
 -14   0   1    3.00    2.00
 -13   0   1   36.90    6.10
 -13   0   1   51.19    5.80
 -13   0   1   49.20    8.00
 -12   0   1  -10.50    9.40
 -12   0   1    1.70    4.30
 -12   0   1   -1.60    3.10
 -10   0   1    3.90    6.40
  -9   0   1 1714.73  172.08
  -8   0   1    6.60    4.60
  -7   0   1  147.19   17.10
  -6   0   1    1.60    3.20
  -5   0   1   22.90    4.70
  -4   0   1   -3.10    2.00
  -3   0   1 1726.03  170.88
   2   0  -1   -0.90    1.50
  -1   0   1  180.98   20.70
   1   0  -1  212.68   20.80
   0   0  -1    0.00    0.70
   1   0   1   14.10    2.10
  -1   0  -1   11.80    1.80
   2   0   1   -2.60    1.40
  -2   0  -1   -1.00    1.10
  -2   0  -1   -0.50    0.90
  -3   0  -1  100.19    9.60
  -3   0  -1   73.09    9.60
  -4   0  -1   -5.00    2.00
  -4   0  -1    1.80    1.40
  -5   0  -1  876.71   87.09
  -6   0  -1    3.40    3.20
  -7   0  -1 1214.58  121.99
  -8   0  -1    4.80    4.80
  -9   0  -1   -6.00    5.70
 -10   0  -1    1.60    7.10
 -11   0  -1  120.39   12.80
 -11   0  -1   95.09   11.20
 -11   0  -1  107.29   17.30
 -12   0  -1   -1.60    3.00
 -12   0  -1   -6.50   10.60
 -12   0  -1    0.60    1.80
 -12   0  -1    1.40    3.70
 -13   0  -1    2.50    2.00
 -13   0  -1   -3.00   13.40
 -13   0  -1    2.50    3.80
 -13   0  -1    1.40    3.00
 -14   0  -1    0.30    2.00
 -14   0  -1   -3.90    3.40
 -14   0  -1    0.20    3.80
 -14   0  -1    6.90   18.50
 -15   0  -1   11.70   25.30
 -15   0  -1   22.30    3.90
 -15   0  -1   32.20    6.60
 -16   0  -1   58.59   36.10
 -17   0  -1    4.30    3.60
 -17   0  -1    1.80    1.90
 -18   0  -1   -1.40    3.00
 -18   0  -1   -1.40    1.70
 -19   0  -1   39.40    7.30
 -19   0  -1   52.89    6.10
 -20   0  -1   -0.70    1.20
 -20   0  -1    0.10    2.30
 -21   0  -1    1.10    1.00
 -21   0  -1    0.90    1.70
 -21  -1   1    1.30    1.10
 -21  -1   1   -1.20    2.00
  21   1  -1   -0.70    3.90
 -20  -1   1    5.30    2.50
  20   1  -1   10.50    3.30
 -20   1   1    0.50    3.90
 -19  -1   1    0.50    3.10
 -19  -1   1    0.70    1.50
 -19   1   1    3.50    2.30
 -19   1   1    2.60    3.20
 -18  -1   1   -0.50    3.40
 -18  -1   1    0.60    1.80
 -18   1   1    0.70    3.50
 -18   1   1    0.80    2.30
 -17  -1   1    4.60    3.60
 -17  -1   1    5.10    2.20
 -17   1   1    9.60    4.40
 -17   1   1    5.30    2.60
 -16  -1   1   15.60    4.60
 -16  -1   1   14.50    2.90
 -16  -1   1  -18.00   26.20
 -16   1   1   13.00    4.70
 -16   1   1   11.00    3.10
 -15  -1   1    1.40    4.00
 -15  -1   1   20.10   19.80
 -15   1   1    9.60    6.10
 -14  -1   1   -2.60    4.00
 -14  -1   1    3.60    2.10
 -14  -1   1    1.10   15.80
 -14   1   1    7.80    4.50
 -13  -1   1   79.49    8.30
 -13  -1   1   69.19   10.30
 -13  -1   1   40.40   16.20
  13  -1  -1   77.69   10.30
 -13   1   1   66.19    8.70
 -13   1   1   70.69   23.30
 -13   1   1   69.99    8.50
  12  -1  -1   77.49    9.50
 -12  -1   1   68.69   15.90
 -12  -1   1   55.59    9.90
 -12  -1   1   75.89    8.10
 -12   1   1   65.69    8.20
 -12   1   1   67.39   18.80
 -12   1   1   77.69    8.70
 -11  -1   1  174.68   24.10
 -11   1   1  174.88   25.30
 -10  -1   1    0.30    7.20
 -10   1   1   -0.70    8.70
  -9  -1   1   33.50    9.20
  -9   1   1   53.39    9.80
  -8  -1   1 1559.14  156.88
  -7  -1   1  556.84   64.79
  -7   1   1  699.53   63.99
  -6  -1   1   47.80    7.70
  -6   1   1   42.00    6.70
  -5  -1   1  535.15   54.79
   4  -1  -1    3.20    2.30
  -4  -1   1    8.80    3.70
  -3  -1   1 2282.37  226.38
  -2  -1   1   31.30    4.90
   1  -1  -1 1918.11  211.08
   1  -1  -1 2102.69  209.18
  -1  -1   1 2340.47  209.98
   0  -1  -1   83.49    8.70
   0  -1  -1   78.99   11.80
  -1  -1  -1  735.53   71.39
  -1  -1  -1  658.33   69.19
  -2  -1  -1 1547.95  157.38
  -2  -1  -1 1590.34  155.68
  -3  -1  -1  819.12   82.99
  -3  -1  -1  803.42   81.29
   4  -1   1   16.10   11.40
   4  -1   1   11.20   11.60
   4   1   1   13.90    4.70
  -5  -1  -1  413.76   42.90
  -6  -1  -1  185.68   21.10
  -7  -1  -1   19.20    6.50
  -7   1  -1   23.50    6.60
  -8  -1  -1  970.80   96.19
  -8   1  -1  911.21   95.09
  -9  -1  -1  445.66   52.69
  -9   1  -1  524.45   51.79
 -10  -1  -1   66.09    7.20
 -10  -1  -1   60.69    9.50
 -10  -1  -1   62.49   12.90
 -10   1  -1   74.89   14.80
 -10   1  -1   53.79    7.70
 -11  -1  -1    5.80    4.30
 -11  -1  -1   -7.50   11.10
 -11  -1  -1    0.80    1.80
 -11   1  -1   -0.70    2.40
 -11   1  -1   -2.60    2.50
 -12  -1  -1  101.09   12.20
 -12  -1  -1   92.69   10.40
 -12  -1  -1   95.39   18.60
 -12  -1  -1   94.59   13.70
 -12   1  -1   98.09   10.50
 -12   1  -1   84.69   10.80
 -13  -1  -1  -15.40   14.30
 -13  -1  -1    5.80    2.00
 -13  -1  -1    0.60    5.70
 -13  -1  -1    0.80    4.20
 -13   1  -1    4.80    2.60
 -13   1  -1    4.10    2.50
 -14  -1  -1   14.60   17.80
 -14  -1  -1   16.80    5.90
 -14  -1  -1   17.80    3.30
 -14   1  -1   19.50    3.50
 -14   1  -1   26.40    5.20
 -14   1  -1   18.00    3.80
 -15  -1  -1   27.30   34.10
 -15  -1  -1    7.50    4.00
 -15  -1  -1    4.10    2.20
 -15   1  -1    4.40    2.40
 -15   1  -1    4.90    3.50
 -15   1  -1    6.30    2.70
 -16  -1  -1   28.00    4.10
 -16  -1  -1   28.90    6.90
 -16   1  -1   27.60    3.90
 -16   1  -1   18.60    4.80
 -17  -1  -1   -1.80    1.70
 -17  -1  -1    1.90    3.10
 -17   1  -1    0.10    2.90
 -17   1  -1   -0.80    2.10
 -18  -1  -1   64.69    8.40
 -18   1  -1   67.59    7.30
 -18   1  -1   61.09    8.30
 -19  -1  -1    4.90    1.50
 -19  -1  -1    0.50    2.50
 -19   1  -1    2.60    2.70
 -19   1  -1    1.70    2.30
 -20  -1  -1    0.70    1.10
 -20  -1  -1    0.90    1.70
  20   1   1    0.80    2.80
 -20   1  -1    2.10    2.30
 -20  -2   1   -0.30    1.40
  19  -2  -1    4.10    5.10
 -19  -2   1    0.80    2.00
 -19  -2   1   -1.50    1.30
 -18  -2   1    7.30    1.90
  18  -2  -1    9.70    4.30
 -18  -2   1    9.70    3.20
  17  -2  -1    5.80    3.40
 -17  -2   1    3.40    1.90
 -17  -2   1    3.10    3.00
 -17   2   1    1.60    4.20
 -16  -2   1   -1.00    1.90
 -16  -2   1    2.90    3.30
  16  -2  -1    2.40    3.10
 -16   2   1    5.70    4.50
 -15  -2   1   88.29   12.90
 -15  -2   1  110.39   11.50
  15  -2  -1  102.99   11.60
 -15   2   1  112.69   12.50
  14  -2  -1    2.60    2.50
 -14  -2   1    2.10    2.40
 -14  -2   1    1.50    3.90
 -13  -2   1   -0.10    2.30
 -13  -2   1   -0.30   23.10
 -13  -2   1    4.70    4.10
  13  -2  -1   -0.60    2.30
 -12  -2   1   67.09   10.60
  12  -2  -1   79.39    8.50
 -12  -2   1   57.79   21.90
 -12  -2   1   65.89    8.30
 -11  -2   1   83.39   12.50
  11  -2  -1   87.19    9.70
 -11  -2   1   32.50   21.20
 -11  -2   1   84.89    9.70
 -10  -2   1    9.60    3.00
 -10  -2   1   12.30    5.10
 -10  -2   1    3.50   13.00
  10  -2  -1    8.20    2.30
  -9  -2   1    8.50    5.10
  -9  -2   1    4.00   12.30
   9  -2  -1   11.80    2.30
  -8  -2   1    2.90    4.30
   8  -2  -1    1.60    1.70
  -8  -2   1   -1.40    9.90
  -7  -2   1  139.89   17.70
  -7  -2   1  116.09   13.20
   7  -2  -1   91.29   10.80
  -6  -2   1   -5.00    8.00
  -5  -2   1  941.41   95.99
  -4  -2   1   20.00    7.30
  -3  -2   1  357.16   37.90
  -2  -2   1   61.09    9.70
  -1  -2   1   25.70    6.00
   0  -2  -1  223.38   23.70
   0  -2   1  239.88   24.40
   1  -2   1   42.90    6.20
  -1  -2  -1   38.50    6.50
  -2  -2  -1  247.88   28.80
  -3  -2  -1   91.09   12.30
  -4  -2  -1    2.80    5.70
  -5  -2  -1  842.72   86.09
  -6  -2  -1   87.79   10.70
  -6  -2  -1   92.69   14.40
   6  -2   1   61.09    7.80
   7  -2   1  285.47   30.20
  -7  -2  -1  325.67   34.70
  -8  -2  -1   27.80   11.80
  -8  -2  -1   25.00    4.90
   8  -2   1   18.00    3.10
  -8  -2  -1   20.00    3.70
  -8  -2  -1   12.00    5.50
  -9  -2  -1    0.90   12.20
  -9  -2  -1   -3.60    2.60
  -9  -2  -1    3.30    4.10
  -9  -2  -1    2.00    4.60
   9  -2   1   -2.60    2.10
 -10  -2  -1   47.80    6.80
 -10  -2  -1   56.09    9.10
 -10  -2  -1   31.80   16.00
  10  -2   1   56.49    6.60
 -10  -2  -1   47.70    7.90
 -11  -2  -1    5.60    4.50
 -11  -2  -1    3.90    2.50
  11  -2   1    1.80    2.50
 -11  -2  -1   18.60   17.50
 -12  -2  -1   39.40    8.40
 -12  -2  -1   34.00   23.50
  12  -2   1   50.09    7.70
 -13  -2  -1    0.90    4.10
 -13  -2  -1   14.70   26.80
  13  -2   1   -1.90    2.70
 -13  -2  -1    4.50    2.30
 -14  -2  -1  154.68   16.50
 -14  -2  -1  103.69   13.50
  14  -2   1  135.79   14.00
  15  -2   1    7.30    3.70
 -15  -2  -1    5.30    3.70
 -15  -2  -1   10.80    2.60
 -15   2  -1   19.50    4.10
  16  -2   1   19.60    4.50
 -16  -2  -1   13.20    3.90
 -16  -2  -1   17.00    3.00
 -16   2  -1   18.40    4.00
 -17  -2  -1   26.50    3.80
 -17  -2  -1   25.80    5.00
 -17   2  -1   25.50    4.30
 -18  -2  -1   -0.50    2.20
 -18  -2  -1    0.50    1.30
 -18   2  -1    2.70    2.90
 -19  -2  -1    1.00    1.70
 -19  -2  -1    4.90    1.30
 -17  -3   1    0.80    1.40
  17  -3  -1    8.90    2.70
 -16  -3   1   -0.30    1.80
  15  -3  -1    1.40    1.80
 -15  -3   1    1.80    2.50
 -14  -3   1   68.39    9.00
  14  -3  -1   64.09    7.90
 -13  -3   1    5.20    3.60
  13  -3  -1    5.10    2.10
  12  -3  -1    1.30    1.70
 -12  -3   1    1.70    3.60
 -11  -3   1    1.90    4.10
  11  -3  -1    1.50    1.70
  10  -3  -1    1.90    1.70
 -10  -3   1    0.20    4.00
  -9  -3   1   -1.60    4.00
   9  -3  -1   -0.30    1.60
  -8  -3   1   45.40    7.90
   8  -3  -1   48.40    5.70
   7  -3  -1   27.80    5.00
  -6  -3   1   59.39    9.40
   6  -3  -1   60.39    6.90
  -5  -3   1   18.10    4.90
  -5  -3   1   19.20    3.80
   5  -3  -1   24.80    3.40
  -4  -3   1    2.00    3.70
  -4  -3   1   -0.70    2.00
   4  -3  -1   -1.80    1.40
  -3  -3   1    0.40    3.90
   3  -3  -1    1.00    2.50
  -3  -3   1   -0.30    1.80
  -2  -3   1    2.40    3.60
   2  -3  -1   10.70    3.80
   2  -3  -1    8.60    1.90
  -2  -3   1    3.90    1.90
  -1  -3   1   -3.20    1.60
  -1  -3   1    4.40    3.50
   1  -3  -1    0.40    1.40
   1  -3  -1   -2.40    3.50
   0  -3   1   16.10    4.60
   0  -3   1   19.00    3.00
   0  -3  -1   22.00    3.50
   0  -3  -1   28.70    4.90
   1  -3   1    1.90    3.40
  -1  -3  -1    3.40    3.60
  -1  -3  -1   -1.20    1.70
   1  -3   1    2.40    1.50
  -2  -3  -1    2.70    1.90
   2  -3   1    0.10    3.50
   2  -3   1    2.40    1.90
  -2  -3  -1    3.90    3.80
  -3  -3  -1   75.39    8.40
  -3  -3  -1   71.49   11.40
   3  -3   1   77.79    8.40
  -3  -3  -1   75.09    9.80
  -4  -3  -1    7.80    4.30
   4  -3   1   14.70    2.50
  -4  -3  -1    4.80    4.70
  -5  -3  -1  192.38   20.10
   5  -3   1  168.18   18.30
  -6  -3  -1   23.60    6.10
   6  -3   1   28.10    4.00
  -6  -3  -1   25.40    5.80
  -7  -3  -1    2.10    4.30
   7  -3   1    0.00    1.60
  -8  -3  -1   22.30    6.00
   8  -3   1   21.30    3.40
  -9  -3  -1    3.60    4.50
   9  -3   1    5.00    2.00
 -10  -3  -1   10.90    4.70
  10  -3   1   14.10    2.60
  11  -3   1   14.70    2.70
 -11  -3  -1   11.30    4.60
  12  -3   1    1.20    1.90
 -12  -3  -1    0.80    3.60
  13  -3   1    3.70    2.10
 -13  -3  -1    5.10    3.60
 -14  -3  -1   -1.60    3.00
  14  -3   1    2.40    1.90
 -14   3  -1    4.10    5.60
 -15  -3  -1    3.90    2.50
  15  -3   1    3.80    2.20
  16  -3   1    1.80    2.30
 -11  -4   1   -1.20    3.00
  11  -4  -1    0.90    1.20
   9  -4  -1    0.30    1.30
  -9  -4   1   -1.40    3.00
  -8  -4   1   -0.70    2.90
   8  -4  -1    1.20    1.60
  -7  -4   1    0.20    4.80
   7  -4  -1    0.10    1.40
  -6  -4   1   -0.90    3.10
   6  -4  -1   -0.30    1.60
  -5  -4   1    3.40    3.40
   5  -4  -1    6.00    1.90
   4  -4  -1    0.00    1.70
  -4  -4   1    0.10    3.20
   3  -4  -1    2.20    1.70
  -3  -4   1    2.20    3.40
  -2  -4   1    3.40    3.30
   2  -4  -1    3.60    1.80
   1  -4  -1    1.90    2.00
  -1  -4   1    0.90    2.00
   0  -4  -1    2.80    2.10
   0  -4   1    0.00    1.80
   1  -4   1    1.50    1.80
  -2  -4  -1    0.90    3.70
   2  -4   1    4.40    1.90
  -3  -4  -1    0.50    3.20
   3  -4   1   -0.80    1.60
  -4  -4  -1   -1.70    3.50
   4  -4   1   -0.20    1.40
  -5  -4  -1    2.40    3.60
   5  -4   1    2.10    1.50
  -6  -4  -1   -1.70    4.60
   6  -4   1    2.00    1.50
   7  -4   1    8.00    2.20
  -7  -4  -1    1.20    3.30
   8  -4   1    0.00    1.40
  -8  -4  -1    1.70    3.10
   9  -4   1    0.60    1.40
  -9  -4  -1    2.40    2.80
  10  -4   1    0.50    1.20
 -10  -4  -1    0.40    2.40
  22   0  -2   33.10    5.00
 -21   0   2   -0.10    1.30
 -21   0   2    1.00    3.80
 -20   0   2   49.00    7.10
 -20   0   2   45.10    6.20
 -19   0   2   -1.70    3.90
 -19   0   2   -0.20    1.70
 -18   0   2  227.98   25.00
 -18   0   2  240.68   24.10
 -17   0   2   25.80   43.40
 -16   0   2  110.69   31.70
 -16   0   2  115.09   13.80
 -16   0   2  110.19   12.30
 -15   0   2   10.20   20.20
 -15   0   2    5.90    4.50
 -15   0   2   -1.10    2.10
 -14   0   2  105.79   11.40
 -14   0   2  110.69   13.30
 -14   0   2  155.88   23.70
 -14   0   2   88.59   12.10
 -13   0   2   -6.80    4.50
 -13   0   2  -14.10   11.70
 -13   0   2   -0.60    1.70
 -12   0   2    4.40    1.90
 -12   0   2   -0.80    4.60
 -12   0   2   -3.50    9.40
 -11   0   2   -5.00    7.40
 -10   0   2  916.31   93.89
  -9   0   2    1.80    5.20
  -8   0   2  397.16   41.80
  -7   0   2   -6.50    3.80
  -6   0   2  312.17   32.60
  -5   0   2    4.10    2.70
  -4   0   2 1114.39  110.89
   3   0  -2   -1.60    1.30
  -3   0   2    1.00    1.60
   2   0  -2  200.48   20.50
   1   0  -2   -1.10    1.10
   0   0   2  204.08   20.70
  -1   0  -2    0.40    1.30
   1   0   2    0.20    3.30
  -1   0  -2    2.50    1.20
   2   0   2 7470.75  749.62
   2   0   2 7688.93  750.02
  -3   0  -2   -0.10    1.60
  -3   0  -2    1.10    1.90
  -4   0  -2  583.14   58.79
  -4   0  -2  587.04   58.99
  -5   0  -2    0.60    2.10
  -5   0  -2    1.90    3.60
  -6   0  -2  272.37   28.90
  -7   0  -2    0.50    4.10
  -8   0  -2 2227.88  222.48
  -9   0  -2   -1.60    6.20
 -10   0  -2  313.87   35.70
 -11   0  -2   -0.10    3.00
 -11   0  -2    0.30    2.10
 -11   0  -2    1.30    3.70
 -11   0  -2    6.80    9.50
 -12   0  -2   12.10    4.30
 -12   0  -2    5.30   14.00
 -12   0  -2   11.30    2.50
 -12   0  -2   10.70    3.50
 -13   0  -2  -13.00   14.80
 -13   0  -2   -0.90    1.90
 -13   0  -2    1.50    2.90
 -13   0  -2    1.00    3.60
 -14   0  -2   -1.70    2.80
 -14   0  -2    0.50    3.50
 -14   0  -2  -16.80   20.20
 -14   0  -2   -0.40    2.00
 -15   0  -2    0.40    1.90
 -15   0  -2   11.60   27.50
 -15   0  -2    0.90    2.80
 -15   0  -2    0.60    3.40
 -16   0  -2   14.50    3.00
 -16   0  -2   14.10    4.30
 -16   0  -2   18.00    5.00
 -17   0  -2   -0.90    1.70
 -17   0  -2    1.50    3.10
 -18   0  -2   16.10    3.70
 -19   0  -2    1.50    1.40
 -19   0  -2   -0.20    2.40
 -20   0  -2    3.60    1.90
 -20   0  -2    4.00    1.20
 -21   0  -2    0.20    1.40
 -21   0  -2    0.20    1.80
 -21  -1   2   28.60    4.80
 -21  -1   2   32.30    3.80
  21   1  -2   30.30    4.40
 -20  -1   2    0.80    2.90
 -20  -1   2   -1.50    1.30
  20   1  -2    3.30    3.50
 -20   1   2    5.40    4.60
 -19  -1   2   48.00    7.20
 -19   1   2   54.39    7.60
 -19   1   2   43.10    5.90
 -18  -1   2   14.90    2.70
 -18  -1   2    9.10    3.90
 -18   1   2    7.20    2.70
 -18   1   2    9.80    4.30
 -17  -1   2  138.89   16.30
 -17  -1   2  149.69   15.00
 -17   1   2  145.89   16.10
 -17   1   2  129.09   14.80
 -16  -1   2   67.49    7.70
 -16  -1   2   59.69    9.40
 -16  -1   2   36.80   26.40
 -16   1   2   70.39    9.80
 -16   1   2   58.79    7.70
 -15  -1   2   83.49   13.80
 -15  -1   2   14.30   21.50
 -15  -1   2   77.99   10.90
 -15   1   2   74.79    8.90
 -15   1   2   87.29   10.70
 -14  -1   2   37.30   16.70
 -14  -1   2   54.49    6.80
  14  -1  -2   57.39    8.60
 -14  -1   2   55.09    9.20
 -14   1   2   61.39   10.30
 -14   1   2   47.40    7.00
 -14   1   2  105.99   32.80
 -13  -1   2  199.58   21.60
 -13  -1   2  186.18   28.70
  13  -1  -2  205.28   22.00
 -13  -1   2  228.68   23.10
 -13   1   2  219.88   21.60
 -13   1   2  189.38   31.00
 -12  -1   2  348.27   35.50
  12  -1  -2  365.46   34.60
 -12  -1   2  346.27   34.30
 -12   1   2  307.97   34.50
 -12   1   2  325.07   34.20
 -12   1   2  357.66   40.70
 -11  -1   2   -1.30    1.80
 -11  -1   2    0.90    8.10
 -11  -1   2    0.50    4.50
 -11   1   2    3.10    2.20
 -11   1   2  -15.20   10.60
 -10  -1   2   64.59   13.00
 -10   1   2   69.39   12.50
  -9  -1   2    4.30    6.20
  -9   1   2   -7.10    6.40
  -8  -1   2   59.59   11.00
  -8   1   2   61.79    9.70
  -7  -1   2    8.10    5.10
  -7   1   2    3.80    3.90
  -6  -1   2   99.09   12.70
  -6   1   2   96.39   11.10
  -5  -1   2   15.10    4.80
  -4  -1   2  850.01   85.59
  -3  -1   2   92.69   10.00
   3  -1  -2   69.29   11.40
   2  -1  -2  144.19   19.00
  -2  -1   2  186.88   17.80
   1  -1  -2  697.13   73.69
   1  -1  -2  744.13   71.39
   0  -1  -2  996.20   99.69
   0  -1  -2 1017.00  101.89
  -1  -1  -2 2940.51  284.47
  -1  -1  -2 2776.92  282.37
  -2  -1  -2 1759.52  177.98
  -2  -1  -2 1833.32  179.98
  -3  -1  -2 2519.95  249.97
  -3  -1  -2 2526.55  251.77
  -4  -1  -2  568.84   56.69
  -4  -1  -2  542.25   62.59
  -5  -1  -2   92.89   11.50
  -5  -1  -2   87.39   14.90
  -6  -1  -2  307.67   33.00
  -7   1  -2   61.29    9.30
  -8  -1  -2  297.87   33.20
  -9  -1  -2  102.09   15.60
 -10  -1  -2  165.78   23.50
 -10  -1  -2  179.58   19.40
 -10  -1  -2  165.38   18.30
 -10  -1  -2  169.68   18.30
 -10   1  -2  182.48   18.40
 -11  -1  -2  211.48   29.10
 -11  -1  -2  225.18   22.60
 -11  -1  -2  239.48   23.30
 -11  -1  -2  204.78   23.90
 -11   1  -2  215.58   22.90
 -12  -1  -2   -4.00    4.20
 -12  -1  -2    0.10   12.40
 -12  -1  -2    1.30    1.90
 -12  -1  -2    1.90    3.80
 -12   1  -2    3.30    2.50
 -12   1  -2    1.30    2.40
 -13  -1  -2    0.50    1.80
 -13  -1  -2    1.30    3.80
 -13  -1  -2    3.10   15.00
 -13  -1  -2    0.80    4.20
 -13   1  -2    2.50    4.10
 -13   1  -2    4.70    2.50
 -14  -1  -2   23.60    3.90
 -14  -1  -2   27.40    5.50
 -14  -1  -2   19.90    5.30
 -14  -1  -2   30.10   20.00
 -14   1  -2   31.50    5.30
 -14   1  -2   28.30    5.80
 -14   1  -2   23.10    4.30
 -15  -1  -2    0.20    3.50
 -15  -1  -2    1.00    2.00
 -15  -1  -2    0.00    6.10
 -15  -1  -2  -11.00   25.50
 -15   1  -2    2.10    2.30
 -15   1  -2    3.50    2.30
 -15   1  -2    6.40    3.20
 -16  -1  -2   -1.60    3.20
 -16  -1  -2    3.00    1.80
 -16   1  -2    0.20    3.00
 -16   1  -2    2.20    2.20
 -17  -1  -2    3.90    3.00
 -17  -1  -2    3.90    1.90
 -17   1  -2    5.50    2.30
 -17   1  -2    2.80    2.80
 -18  -1  -2   -1.00    2.50
 -18  -1  -2    4.30    1.70
 -18   1  -2    1.60    2.70
 -18   1  -2    2.10    2.00
 -19  -1  -2    0.80    2.30
 -19  -1  -2    3.20    1.30
 -19   1  -2   -0.30    2.20
 -20  -1  -2   18.80    2.50
 -20  -1  -2   15.80    3.30
 -20  -2   2    0.60    1.00
 -20  -2   2    2.60    1.70
  19  -2  -2    4.50    3.80
 -19  -2   2    7.20    1.70
 -19  -2   2    9.30    2.60
 -18  -2   2   -0.10    2.80
  18  -2  -2   -0.20    5.40
 -18  -2   2    0.30    1.60
 -17  -2   2   43.60    5.30
  17  -2  -2   39.60    6.10
 -17   2   2   37.00    6.90
 -16  -2   2    7.80    3.80
 -16  -2   2    6.40    2.30
  16  -2  -2    6.80    3.00
 -16   2   2    5.00    4.90
  15  -2  -2  273.17   27.50
 -15  -2   2  239.08   28.50
 -15  -2   2  251.47   27.40
 -15   2   2  310.17   28.40
  14  -2  -2   -0.30    2.30
 -14  -2   2    2.80    2.40
 -14  -2   2   16.20   27.10
 -14  -2   2    4.80    4.00
 -13  -2   2   -1.90    2.60
 -13  -2   2   -3.90   21.10
 -13  -2   2    7.50    4.30
  13  -2  -2   -1.10    2.20
  12  -2  -2    1.90    2.10
 -12  -2   2    0.40    2.40
 -12  -2   2    2.60    4.10
 -12  -2   2    7.00   17.10
  11  -2  -2    9.90    2.40
 -11  -2   2    8.20    2.80
 -11  -2   2    3.80    7.70
 -10  -2   2   34.50    5.00
  10  -2  -2   33.30    4.70
 -10  -2   2   36.80    7.00
 -10  -2   2   45.30   13.80
   9  -2  -2    6.50    1.90
  -9  -2   2    5.20    3.10
  -9  -2   2    6.30   11.10
  -9  -2   2    8.60    4.50
  -8  -2   2   58.69    9.20
   8  -2  -2   53.19    6.40
  -8  -2   2   70.19   14.60
  -7  -2   2    5.90    8.50
   7  -2  -2    7.10    1.80
  -7  -2   2   11.30    4.50
  -6  -2   2   99.09   16.40
  -5  -2   2   19.20    8.00
  -4  -2   2   19.00    7.80
  -3  -2   2   10.80    6.50
  -2  -2   2  142.69   17.40
  -1  -2   2   33.80    9.30
   0  -2   2   13.50    5.60
   0  -2  -2    2.40    3.50
  -1  -2  -2  506.65   55.29
   1  -2   2  597.34   55.89
   2  -2   2  227.18   23.30
  -2  -2  -2  203.78   23.10
  -3  -2  -2 1202.68  119.19
   3  -2   2 1177.18  118.29
  -4  -2  -2 1697.63  169.58
  -5  -2  -2  904.81   92.09
   6  -2   2   58.39    6.70
  -6  -2  -2   52.89    9.80
  -7  -2  -2   17.50    9.30
  -7  -2  -2    5.30    3.60
  -7  -2  -2   13.00    5.30
  -8  -2  -2   33.40   12.90
   8  -2   2   42.90    5.60
  -9  -2  -2  228.38   29.30
  -9  -2  -2  196.88   22.00
  -9  -2  -2  222.08   24.00
   9  -2   2  205.48   22.10
  -9  -2  -2  235.18   22.50
 -10  -2  -2    1.40    3.60
 -10  -2  -2   11.10   16.00
  10  -2   2    2.30    2.30
 -10  -2  -2   -3.30    4.60
 -10  -2  -2   -1.20    2.40
 -11  -2  -2   79.99    9.70
 -11  -2  -2   90.79   12.20
 -11  -2  -2   81.99   22.90
  11  -2   2   91.49   10.00
 -12  -2  -2   21.60    3.80
 -12  -2  -2   14.40   23.60
 -12  -2  -2   23.20    5.60
  12  -2   2   20.80    4.00
 -13  -2  -2   12.20    4.50
 -13  -2  -2   15.60    3.00
  13  -2   2   12.10    3.60
 -14  -2  -2   -1.60    3.50
 -14  -2  -2    0.10    2.10
  14  -2   2    1.90    3.20
 -15  -2  -2    0.10    3.00
 -15  -2  -2    0.00    1.90
  15  -2   2   -2.50    4.80
 -15   2  -2   -0.70    3.00
 -16  -2  -2    0.30    1.60
 -16  -2  -2    0.10    2.70
 -16   2  -2   -1.70    2.70
 -17  -2  -2    5.20    1.70
 -17  -2  -2    5.00    2.70
 -17   2  -2    3.90    2.80
 -18  -2  -2    0.30    1.70
 -18  -2  -2   -1.20    1.40
 -18   2  -2    0.90    2.80
 -19  -2  -2    2.00    1.50
 -19  -2  -2    2.90    1.20
 -17  -3   2   -0.70    1.60
  17  -3  -2    1.40    1.50
  16  -3  -2    3.20    1.70
 -16  -3   2   -1.80    2.00
 -15  -3   2    2.40    2.40
  15  -3  -2    0.10    1.60
 -14  -3   2    1.70    2.90
  14  -3  -2    0.60    1.80
  13  -3  -2   88.39    9.30
 -13  -3   2   76.39   11.00
 -12  -3   2   -1.90    3.60
  12  -3  -2   -1.30    1.60
 -11  -3   2   48.30    8.40
  11  -3  -2   50.39    6.00
 -10  -3   2   -0.90    3.90
  10  -3  -2    1.10    1.60
   9  -3  -2   -1.50    1.40
  -9  -3   2   -1.40    3.80
  -8  -3   2    5.50    4.00
   8  -3  -2    3.90    1.70
   7  -3  -2   25.10    4.50
  -7  -3   2   26.90    6.40
  -7  -3   2   15.60    3.00
  -6  -3   2   20.80    3.50
   6  -3  -2   24.80    3.40
  -6  -3   2   25.00    5.60
   5  -3  -2   -0.20    1.40
  -5  -3   2    1.30    3.70
   4  -3  -2   51.69    5.70
  -4  -3   2   43.80    6.20
  -4  -3   2   49.30    7.80
   3  -3  -2   28.20    4.40
  -3  -3   2   29.90    4.40
   2  -3  -2    3.80    3.90
  -2  -3   2    4.80    3.40
  -2  -3   2   -0.70    1.70
   2  -3  -2    2.00    1.50
  -1  -3   2   29.30    4.70
  -1  -3   2   44.10    6.70
   1  -3  -2   40.00    4.60
   1  -3  -2   31.60    5.80
   0  -3   2   53.59    7.60
   0  -3  -2   44.10    7.70
   0  -3   2   47.80    5.90
   0  -3  -2   47.10    5.70
   1  -3   2   -0.60    3.60
   1  -3   2    4.00    2.10
  -1  -3  -2    5.30    1.90
  -1  -3  -2   -0.20    3.70
   2  -3   2   11.00    6.10
  -2  -3  -2    5.00    4.10
   2  -3   2   12.70    2.50
  -2  -3  -2   10.90    2.40
  -3  -3  -2    2.80    4.10
   3  -3   2    0.80    1.50
  -4  -3  -2   -1.50    3.90
   4  -3   2    4.30    1.70
   5  -3   2   47.30    5.50
  -5  -3  -2   47.10    8.00
  -5  -3  -2   35.40    6.20
  -6  -3  -2  739.83   69.89
   6  -3   2  655.53   70.39
  -7  -3  -2   84.99   10.40
  -7  -3  -2   81.79   11.60
   7  -3   2   80.89    9.20
  -8  -3  -2   10.10    5.00
  -8  -3  -2    4.80    4.70
   8  -3   2   11.30    2.50
   9  -3   2   88.49    9.70
  -9  -3  -2   72.59   10.80
  -9  -3  -2   91.69   14.00
 -10  -3  -2   35.80    7.50
  10  -3   2   49.70    5.90
  11  -3   2    1.20    1.90
 -11  -3  -2    0.00    3.80
  12  -3   2    1.20    2.00
 -12  -3  -2    2.90    3.50
  13  -3   2    3.60    2.10
 -13  -3  -2    1.80    3.20
  14  -3   2    3.50    2.10
 -14  -3  -2    3.20    2.70
 -15  -3  -2    0.30    1.80
  15  -3   2    2.40    2.10
 -16  -3  -2   -0.80    1.30
 -12  -4   2   -0.10    1.60
  12  -4  -2    1.80    1.10
  11  -4  -2   -0.80    1.10
 -11  -4   2   -1.60    2.30
  10  -4  -2    1.80    1.40
 -10  -4   2    0.20    2.40
   9  -4  -2    0.80    1.30
  -9  -4   2    1.20    2.60
  -8  -4   2   -4.60    2.90
   8  -4  -2    1.20    1.70
   7  -4  -2   17.00    2.50
  -7  -4   2    6.80    3.80
   6  -4  -2   11.10    2.10
  -6  -4   2    9.10    3.90
   5  -4  -2    7.00    2.00
  -5  -4   2    1.10    3.50
  -4  -4   2    2.10    3.40
   4  -4  -2    0.80    1.80
  -3  -4   2    8.20    3.80
   3  -4  -2   14.90    2.50
  -2  -4   2   39.30    5.20
   2  -4  -2   45.20    5.30
  -1  -4   2   -1.40    1.80
   1  -4  -2    0.90    2.30
   1  -4  -2   -0.10    4.70
   0  -4  -2    7.30    6.40
   1  -4   2    8.20    2.20
  -2  -4  -2    0.30    3.60
   2  -4   2    1.30    1.80
   3  -4   2   58.09    6.70
   4  -4   2    9.10    2.00
  -4  -4  -2   -3.10    3.90
   5  -4   2    4.30    1.70
  -5  -4  -2   -2.10    4.10
  -7  -4  -2    0.60    3.40
   7  -4   2    2.40    1.80
  -9  -4  -2   11.10    4.00
 -11  -4  -2    1.10    2.80
  11  -4   2   -1.40    1.20
 -22   0   3    0.40    1.10
  22   0  -3   -2.60    2.60
 -21   0   3    6.30    1.70
 -21   0   3    9.30    4.70
 -20   0   3    0.90    1.70
 -20   0   3    2.00    3.30
 -19   0   3   16.10    4.80
 -19   0   3   28.40    3.90
 -18   0   3    3.00    4.20
 -18   0   3   -0.30    1.90
 -17   0   3   23.90   33.20
 -17   0   3   71.99   10.80
 -17   0   3   81.69    8.90
 -16   0   3  -16.40   24.30
 -16   0   3    3.40    6.50
 -15   0   3  626.34   63.49
 -15   0   3  659.23   73.49
 -14   0   3    0.00   14.40
 -14   0   3    1.20    2.00
 -14   0   3    7.90    4.80
 -13   0   3   20.90    5.80
 -13   0   3    2.70   11.50
 -13   0   3   15.20    2.90
 -13   0   3   18.70    4.00
 -12   0   3   -3.30    8.80
 -12   0   3    0.00    1.80
 -11   0   3  160.58   21.20
 -10   0   3    5.00    6.30
  -9   0   3  340.57   36.70
  -8   0   3   -8.10    4.40
  -7   0   3 3203.68  317.87
  -6   0   3    0.80    3.20
   6   0  -3   -0.30    2.00
   5   0  -3   41.80    7.70
   4   0  -3   -1.20    1.90
  -4   0   3    1.50    2.20
   3   0  -3 2029.00  201.08
   2   0  -3    0.00    1.70
   1   0  -3 6621.54  653.73
   0   0  -3    0.10    1.70
  -1   0  -3 3099.69  306.27
  -2   0  -3    1.00    2.00
  -2   0  -3    3.50    1.90
  -3   0  -3   24.50    4.20
  -3   0  -3   17.90    4.10
  -4   0  -3   -1.10    2.20
  -4   0  -3    2.10    2.50
  -5   0  -3   28.80    6.00
  -5   0  -3   40.30    6.60
  -6   0  -3   -4.70    3.50
  -6   0  -3   -3.20    3.00
  -7   0  -3 1232.18  122.99
  -8   0  -3    3.00    5.50
  -9   0  -3 1911.01  192.08
 -10   0  -3   -3.10    2.00
 -10   0  -3    4.60    8.40
 -10   0  -3    2.20    3.10
 -10   0  -3   -1.40    4.00
 -11   0  -3   39.20    5.30
 -11   0  -3   40.60    6.40
 -11   0  -3   43.30   13.60
 -11   0  -3   40.80    5.80
 -12   0  -3   -0.90    1.90
 -12   0  -3    0.60    3.40
 -12   0  -3    3.80   12.70
 -12   0  -3    0.20    2.80
 -13   0  -3   27.40   17.10
 -13   0  -3    9.70    4.10
 -13   0  -3   11.10    2.70
 -14   0  -3   -0.10    2.10
 -14   0  -3    1.50    5.00
 -14   0  -3    6.30    3.70
 -14   0  -3    0.70   22.40
 -15   0  -3   25.00    4.90
 -15   0  -3   31.30    4.60
 -15   0  -3   35.40    5.90
 -15   0  -3   40.90   30.90
 -16   0  -3   -1.00    3.10
 -16   0  -3    0.00    2.50
 -16   0  -3    0.50    1.80
 -17   0  -3   43.50    6.20
 -17   0  -3   51.39    5.80
 -17   0  -3   47.90    7.00
 -18   0  -3   -1.10    1.50
 -18   0  -3   -1.40    2.40
 -19   0  -3    3.00    1.50
 -19   0  -3    2.00    2.10
 -20   0  -3   -0.10    1.10
 -22  -1   3    3.10    1.10
  22  -1  -3    6.10    2.20
  21  -1  -3    1.10    2.00
 -21  -1   3    0.80    1.30
 -21  -1   3   -1.00    2.20
  21   1  -3    1.50    3.30
 -20  -1   3    0.90    2.00
 -20  -1   3    1.10    2.80
  20   1  -3    1.50    3.30
 -19  -1   3    2.40    1.70
 -19  -1   3   -1.20    3.40
 -19   1   3    2.20    4.60
 -19   1   3    1.00    2.40
 -18  -1   3   37.50    4.50
 -18  -1   3   26.10    5.60
 -18   1   3   21.00    3.80
 -18   1   3   23.00    5.80
 -17  -1   3    8.80    5.10
 -17  -1   3   11.90    4.30
 -17   1   3   10.50    2.80
 -17   1   3   13.00    5.10
 -16  -1   3   17.00    5.00
  16  -1  -3   18.60    5.40
 -16  -1   3   18.20    3.20
 -16   1   3   12.40    3.10
 -16   1   3   15.80    5.80
 -15  -1   3   12.90    4.70
  15  -1  -3    5.30    4.30
 -15  -1   3    7.30    2.50
 -15  -1   3    8.40   18.20
 -15   1   3    5.70    2.90
 -15   1   3    9.50    5.30
 -14  -1   3   20.90   14.70
  14  -1  -3   12.50    4.10
 -14  -1   3   10.70    2.80
 -14   1   3   17.00    5.80
 -14   1   3    7.60    2.90
 -13  -1   3  129.49   16.00
 -13  -1   3   85.39   20.90
 -13  -1   3  136.99   14.40
  13  -1  -3  152.28   14.90
 -13   1   3  171.48   16.60
 -13   1   3   83.39   24.20
 -13   1   3  120.79   14.40
 -12  -1   3  177.58   25.60
 -12  -1   3  167.98   20.70
 -12  -1   3  189.58   19.30
  12  -1  -3  204.98   19.60
 -12   1   3  181.68   19.30
 -12   1   3  191.98   27.80
 -11  -1   3   81.89    9.50
 -11  -1   3   87.29   11.60
 -11  -1   3   84.39   15.80
 -11   1   3   99.29   15.50
 -10  -1   3  170.38   21.30
 -10   1   3  149.29   20.10
  -9  -1   3   24.10    8.40
  -8  -1   3  389.66   44.50
  -8   1   3  443.46   43.20
  -7  -1   3  274.57   31.60
  -7   1   3  300.27   30.00
  -6  -1   3   17.10    5.10
  -6   1   3    8.30    3.30
  -5  -1   3  928.21   96.19
  -5   1   3  977.30   94.49
   4  -1  -3  947.51  105.89
  -4  -1   3 1163.18  105.59
   3  -1  -3  139.19   17.60
  -3  -1   3  154.68   16.40
   2  -1  -3   -1.00    3.50
   1  -1  -3  120.29   16.40
  -1   1   3  142.59   14.10
   0  -1  -3  185.08   19.30
   0  -1  -3  194.28   22.00
  -1  -1  -3  502.85   52.49
  -1  -1  -3  548.55   54.99
  -2  -1  -3    2.30    2.30
  -2  -1  -3   -4.10    3.90
  -3  -1  -3  431.16   43.50
  -3  -1  -3  412.46   45.30
  -4  -1  -3  359.66   44.10
  -4  -1  -3  465.85   42.60
  -5  -1  -3  668.13   69.29
  -5  -1  -3  649.83   67.19
  -6  -1  -3  179.68   19.90
  -6  -1  -3  160.98   23.70
  -7   1  -3  180.78   20.30
  -9  -1  -3   68.99   12.90
  -9  -1  -3   60.89    7.20
  -9  -1  -3   64.99    7.80
  -9  -1  -3   62.79    9.50
  -9   1  -3   52.19    7.80
 -10  -1  -3    3.90    1.90
 -10  -1  -3    8.50    9.00
 -10  -1  -3    2.60    4.10
 -10  -1  -3    0.10    2.90
 -10  -1  -3  -10.40    4.70
 -10   1  -3   -0.20    2.60
 -10   1  -3    1.40    2.50
 -11  -1  -3   34.60    6.30
 -11  -1  -3   24.40    5.40
 -11  -1  -3   33.30   12.30
 -11  -1  -3   33.80    4.60
 -11   1  -3   35.30    5.00
 -11   1  -3   27.20    4.40
 -12  -1  -3  141.59   17.00
 -12  -1  -3  151.78   26.10
 -12   1  -3  164.98   16.20
 -13  -1  -3   12.20    2.70
 -13  -1  -3   14.20   16.70
 -13  -1  -3   13.30    4.60
 -13  -1  -3    5.30    4.10
 -13   1  -3   10.80    2.80
 -13   1  -3   13.30    3.10
 -14  -1  -3   20.40   25.90
 -14  -1  -3    3.70    3.60
 -14  -1  -3    2.60    1.90
 -14  -1  -3    2.40    3.90
 -14   1  -3    1.70    2.30
 -14   1  -3    2.70    2.40
 -14   1  -3    2.80    3.20
 -15  -1  -3   58.79    7.50
 -15   1  -3   51.09    7.30
 -15   1  -3   57.19    7.40
 -15   1  -3   55.19    9.10
 -16  -1  -3    1.30    3.10
 -16  -1  -3    0.50    1.60
 -16   1  -3   -1.60    2.20
 -16   1  -3   -1.20    2.80
 -17  -1  -3   29.30    3.70
 -17  -1  -3   19.90    4.20
 -17   1  -3   22.80    3.60
 -17   1  -3   17.90    3.90
 -18  -1  -3   10.50    2.70
 -18   1  -3    5.00    2.50
 -19  -1  -3    2.10    1.10
 -19  -1  -3    1.10    1.80
 -19   1  -3    0.60    1.90
 -20  -1  -3   16.60    2.70
 -20   1  -3   12.10    3.20
 -20  -2   3    6.20    2.00
 -19  -2   3    3.40    2.60
  19  -2  -3    7.10    3.80
  19  -2  -3   11.70    4.10
 -19  -2   3    9.40    1.80
  18  -2  -3   13.30    3.90
  18  -2  -3   10.00    3.20
 -18  -2   3    3.90    2.30
 -18  -2   3   10.90    4.30
 -17  -2   3    7.30    3.80
  17  -2  -3    5.10    3.20
 -17  -2   3   14.70    2.50
  16  -2  -3    5.00    2.60
 -16  -2   3    2.00    3.60
 -16  -2   3    1.10    2.10
 -16   2   3    6.90    8.10
 -15  -2   3   -1.70    2.30
  15  -2  -3   -0.40    2.40
 -15  -2   3   -1.00    5.70
 -15   2   3    5.40    5.50
 -14  -2   3    3.30    4.10
 -14  -2   3   14.50   24.90
  14  -2  -3    5.50    2.50
 -14  -2   3    6.30    2.50
 -14   2   3    9.90    5.90
 -13  -2   3   20.90   20.20
 -13  -2   3   26.60    7.10
 -13  -2   3   31.20    6.50
 -12  -2   3   25.90    6.00
 -12  -2   3   19.30    3.60
 -12  -2   3   -7.20   16.60
  12  -2  -3   19.70    3.30
 -11  -2   3   43.80   19.30
 -11  -2   3   19.30    5.80
  11  -2  -3   24.90    3.80
 -10  -2   3    6.00    4.40
 -10  -2   3    0.20    2.70
 -10  -2   3   16.90   12.80
  10  -2  -3    2.60    1.70
  -9  -2   3   -2.10    4.00
  -9  -2   3    6.00    3.10
  -9  -2   3    4.10   10.90
  -8  -2   3   23.70    5.10
   8  -2  -3   14.70    2.60
  -8  -2   3   20.70   10.10
   7  -2  -3   37.90    5.00
  -7  -2   3   53.99    8.00
  -7  -2   3   54.59   12.40
  -6  -2   3  290.17   33.40
  -5  -2   3  412.86   44.80
  -4  -2   3  273.47   30.90
  -3  -2   3    8.80    6.90
  -2  -2   3  112.99   15.60
  -1  -2   3  281.27   30.70
  -1  -2  -3    5.40    4.40
   1  -2   3   11.10    7.10
  -2  -2  -3  166.58   18.60
  -3  -2  -3   21.80    6.50
  -4  -2  -3  137.99   17.30
  -5  -2  -3   12.30    7.40
   5  -2   3    8.70    2.30
  -6  -2  -3    2.80    8.70
  -6  -2  -3   11.40    3.30
  -6  -2  -3    6.10    5.10
   6  -2   3    1.00    2.10
  -6   2  -3   10.40    3.30
  -7  -2  -3   22.00    6.20
  -7  -2  -3   16.60    4.10
  -7  -2  -3   21.90    4.00
  -7  -2  -3   15.00   10.20
   7  -2   3   24.40    3.60
  -7   2  -3   26.30    4.20
  -8  -2  -3   -0.90    3.00
  -8  -2  -3    1.70    2.80
   8  -2   3    2.50    2.00
  -8  -2  -3   -3.00    4.90
  -8  -2  -3   -0.30   13.30
  -8   2  -3    2.70    2.80
   9  -2   3  102.39   12.70
  -9  -2  -3  116.79   15.20
  -9  -2  -3  125.69   13.00
  -9  -2  -3  124.89   22.50
  -9  -2  -3  108.39   12.80
  -9   2  -3  144.49   13.50
 -10  -2  -3    4.60    3.30
 -10  -2  -3    6.20    2.80
  10  -2   3    6.40    2.90
 -10  -2  -3  -14.10   17.20
 -10  -2  -3    7.80    5.10
 -11  -2  -3   33.90   24.00
  11  -2   3   80.29    8.80
 -11  -2  -3   59.69    8.20
 -11  -2  -3   75.49    8.70
 -11  -2  -3   63.39   13.90
 -12  -2  -3   78.09   36.70
 -12  -2  -3   90.29   10.10
 -12  -2  -3   81.69   12.00
  12  -2   3   95.39   10.50
 -13  -2  -3   -2.00    4.40
  13  -2   3    1.40    3.20
 -13  -2  -3   -2.30    3.20
 -14  -2  -3   18.00    5.00
 -14  -2  -3   22.50    3.50
  14  -2   3   21.50    4.60
  15  -2   3    2.70    4.40
 -15  -2  -3    1.50    2.90
 -15  -2  -3   -0.60    1.80
 -15   2  -3    2.10    2.50
 -16  -2  -3    6.40    3.10
 -16  -2  -3   14.20    2.50
 -16   2  -3    8.20    2.70
 -17  -2  -3   28.50    3.70
 -17  -2  -3   28.80    4.70
 -18  -2  -3   18.00    2.20
 -18  -2  -3   11.60    2.60
 -18   2  -3   12.10    2.70
  17  -3  -3    1.60    1.50
 -17  -3   3    2.60    1.80
  16  -3  -3    2.00    1.70
 -16  -3   3    0.90    2.40
 -15  -3   3    4.60    3.00
  15  -3  -3    4.50    1.90
  14  -3  -3    5.00    1.80
 -14  -3   3    1.80    3.00
  13  -3  -3   32.50    4.10
 -13  -3   3   21.10    5.10
 -12  -3   3   15.70    4.70
  12  -3  -3   24.00    3.50
  11  -3  -3   -0.90    1.50
 -11  -3   3   -1.50    3.70
  10  -3  -3    0.10    1.50
 -10  -3   3    4.60    3.80
  -9  -3   3   -0.10    3.70
   9  -3  -3   -0.60    1.40
  -8  -3   3   49.00   80.39
   8  -3  -3    7.90    2.00
  -8  -3   3   12.50    4.50
  -7  -3   3    4.50    4.10
  -7  -3   3    7.60   52.89
   7  -3  -3    2.50    1.70
  -7  -3   3    1.60    2.20
  -6  -3   3   89.09   10.40
   6  -3  -3   70.79    7.90
  -6  -3   3   64.89    8.20
  -5  -3   3  157.58   16.90
  -5  -3   3  131.79   15.20
   5  -3  -3  151.08   15.10
   4  -3  -3  200.78   19.90
  -4  -3   3  187.78   21.30
  -3  -3   3   50.19    9.30
  -3  -3   3   29.30    5.70
   2  -3  -3  135.29   12.60
  -2  -3   3  105.19   16.90
   2  -3  -3  112.49   14.00
  -2  -3   3  113.19   12.90
   1  -3  -3    5.50    4.30
   1  -3  -3    8.30    2.00
  -1  -3   3    5.00    2.00
  -1  -3   3    4.80    4.20
   0  -3   3    3.90    2.70
   0  -3   3   -4.10    3.90
   0  -3  -3    2.10    4.00
   0  -3  -3   -0.60    1.80
  -1  -3  -3   11.30    4.40
  -1  -3  -3    7.90    2.20
   1  -3   3   10.90    3.30
  -2  -3  -3    4.00    3.30
   2  -3   3    1.70    1.60
  -2  -3  -3    3.90    4.40
  -3  -3  -3    6.00    4.40
  -3  -3  -3   11.10    6.00
   3  -3   3   10.30    2.30
  -4  -3  -3   15.20    4.00
  -4  -3  -3   14.70    4.90
   4  -3   3   22.80    3.50
   5  -3   3   -1.10    1.70
  -5  -3  -3   -0.60    4.40
  -5  -3  -3   -0.20    3.30
  -6  -3  -3   55.09   10.00
   6  -3   3   58.09    7.10
  -6  -3  -3   66.19    8.80
  -7  -3  -3   17.40    5.80
   7  -3   3   19.90    3.20
  -7  -3  -3   12.00    4.30
  -8  -3  -3   80.29   10.90
   8  -3   3   75.79    8.40
  -8  -3  -3   57.09   10.40
  -9  -3  -3  113.99   16.00
   9  -3   3  155.38   14.00
  -9  -3  -3  113.49   14.30
  10  -3   3    4.30    2.10
 -10  -3  -3    0.00    4.20
 -11  -3  -3   25.30    6.10
  11  -3   3   42.60    5.20
 -12  -3  -3    4.70    3.50
  12  -3   3    5.80    2.20
 -13  -3  -3    0.90    2.70
  13  -3   3    2.00    2.30
 -14  -3  -3   -0.40    2.20
  14  -3   3    3.40    3.20
 -14   3  -3    2.20    2.80
 -15  -3  -3   19.10    3.50
  12  -4  -3    2.90    1.20
 -12  -4   3    1.90    2.50
 -11  -4   3    8.30    3.10
  11  -4  -3    1.80    3.50
  10  -4  -3   19.90    3.00
  -9  -4   3    1.70    2.90
   9  -4  -3    5.10    1.50
   8  -4  -3    0.80    1.50
   8  -4  -3   -0.10    3.20
  -8  -4   3    2.60    4.20
   7  -4  -3    3.30    4.90
  -7  -4   3    5.10    3.40
   6  -4  -3    1.20    1.60
  -6  -4   3    2.50    3.20
  -5  -4   3    1.30    3.20
   5  -4  -3    3.70    1.70
  -4  -4   3    6.20    3.30
   4  -4  -3    2.70    1.80
  -3  -4   3   40.20    5.60
  -3  -4   3   36.40    6.50
   3  -4  -3   46.50    5.20
  -2  -4   3   40.80    5.00
   2  -4  -3   33.80    5.40
  -1  -4   3   15.40    2.50
   1  -4  -3    1.70    3.90
   0  -4  -3   -0.10    4.60
   0  -4   3   -1.10    1.70
   2  -4   3   -0.30    1.60
   3  -4   3    3.80    1.70
  -3  -4  -3    0.90    4.20
  -4  -4  -3    0.70    3.40
   4  -4   3    1.80    1.60
  -5  -4  -3    1.30    3.40
   5  -4   3   -0.10    1.50
  -6  -4  -3    8.20    4.20
   6  -4   3   31.90    4.20
  -8  -4  -3    4.40    4.40
  -9  -4  -3    2.70    3.00
  10  -4   3   -1.10    1.50
 -10  -4  -3    0.70    2.80
  22   0  -4   -1.40    2.00
 -22   0   4    0.50    1.50
 -21   0   4   -1.50    1.50
 -21   0   4   -0.50    4.90
 -20   0   4   66.99   10.90
 -20   0   4  101.09    9.50
 -19   0   4    1.90    1.90
 -19   0   4   -0.60    4.20
 -18   0   4    0.60    2.10
 -18   0   4    0.20    4.60
 -17   0   4   -0.70    2.10
 -17   0   4    3.90    4.90
 -17   0   4   -3.90   45.70
 -16   0   4  274.57   29.40
 -16   0   4  273.47   28.10
 -16   0   4  289.87   44.10
 -15   0   4    1.40    2.10
 -15   0   4    4.20    5.40
 -14   0   4  364.76   36.10
 -14   0   4  374.66   37.20
 -14   0   4  297.47   42.90
 -13   0   4   -2.40    1.90
 -13   0   4   -1.10    5.20
 -13   0   4   -8.60   10.70
 -12   0   4  425.76   43.70
 -12   0   4  458.15   48.40
 -11   0   4    3.50    7.40
 -10   0   4  818.62   84.19
  -9   0   4    2.60    5.20
  -8   0   4    2.80    4.60
   7   0  -4    3.90    2.90
  -7   0   4    6.80    4.00
   6   0  -4 1486.05  147.69
  -5   0   4   -0.90    2.80
   5   0  -4   -1.60    2.40
   4   0  -4  753.02   75.69
   3   0  -4   -0.80    2.30
   2   0  -4 4735.73  468.25
   1   0  -4    2.20    2.30
   0   0  -4   74.79    9.50
  -1   0  -4   -1.10    2.10
  -2   0  -4    2.10    2.50
  -2   0  -4   -2.50    2.00
  -3   0  -4    0.60    2.30
  -3   0  -4   -5.60    2.40
  -4   0  -4   51.79    8.10
  -4   0  -4   50.89    7.40
  -5   0  -4   -0.30    3.00
  -5   0  -4   -6.70    3.30
  -6   0  -4  275.27   29.70
  -6   0  -4  273.47   29.60
  -7   0  -4    6.10    4.90
  -7   0  -4   -3.50    4.50
  -8   0  -4   72.19   12.50
  -8   0  -4   84.49   13.10
  -9   0  -4    4.30    7.40
 -10   0  -4    3.70    3.40
 -10   0  -4    4.70    3.90
 -10   0  -4   -6.30    9.00
 -10   0  -4    2.70    2.30
 -11   0  -4    3.20   11.50
 -11   0  -4   -3.40    2.70
 -11   0  -4    0.50    1.90
 -11   0  -4   -2.80    3.10
 -12   0  -4  320.17   33.30
 -12   0  -4  309.87   32.80
 -12   0  -4  305.77   40.40
 -12   0  -4  335.17   32.50
 -13   0  -4   -1.50    2.60
 -13   0  -4    0.60    1.70
 -13   0  -4   -1.10    3.30
 -13   0  -4   -1.20   18.20
 -14   0  -4  195.88   21.50
 -14   0  -4  266.87   39.10
 -14   0  -4  224.28   22.60
 -14   0  -4  198.58   21.90
 -15   0  -4    1.50    1.80
 -15   0  -4    2.10    3.10
 -15   0  -4    0.50    2.60
 -16   0  -4  433.76   48.20
 -16   0  -4  534.75   47.60
 -16   0  -4  454.15   47.70
 -17   0  -4    1.00    2.50
 -17   0  -4    1.50    1.60
 -17   0  -4   -1.20    2.10
 -18   0  -4    4.30    2.00
 -18   0  -4    3.50    2.60
 -19   0  -4    1.20    1.90
 -19   0  -4   -0.50    1.00
 -20   0  -4    4.00    1.70
 -20   0  -4    5.90    1.20
  22  -1  -4    2.90    2.00
 -22  -1   4    0.10    1.00
 -21  -1   4    4.00    1.50
  21  -1  -4    3.30    2.50
  21   1  -4    5.40    4.20
 -20  -1   4   56.29    9.00
 -20  -1   4   76.39    7.70
  20   1  -4   71.19    8.90
 -19  -1   4    1.90    3.70
 -19  -1   4   -1.00    1.70
 -19   1   4   -3.90    5.80
 -19   1   4   -0.40    3.10
 -18  -1   4  283.37   26.70
 -18  -1   4  230.78   27.50
 -18   1   4  265.47   26.40
 -18   1   4  257.37   27.60
 -17  -1   4    6.10    2.30
  17  -1  -4    5.80    4.50
 -17  -1   4    6.60    4.90
 -17   1   4    5.10    5.90
 -17   1   4    6.70    3.90
 -16  -1   4    8.70    2.60
  16  -1  -4   10.60    4.30
 -16  -1   4    2.40   26.10
 -16  -1   4    7.90    4.60
 -16   1   4   14.90    6.10
 -16   1   4    7.50    2.90
 -15  -1   4   16.10    5.10
 -15  -1   4   49.40   19.10
  15  -1  -4   16.40    4.30
 -15  -1   4   19.70    3.30
 -15   1   4   12.70    6.40
 -15   1   4   14.50    3.20
 -14  -1   4    3.60    4.50
 -14  -1   4  -12.90   20.90
  14  -1  -4    9.30    3.50
 -14   1   4    5.90    2.70
 -14   1   4   11.10    6.10
 -13  -1   4  220.88   27.40
 -13  -1   4  268.17   26.40
 -13  -1   4  251.57   33.30
  13  -1  -4  277.77   26.60
 -13   1   4  265.37   26.30
 -12  -1   4   68.59   11.00
 -12  -1   4   79.49    9.00
  12  -1  -4   88.39    9.50
 -12  -1   4   67.89   15.70
 -12   1   4  102.49   17.30
 -11  -1   4  301.77   33.20
 -11  -1   4  283.87   29.00
 -11  -1   4  260.67   27.60
 -11   1   4  254.57   32.20
 -10  -1   4   26.00   12.70
 -10   1   4   40.70    9.50
  -9  -1   4  533.75   55.19
  -9   1   4  510.05   53.49
  -8  -1   4  175.28   22.50
  -8   1   4  202.88   21.10
  -7  -1   4  514.95   58.39
  -7   1   4  603.04   56.79
   6  -1  -4    4.60    5.20
  -6  -1   4   -2.10    4.00
  -6   1   4    4.00    2.80
  -5  -1   4    8.50    3.80
   5  -1  -4   -0.30    4.00
  -5   1   4    1.80    1.90
   4  -1  -4  340.67   38.90
  -4  -1   4  391.26   38.00
   3  -1  -4   40.10    8.50
   2  -1  -4   20.30    5.70
  -2   1   4   24.80    4.00
   1  -1  -4  483.15   50.89
   0  -1  -4  343.37   34.70
  -1  -1  -4 2742.43  284.57
  -1  -1  -4 3017.40  287.07
  -2  -1  -4   74.09    9.00
  -2  -1  -4   75.49   12.10
  -3  -1  -4  232.58   26.70
  -3  -1  -4  226.58   24.30
  -4  -1  -4   10.60    3.90
  -4  -1  -4    8.30    5.90
  -5  -1  -4   79.09   15.70
  -5  -1  -4  106.29   12.30
  -6  -1  -4   31.20    7.40
  -6  -1  -4   34.90   10.50
  -6   1  -4   43.50    8.60
  -7  -1  -4   82.59   16.70
  -7  -1  -4   84.59   13.40
  -7   1  -4   99.99   13.20
  -8  -1  -4   -2.00    7.00
  -8   1  -4    6.30    3.00
  -9  -1  -4    6.00    6.10
  -9  -1  -4    3.80    8.20
  -9  -1  -4    5.70    2.30
  -9   1  -4    8.30    2.90
 -10  -1  -4  273.57   37.60
 -10  -1  -4  326.57   33.20
 -10  -1  -4  309.37   32.40
 -10  -1  -4  322.17   33.60
 -10  -1  -4  343.67   32.70
 -10   1  -4  322.47   32.80
 -11  -1  -4  409.66   45.80
 -11  -1  -4  444.86   51.99
 -11  -1  -4  452.05   46.70
 -11  -1  -4  444.06   45.60
 -11   1  -4  529.75   45.70
 -11   1  -4  439.96   46.00
 -12  -1  -4   13.10    2.60
 -12  -1  -4    9.30   14.90
 -12  -1  -4    3.90    4.40
 -12  -1  -4   13.10    4.60
 -12   1  -4   15.40    3.40
 -13  -1  -4   50.79    8.80
 -13  -1  -4   62.09    7.20
 -13  -1  -4   51.39    8.30
 -13  -1  -4   29.30   19.80
 -13   1  -4   80.99    9.40
 -13   1  -4   63.59    7.70
 -14  -1  -4   95.09   12.70
 -14  -1  -4  106.99   13.60
 -14  -1  -4  159.18   32.30
 -14  -1  -4  111.39   12.20
 -14   1  -4  116.19   12.20
 -14   1  -4  130.49   13.20
 -14   1  -4  109.99   12.60
 -15  -1  -4    1.30    3.20
 -15  -1  -4    2.80    1.90
 -15  -1  -4    6.90    3.70
 -15   1  -4    4.00    2.90
 -15   1  -4    3.90    2.20
 -15   1  -4    7.70    2.60
 -16  -1  -4    1.60    4.20
 -16  -1  -4    9.30    3.30
 -16  -1  -4    9.80    2.10
 -16   1  -4    4.00    2.30
 -16   1  -4    7.00    2.90
 -17  -1  -4    0.20    2.40
 -17  -1  -4   -0.50    1.40
 -17   1  -4    2.10    2.30
 -17   1  -4    2.20    1.90
 -18  -1  -4   27.10    4.40
 -18   1  -4   26.80    4.30
 -18   1  -4   15.00    3.70
 -19  -1  -4    3.70    1.80
 -19  -1  -4    7.80    1.30
 -19   1  -4    3.00    2.40
 -20  -2   4    0.50    2.50
 -19  -2   4    2.80    2.50
  19  -2  -4    0.80    2.90
  19  -2  -4    6.00    3.70
 -19  -2   4    0.80    1.50
  18  -2  -4   12.80    4.20
 -18  -2   4    6.10    3.30
 -18  -2   4   12.00    3.20
  18  -2  -4   11.20    3.00
 -17  -2   4    2.20    2.00
  17  -2  -4    1.30    2.60
 -17  -2   4    2.00    3.30
 -16  -2   4   -1.00    3.60
  16  -2  -4   -1.70    2.20
 -16  -2   4   -0.80    2.00
  15  -2  -4  185.38   21.10
 -15  -2   4  220.18   23.40
  14  -2  -4   73.39    7.60
 -14  -2   4   47.50   33.30
 -14  -2   4   48.50    9.20
 -14  -2   4   58.59    7.50
 -13  -2   4    4.00    2.70
  13  -2  -4    4.90    3.20
 -13  -2   4   20.20   20.00
 -12  -2   4    1.80    2.50
 -12  -2   4    3.60    4.20
 -12  -2   4  -15.40   16.20
  12  -2  -4    4.10    2.00
  11  -2  -4   23.30    3.20
 -11  -2   4   16.30    3.50
 -11  -2   4   15.40    5.20
 -11  -2   4    6.40   17.50
 -10  -2   4   58.49   15.20
 -10  -2   4   32.20    5.40
  10  -2  -4   46.20    5.30
 -10  -2   4   49.90    8.20
  -9  -2   4  170.88   15.90
  -9  -2   4  192.88   24.30
   9  -2  -4  138.49   15.30
  -9  -2   4  132.69   17.00
  -8  -2   4  111.29   17.60
  -8  -2   4   87.99   11.80
   8  -2  -4   88.99    9.60
   7  -2  -4  229.28   24.20
  -7  -2   4  241.88   25.60
  -7  -2   4  271.17   29.70
  -6  -2   4  103.49   16.80
  -5  -2   4   96.19   15.60
  -4  -2   4    6.10    7.60
  -3  -2   4  228.08   26.80
  -2  -2   4   -0.10    6.70
  -1  -2   4   18.80    7.70
   0  -2   4  193.58   23.20
  -1  -2  -4   52.79    8.20
  -2  -2  -4   10.50    5.40
  -3  -2  -4  222.58   24.60
  -4  -2  -4   77.49   12.40
  -5  -2  -4   77.29   11.50
   5  -2   4   66.89    8.50
  -5  -2  -4   71.09   13.20
  -5  -2  -4   85.99    8.80
   6  -2   4   30.90    5.40
  -6  -2  -4   43.90    7.30
  -6  -2  -4   35.60    7.00
  -6  -2  -4   38.60   10.60
  -7  -2  -4  250.57   23.50
   7  -2   4  193.68   23.20
  -7  -2  -4  189.58   28.20
  -7  -2  -4  256.37   25.40
  -7   2  -4  236.18   23.80
  -8  -2  -4  118.79   11.70
  -8  -2  -4   87.09   18.60
  -8  -2  -4   97.89   11.40
   8  -2   4   95.09   11.50
  -8  -2  -4   96.09   13.70
  -8   2  -4  118.69   12.20
   9  -2   4  207.98   19.50
  -9  -2  -4  277.27   43.30
  -9  -2  -4  191.78   19.80
  -9  -2  -4  147.99   21.80
  -9  -2  -4  186.58   19.30
  -9   2  -4  165.68   20.10
 -10  -2  -4   54.79    7.20
 -10  -2  -4   75.49   20.60
 -10  -2  -4   49.99    7.10
  10  -2   4   64.69    7.50
 -10  -2  -4   54.99    9.60
 -10   2  -4   56.09    7.70
 -11  -2  -4    4.10    3.00
 -11  -2  -4    5.30    4.90
 -11  -2  -4   34.40   24.30
 -11  -2  -4    2.30    2.40
  11  -2   4    6.10    3.10
 -12  -2  -4    4.30    2.40
 -12  -2  -4    5.20    4.10
  12  -2   4    6.40    3.70
 -12  -2  -4   21.30   44.90
  13  -2   4   51.49    7.60
 -13  -2  -4   49.10    8.10
 -13  -2  -4   52.79    6.50
  14  -2   4   14.20    7.00
 -14  -2  -4    4.90    3.40
 -14  -2  -4    5.10    2.10
 -15  -2  -4    0.50    1.70
 -15  -2  -4    2.90    2.80
 -15   2  -4    0.60    2.40
 -16  -2  -4    3.40    1.70
 -16  -2  -4    5.70    2.80
 -16   2  -4    6.40    2.60
 -17  -2  -4    3.30    1.40
 -17  -2  -4    1.10    2.00
 -17   2  -4    2.10    2.30
 -18  -2  -4   -0.10    1.40
 -18  -2  -4    0.90    1.00
 -17  -3   4   -1.30    2.00
  17  -3  -4    0.50    2.00
 -16  -3   4   -1.10    2.30
  16  -3  -4    1.90    1.60
 -15  -3   4   -1.70    2.90
  15  -3  -4    0.60    1.50
 -14  -3   4   13.00    4.00
  14  -3  -4   22.00    3.20
  13  -3  -4   15.50    2.60
 -13  -3   4   12.70    4.10
  12  -3  -4   97.79   10.30
 -12  -3   4   93.09   12.20
  11  -3  -4   59.19    6.60
 -11  -3   4   53.29    8.90
 -10  -3   4   67.99   10.20
  10  -3  -4   73.89    8.10
  -9  -3   4   12.70   63.19
  -9  -3   4   -0.20    3.70
   9  -3  -4    0.20    1.50
  -9  -3   4    1.60    2.20
  -8  -3   4   -1.80    2.50
   8  -3  -4    1.10    1.40
  -8  -3   4   13.20   50.59
  -8  -3   4    0.00    3.70
  -7  -3   4   33.30   61.99
  -6  -3   4    5.50    2.30
  -6  -3   4    8.00    4.00
   6  -3  -4    8.00    1.90
  -5  -3   4    8.60    4.00
   5  -3  -4   10.20    2.00
  -5  -3   4    6.40    2.30
   4  -3  -4   63.69    6.80
  -4  -3   4   51.39    7.20
  -4  -3   4   66.69    9.10
  -3  -3   4    3.30    3.60
   3  -3  -4    2.20    2.20
  -3  -3   4    1.70    1.80
  -2  -3   4   24.10    6.20
   2  -3  -4   40.70    4.60
  -2  -3   4   32.60    5.10
  -1  -3   4   31.20    6.50
   1  -3  -4   45.90    4.90
   1  -3  -4   26.10    6.10
  -1  -3   4   40.10    5.40
   0  -3  -4    6.10    2.10
   0  -3  -4    1.50    3.90
   0  -3   4    6.10    1.90
   0  -3  -4    7.60    4.40
   0  -3   4    8.80    4.50
   1  -3   4    3.20    1.70
  -1  -3  -4    0.50    4.20
  -1  -3  -4    2.40    3.00
   1  -3   4    2.80    3.50
   2  -3   4   61.89    6.80
  -2  -3  -4   48.00    7.70
  -3  -3  -4  254.57   24.80
   3  -3   4  241.28   24.60
  -3  -3  -4  223.88   25.60
  -4  -3  -4   10.60    4.90
   4  -3   4   21.00    3.30
  -4  -3  -4   21.00    4.00
   5  -3   4   39.90    5.40
  -5  -3  -4   39.60    8.00
  -6  -3  -4  253.67   25.30
   6  -3   4  247.48   25.10
  -6  -3  -4  230.88   26.60
   7  -3   4    0.00    1.90
  -7  -3  -4    4.80    3.40
  -7  -3  -4    4.10    4.90
  -8  -3  -4    9.20    3.80
  -8  -3  -4   14.70    6.10
  -9  -3  -4    0.30    3.20
   9  -3   4    1.20    2.00
  -9  -3  -4   -0.20    4.20
  10  -3   4    3.70    2.10
 -10  -3  -4    2.70    4.20
 -12  -3  -4    2.10    3.90
  12  -3   4   -0.40    2.10
  13  -3   4    0.90    2.00
 -13  -3  -4   -0.80    2.70
  14  -3   4    1.20    2.30
 -14  -3  -4    1.30    2.10
 -14   3  -4    0.30    1.80
 -15  -3  -4    0.70    1.60
  12  -4  -4   38.00    4.70
 -11  -4   4    2.90    2.20
  11  -4  -4    2.70    2.50
 -10  -4   4    1.50    2.40
  10  -4  -4    2.00    1.40
  10  -4  -4    0.90    2.30
   9  -4  -4    1.00    1.40
   9  -4  -4    1.50    2.70
  -9  -4   4    1.00    2.70
   8  -4  -4    3.50    3.50
   8  -4  -4    1.50    1.40
  -8  -4   4   -0.40    3.00
   7  -4  -4    0.50    3.60
  -7  -4   4    1.60    3.00
   6  -4  -4    4.60    4.40
  -6  -4   4    2.00    3.10
   6  -4  -4   -0.30    2.10
  -5  -4   4    0.00    3.20
   5  -4  -4   12.10    2.20
  -4  -4   4    5.60    3.40
   4  -4  -4    8.30    2.60
  -4  -4   4    6.10    2.30
  -3  -4   4    7.60    2.20
   2  -4  -4    9.70    3.40
   1  -4  -4    5.30    3.70
   0  -4   4    3.90    1.90
   0  -4  -4    1.90    3.30
  -1  -4  -4   -1.10    3.30
   1  -4   4   -0.30    1.70
  -2  -4  -4    2.50    3.50
  -3  -4  -4   29.30    5.50
  -3  -4  -4   26.50    7.30
   4  -4   4  210.78   21.60
  -5  -4  -4    1.30    3.70
   5  -4   4    0.00    1.60
  -6  -4  -4    8.20    3.90
   6  -4   4   10.00    2.10
   9  -4   4   11.90    2.00
  10  -4   4    3.40    1.20
  23   0  -5   -0.50    1.90
  22   0  -5    0.60    2.10
  21   0  -5   52.49    6.80
 -21   0   5   54.39    6.20
 -20   0   5    0.00    1.80
 -20   0   5    0.40    4.70
 -19   0   5   45.70    8.10
 -19   0   5   60.89    6.60
 -18   0   5    0.60    4.70
 -18   0   5   -3.70    2.50
 -17   0   5  206.48   20.30
 -17   0   5  183.38   21.80
 -16   0   5    0.90    2.00
 -16   0   5   -0.50    5.70
 -16   0   5  -22.40   23.20
 -15   0   5   80.59   12.00
 -15   0   5  107.59   24.20
 -14   0   5   -0.30    1.80
 -14   0   5    1.00   14.50
 -14   0   5   -2.10    5.70
 -13   0   5    6.70   10.90
 -13   0   5   11.90    6.30
 -12   0   5    4.80    9.20
 -12   0   5    0.80    1.60
 -11   0   5  338.27   37.90
 -10   0   5   -2.10    6.30
  -9   0   5  381.46   40.70
   8   0  -5    5.70    3.70
  -8   0   5   -3.70    4.70
   6   0  -5    3.60    2.90
  -6   0   5   -0.20    3.30
   5   0  -5 1482.95  147.99
   4   0  -5    1.00    2.80
   3   0  -5  425.46   44.00
   2   0  -5    1.90    2.70
   1   0  -5 1334.87  133.59
   0   0  -5    1.80    2.60
  -1   0  -5 6126.49  605.84
  -2   0  -5    1.80    2.50
  -2   0  -5   -0.90    2.40
  -3   0  -5    1.40    3.00
  -3   0  -5    6.10    3.00
  -4   0  -5    4.30    3.10
  -4   0  -5   -0.10    3.20
  -5   0  -5  619.44   58.09
  -5   0  -5  518.75   57.99
  -6   0  -5   -2.50    4.30
  -6   0  -5   -3.00    4.40
  -7   0  -5   71.69   10.80
  -7   0  -5   45.20    9.10
  -8   0  -5    7.40    9.60
  -9   0  -5   67.19   14.00
  -9   0  -5   63.79    7.10
  -9   0  -5   53.89    7.60
 -10   0  -5   -3.60   10.10
 -10   0  -5   -0.10    2.40
 -10   0  -5    0.10    1.90
 -10   0  -5    0.60    3.50
 -11   0  -5   20.00    3.30
 -11   0  -5   21.10    4.50
 -11   0  -5    2.10   13.00
 -11   0  -5   17.60    3.80
 -12   0  -5    1.60    1.80
 -12   0  -5    1.20    2.60
 -12   0  -5   -0.90    3.00
 -12   0  -5  -12.10   16.00
 -13   0  -5   56.19   11.10
 -13   0  -5   62.39    8.00
 -13   0  -5   67.99    9.00
 -14   0  -5   -2.70    2.90
 -14   0  -5   -0.70    1.70
 -14   0  -5    0.70    2.40
 -15   0  -5  858.01   79.19
 -15   0  -5  760.22   79.79
 -15   0  -5  764.72   79.29
 -16   0  -5    1.40    1.60
 -16   0  -5   -0.40    2.70
 -16   0  -5    1.10    2.30
 -17   0  -5    0.30    1.40
 -17   0  -5    0.90    2.20
 -17   0  -5    0.40    2.50
 -18   0  -5    0.80    1.30
 -18   0  -5    1.30    2.00
 -19   0  -5    5.90    2.10
 -19   0  -5    7.00    2.00
  22  -1  -5    9.60    2.70
 -22  -1   5    9.30    1.90
  22   1  -5    9.30    3.90
  21  -1  -5   -1.20    2.30
 -21  -1   5    1.20    4.70
 -21  -1   5    0.00    1.40
  21   1  -5    1.30    2.60
 -20  -1   5   27.80    3.80
 -20  -1   5   18.60    4.90
  20   1  -5   28.10    4.70
 -19  -1   5    4.30    4.20
 -19  -1   5    7.50    2.20
  19   1  -5    7.40    3.70
 -19   1   5    6.80    3.10
 -18  -1   5  106.39   14.00
  18  -1  -5  125.29   13.50
 -18  -1   5  118.89   12.30
 -18   1   5  105.09   12.20
 -17  -1   5   60.89    6.60
 -17  -1   5   50.49    9.20
  17  -1  -5   45.00    7.80
 -17   1   5   51.09    7.30
 -17   1   5   41.80   10.40
 -16  -1   5    2.80    2.10
 -16  -1   5   11.00   21.20
 -16  -1   5    2.30    4.50
  16  -1  -5    3.90    3.60
 -16   1   5    1.90    7.10
 -16   1   5    2.60    2.40
 -15  -1   5   -2.20   17.70
  15  -1  -5    1.60    3.30
 -15  -1   5    1.30    2.10
 -15  -1   5    2.10    4.50
 -15   1   5    0.20    2.50
 -14  -1   5   25.90    3.80
 -14  -1   5  -10.90   16.80
  14  -1  -5   26.00    4.30
 -14  -1   5   19.20    5.60
 -14   1   5   22.80    3.80
 -14   1   5   28.60    7.80
 -13  -1   5    2.10    4.50
  13  -1  -5    1.90    2.80
 -13  -1   5   -5.20   11.10
 -13  -1   5    2.70    2.00
 -13   1   5    7.60    2.80
 -13   1   5   14.60   18.50
 -12  -1   5   71.99   11.00
  12  -1  -5   60.59    7.70
 -12  -1   5   50.89   14.50
 -12  -1   5   64.79    7.40
 -12   1   5   58.79   15.30
 -11  -1   5   56.09   13.50
 -11  -1   5   56.49    6.70
 -11   1   5   54.29   12.70
 -10  -1   5  502.75   49.20
 -10   1   5  391.56   45.90
  -9  -1   5    0.70    6.10
  -9   1   5    1.40    6.30
  -8  -1   5  149.49   18.20
  -8   1   5  137.09   16.40
  -7  -1   5  267.37   27.40
   7  -1  -5  204.58   27.60
  -7   1   5  262.87   25.50
  -6  -1   5  312.87   32.50
  -6   1   5  294.07   30.60
  -5  -1   5  239.08   25.20
   5  -1  -5  221.88   26.20
   4  -1  -5  266.77   32.80
  -4   1   5  274.17   30.70
  -4   1   5  343.77   30.20
   3  -1  -5   34.60   11.70
  -3  -1   5   28.20   10.80
   3   1  -5   33.90   11.40
   2  -1  -5 1465.65  147.89
   1  -1  -5 1464.35  147.89
   0  -1  -5   -1.00    2.30
   0  -1  -5   -2.40    3.50
  -1  -1  -5  326.37   34.60
  -1  -1  -5  354.66   37.60
  -2  -1  -5   18.80    4.30
  -2  -1  -5   15.50    5.80
  -3  -1  -5  917.61   94.69
  -3  -1  -5  972.50   97.29
  -4  -1  -5   94.99   12.20
  -4  -1  -5  102.29   15.50
  -5  -1  -5  123.39   18.70
  -5  -1  -5  106.69   14.00
  -6  -1  -5  129.19   16.20
  -7  -1  -5   92.59   17.60
  -7  -1  -5  107.59   14.90
  -8  -1  -5    9.20    8.10
  -8  -1  -5   20.30    3.50
  -8  -1  -5   25.30    3.80
  -8  -1  -5   23.20    6.10
  -8   1  -5   21.20    3.90
  -9  -1  -5   14.40    8.80
  -9  -1  -5    4.50    4.40
  -9  -1  -5    4.20    2.60
  -9  -1  -5    0.40    3.50
  -9  -1  -5   -1.80    1.90
  -9   1  -5    2.70    2.20
  -9   1  -5    1.40    2.60
 -10  -1  -5    3.00    3.20
 -10  -1  -5    0.10    4.10
 -10  -1  -5   -0.80    2.50
 -10  -1  -5    0.90   10.60
 -10  -1  -5    1.00    1.80
 -10   1  -5   -0.80    2.60
 -10   1  -5   -2.40    2.50
 -11  -1  -5   22.00   13.90
 -11  -1  -5   12.20    6.70
 -11  -1  -5   19.50    3.60
 -11  -1  -5   18.00    4.30
 -11   1  -5   26.80    4.60
 -11   1  -5   25.10    3.70
 -12  -1  -5  382.86   40.70
 -12  -1  -5  386.56   49.40
 -12  -1  -5  420.56   41.70
 -12  -1  -5  471.75   40.70
 -12   1  -5  368.66   40.30
 -12   1  -5  374.56   40.80
 -13  -1  -5  429.06   42.80
 -13  -1  -5  404.86   43.80
 -13  -1  -5  392.36   42.90
 -13   1  -5  418.66   42.60
 -13   1  -5  413.66   43.10
 -13   1  -5  486.35   43.50
 -14  -1  -5   13.40    4.30
 -14  -1  -5   16.50    4.60
 -14  -1  -5   25.40    3.80
 -14   1  -5   21.70    3.90
 -14   1  -5   22.10    4.50
 -14   1  -5   14.80    3.40
 -15  -1  -5   51.99    8.60
 -15  -1  -5   74.99    8.00
 -15  -1  -5   65.69    9.20
 -15   1  -5   73.89    8.30
 -15   1  -5   76.29    8.80
 -15   1  -5   73.69    8.40
 -16  -1  -5   16.00    2.50
 -16  -1  -5    8.80    3.30
 -16  -1  -5    7.60    3.80
 -16   1  -5   11.80    2.70
 -16   1  -5   15.50    3.30
 -17  -1  -5    5.70    2.90
 -17  -1  -5   14.40    2.60
 -17   1  -5    8.80    2.80
 -17   1  -5    2.30    2.80
 -18  -1  -5  117.49   10.70
 -18  -1  -5   85.59   11.20
 -18   1  -5  103.39   11.10
 -19  -1  -5   -0.10    0.80
 -19  -1  -5   -0.30    1.20
 -19   1  -5   -0.40    1.30
  20  -2  -5   -2.70    3.60
 -20  -2   5   -0.50    3.10
 -19  -2   5   57.09    7.80
  18  -2  -5    4.30    3.80
  18  -2  -5    6.40    2.60
 -18  -2   5    2.30    1.90
 -18  -2   5    3.70    3.10
  17  -2  -5    4.10    3.80
 -17  -2   5    0.40    2.00
 -17  -2   5   -0.60    3.40
  17  -2  -5   -2.00    2.30
 -16  -2   5   81.79    9.20
  16  -2  -5   80.79    9.20
 -15  -2   5   34.40    7.30
 -15  -2   5   53.79    7.30
  15  -2  -5   49.10    6.30
 -14  -2   5    2.30    4.10
  14  -2  -5   -0.20    1.90
 -14  -2   5    0.50    2.30
 -13  -2   5   76.99   22.10
 -13  -2   5   55.09    7.50
  13  -2  -5   57.79    7.40
 -13  -2   5   79.59   11.30
 -12  -2   5   21.90   16.80
  12  -2  -5   14.80    2.70
 -12  -2   5   18.40    5.20
 -12  -2   5    7.20    3.00
  11  -2  -5    1.40    1.70
 -11  -2   5    2.20    2.60
 -11  -2   5  -10.70   14.10
 -11  -2   5    1.20    4.30
 -10  -2   5  204.38   22.50
 -10  -2   5  234.58   30.90
 -10  -2   5  233.68   24.00
  10  -2  -5  217.68   22.30
  -9  -2   5   50.59   14.00
   9  -2  -5   28.30    4.40
  -9  -2   5   40.30    5.70
  -9  -2   5   43.70    6.70
   8  -2  -5  135.49   14.20
  -8  -2   5  151.18   22.90
  -8  -2   5  138.69   16.10
  -7  -2   5    0.90    4.00
  -7  -2   5   10.80    9.40
   7  -2  -5    3.70    1.60
   6  -2  -5    5.00    1.70
  -6  -2   5    5.20    9.00
  -6  -2   5    9.00    4.50
  -5  -2   5   64.39   12.70
  -4  -2   5  467.65   50.09
  -3  -2   5   19.90    8.20
  -2  -2   5   73.79   13.50
   2  -2  -5  110.69   20.00
   1  -2  -5   -3.70   10.10
  -1  -2   5   28.50    8.60
   0  -2  -5  449.26   52.89
  -2  -2  -5  156.48   18.60
  -2  -2  -5  163.18   28.80
  -3  -2  -5    3.90    6.30
  -4  -2  -5  962.50   89.09
   4  -2   5  843.42   88.99
  -4  -2  -5  882.01   90.99
  -5  -2  -5   28.50   10.00
  -5  -2  -5   40.20    6.20
  -5   2  -5   51.09    6.30
  -6  -2  -5  150.98   17.20
  -6  -2  -5  158.58   18.60
  -6  -2  -5  161.58   16.80
  -6  -2  -5  135.59   21.70
  -6  -2  -5  171.48   16.90
  -6   2  -5  163.08   17.40
  -7  -2  -5   71.29   17.10
  -7  -2  -5   85.19   12.60
  -7  -2  -5   93.89    9.60
   7  -2   5   74.39    9.50
  -7  -2  -5   92.89    9.70
  -7   2  -5   74.39   10.30
  -8  -2  -5  114.89   12.80
  -8  -2  -5   99.99   14.80
  -8  -2  -5  112.69   20.80
   8  -2   5  114.59   12.80
  -8  -2  -5  116.09   12.60
  -8  -2  -5  117.09   13.90
  -8   2  -5  140.29   13.40
  -9  -2  -5   -0.30    2.40
  -9  -2  -5    4.10    5.10
   9  -2   5    0.00    2.60
  -9  -2  -5   -4.30    2.50
  -9  -2  -5   -1.10   17.90
  -9   2  -5    0.50    2.60
 -10  -2  -5  447.46   52.29
 -10  -2  -5  388.86   40.90
 -10  -2  -5  334.97   43.90
 -10   2  -5  422.36   41.00
 -11  -2  -5  133.49   39.00
 -11  -2  -5  137.19   16.00
 -11  -2  -5  148.89   18.00
  11  -2   5  160.08   16.30
 -11  -2  -5  158.38   15.90
  12  -2   5   19.20    4.20
 -12  -2  -5   12.60    4.00
  13  -2   5    8.90    4.20
 -13  -2  -5    1.10    2.00
 -13  -2  -5    3.90    3.60
 -14  -2  -5    4.00    1.90
 -14  -2  -5   -1.00    3.10
 -14   2  -5    6.50    2.70
 -15  -2  -5   -1.10    2.70
 -15  -2  -5    1.50    2.10
 -15   2  -5    1.20    2.80
 -16  -2  -5   19.00    3.50
 -17  -2  -5    0.70    1.10
 -17  -2  -5    2.40    1.90
 -17   2  -5    4.40    2.00
 -18  -3   5    1.50    1.50
  18  -3  -5    0.40    1.30
  17  -3  -5    3.60    1.80
 -17  -3   5    0.50    2.20
  16  -3  -5    5.70    1.70
 -16  -3   5    0.30    2.30
 -15  -3   5   -0.40    3.20
  14  -3  -5   -0.20    1.60
 -14  -3   5    2.90    3.10
 -13  -3   5   66.19    9.40
  13  -3  -5   70.29    7.70
 -12  -3   5   -2.20    3.40
  12  -3  -5    7.50    1.90
  11  -3  -5    8.50    2.00
 -11  -3   5    8.00    4.20
  10  -3  -5    5.20    1.70
 -10  -3   5    6.10    4.00
  -9  -3   5    9.70    4.50
  -9  -3   5   46.60   59.79
   9  -3  -5   18.20    2.80
  -9  -3   5    9.00    2.70
  -8  -3   5   57.39   50.09
   7  -3  -5   10.90    3.20
  -7  -3   5   16.00    7.40
  -7  -3   5   10.20    3.60
  -7  -3   5   59.89   44.80
  -6  -3   5   -1.20    3.40
  -6  -3   5    0.20    2.10
   6  -3  -5    0.30    1.40
   5  -3  -5    0.50    1.40
  -5  -3   5    3.60    3.60
  -5  -3   5    1.80    2.10
  -4  -3   5   70.39    9.20
  -4  -3   5   96.89   11.00
   4  -3  -5   85.09    8.80
  -3  -3   5   63.79    8.60
   3  -3  -5   60.49    6.40
  -3  -3   5   45.20    6.60
  -2  -3   5   56.79    7.50
   2  -3  -5   74.09    8.40
  -2  -3   5   75.99    9.40
   2  -3  -5   58.09    9.90
   1  -3  -5   10.30    2.20
   1  -3  -5   -1.80    4.80
  -1  -3   5    6.00    2.00
  -1  -3   5    5.20    3.60
   1  -3  -5    3.30    3.20
   0  -3   5    4.90    1.90
   0  -3  -5    3.80    3.30
   0  -3  -5    4.70    2.30
   0  -3  -5    2.80    4.60
   0  -3   5    3.90    3.60
  -1  -3  -5    4.70    3.90
  -1  -3  -5   -0.80    6.10
   1  -3   5   -0.70    1.60
  -2  -3  -5  108.89   11.50
   2  -3   5  105.59   11.10
  -2  -3  -5   87.69   12.50
  -3  -3  -5  125.79   13.20
   3  -3   5  123.19   13.10
  -3  -3  -5  116.19   14.50
   4  -3   5   16.80    3.50
  -4  -3  -5   12.40    7.10
  -4  -3  -5   13.30    5.30
  -5  -3  -5    0.70    2.90
  -5  -3  -5    1.00    4.50
   5  -3   5    1.80    1.80
  -6  -3  -5  198.48   22.00
   6  -3   5  234.08   22.00
  -6  -3  -5  202.38   23.40
  -7  -3  -5   22.40    7.70
  -7  -3  -5   29.00    6.00
   7  -3   5   35.50    4.80
   8  -3   5   46.70    5.60
  -8  -3  -5   37.60    6.00
  -8  -3  -5   30.80    6.90
   9  -3   5   16.60    2.90
  -9  -3  -5    5.60    4.70
  -9  -3  -5   16.60    3.60
  10  -3   5    2.20    2.00
 -10  -3  -5    1.30    3.90
 -11  -3  -5   -1.90    3.70
  11  -3   5   -0.40    2.50
 -12  -3  -5    3.00    3.00
  12  -3   5    6.30    2.50
 -13  -3  -5    1.50    2.40
 -14   3  -5    8.10    2.00
 -12  -4   5    2.40    3.30
  12  -4  -5    0.70    2.20
 -11  -4   5   -1.20    2.00
  11  -4  -5    2.20    1.20
  11  -4  -5    0.50    2.10
 -10  -4   5    0.00    2.60
  10  -4  -5    1.40    2.50
  10  -4  -5    3.20    1.50
   9  -4  -5    1.70    3.20
  -9  -4   5    2.40    2.70
   9  -4  -5    2.90    1.50
   8  -4  -5    1.90    1.50
  -8  -4   5   -4.50    3.00
   8  -4  -5    0.50    2.70
  -7  -4   5    0.90    2.80
   7  -4  -5    1.70    1.60
   7  -4  -5   -3.70    3.10
  -6  -4   5   46.90    7.00
   6  -4  -5   37.70    5.50
   5  -4  -5    4.00    5.30
  -5  -4   5    7.20    1.80
  -5  -4   5    5.70    3.40
  -4  -4   5    2.40    2.40
  -4  -4   5    2.30    3.00
  -3  -4   5    1.30    1.80
   3  -4  -5    1.00    2.80
   2  -4  -5   -0.80    2.70
  -2  -4   5    1.30    1.90
   1  -4  -5   23.90    4.50
   0  -4   5    6.60    2.00
   0  -4  -5   -1.40    3.20
  -1  -4  -5    1.30    3.00
   1  -4   5    7.90    2.10
   2  -4   5   24.30    3.40
  -2  -4  -5    2.10    3.30
   3  -4   5   32.20    4.60
   4  -4   5   33.90    4.60
   5  -4   5    2.60    1.90
  -5  -4  -5   -1.40    4.50
  -7  -4  -5    6.30    5.40
   7  -4   5    7.20    1.80
   8  -4   5    9.30    1.90
   9  -4   5    0.20    1.10
  23   0  -6    2.50    1.90
  22   0  -6    5.30    2.40
  21   0  -6   -1.80    3.50
 -21   0   6   -0.10    1.70
 -20   0   6    2.70    5.40
 -20   0   6    2.30    2.00
 -19   0   6   -1.70    5.50
 -19   0   6   -1.50    1.80
 -18   0   6  793.32   76.09
 -18   0   6  710.73   75.39
 -17   0   6   -0.30    1.90
 -17   0   6    5.20   46.80
 -17   0   6    1.40    4.90
 -16   0   6   11.40    6.30
 -16   0   6    7.90    2.40
 -16   0   6   26.80   23.80
 -15   0   6   -3.70    6.00
 -15   0   6   14.80   17.60
 -14   0   6   27.70    7.20
 -14   0   6   23.20    3.60
 -13   0   6    6.00   11.30
 -13   0   6    0.00    1.80
 -12   0   6   13.60    2.50
 -12   0   6    6.70    9.20
 -11   0   6   10.70    8.00
 -10   0   6   11.70    6.90
   9   0  -6   -6.10    4.90
  -9   0   6    2.40    5.60
  -8   0   6 2669.93  286.97
   8   0  -6 3095.29  286.57
  -7   0   6    2.70    4.10
   7   0  -6    0.10    3.40
   6   0  -6 2445.96  243.18
   5   0  -6   -3.30    3.20
   4   0  -6  324.67   34.50
   3   0  -6    0.60    3.00
   2   0  -6 2704.93  268.97
   1   0  -6   -1.20    3.00
   0   0  -6  230.18   25.30
  -1   0  -6    1.20    2.80
  -2   0  -6 1334.37  133.99
  -3   0  -6    1.30    3.40
  -4   0  -6  709.13   70.19
  -4   0  -6  629.74   68.09
  -5   0  -6    2.50    3.90
  -5   0  -6    9.10    4.40
  -6   0  -6  129.69   15.70
  -6   0  -6  111.69   16.60
  -7   0  -6   -3.00    6.00
  -7   0  -6    2.40    6.60
  -8   0  -6   22.80   17.50
  -8   0  -6   52.99    6.80
  -8   0  -6   58.39   11.70
  -8   0  -6   52.79    6.30
  -9   0  -6    1.50    2.70
  -9   0  -6   -3.90    1.90
  -9   0  -6   -5.50    3.70
  -9   0  -6    0.10    8.90
 -10   0  -6   62.69    8.00
 -10   0  -6   96.69   17.70
 -10   0  -6   71.29    8.60
 -10   0  -6   75.89    9.40
 -11   0  -6    2.30    3.20
 -11   0  -6    0.00    2.40
 -11   0  -6   -1.90    1.90
 -12   0  -6  664.93   70.69
 -12   0  -6  764.92   71.59
 -12   0  -6  698.63   70.99
 -13   0  -6    2.00    1.80
 -13   0  -6   -0.90    2.40
 -13   0  -6    3.10    3.10
 -14   0  -6  161.98   17.10
 -14   0  -6  156.88   16.50
 -14   0  -6  156.28   17.40
 -15   0  -6   -0.10    1.60
 -15   0  -6    0.70    2.20
 -15   0  -6   -1.80    2.60
 -16   0  -6   51.29    6.70
 -16   0  -6   54.59    7.30
 -16   0  -6   56.49    6.20
 -17   0  -6    0.40    1.50
 -17   0  -6    1.90    1.70
 -17   0  -6    0.20    2.20
 -18   0  -6   14.10    2.00
 -18   0  -6   10.60    2.50
 -19   0  -6    0.00    0.90
 -19   0  -6   -0.40    1.10
  22  -1  -6   -0.60    3.50
  22   1  -6    0.00    3.50
 -21  -1   6    9.80    4.20
 -21  -1   6   23.70    3.00
  21  -1  -6   17.50    3.20
  21   1  -6   12.90    3.40
 -20  -1   6   41.70    8.00
  20  -1  -6   58.19    7.10
 -20  -1   6   62.49    6.60
  20   1  -6   64.89    9.50
 -19  -1   6    8.20    4.40
  19  -1  -6    4.50    4.90
  19   1  -6   22.80    4.20
 -18  -1   6   83.19    8.70
  18  -1  -6   79.59   10.10
 -18  -1   6   70.49   10.10
 -18   1   6   68.19    8.70
  17  -1  -6    9.60    5.00
 -17  -1   6   24.20    5.80
 -17  -1   6   64.49   42.80
 -17  -1   6   33.20    4.10
 -17   1   6   19.20    3.90
 -16  -1   6  257.07   28.20
 -16  -1   6  277.97   26.90
  16  -1  -6  264.27   27.00
 -16   1   6  249.08   26.70
 -15  -1   6    3.30    4.70
  15  -1  -6   -0.80    3.10
 -15  -1   6    0.30    2.00
 -15  -1   6    2.80   16.70
 -15   1   6    0.50    2.50
 -14  -1   6   45.50    6.50
 -14  -1   6   65.39    9.20
  14  -1  -6   63.79    7.40
 -14   1   6   47.70    6.80
 -13  -1   6   23.00   12.10
 -13  -1   6    5.70    2.30
  13  -1  -6    4.30    2.80
 -13  -1   6    9.90    5.10
 -13   1   6   12.80   18.90
 -13   1   6   12.80    2.80
 -12  -1   6   99.39   18.30
 -12  -1   6  109.29   15.60
 -12  -1   6  106.49   10.80
  12  -1  -6  105.19   11.50
 -12   1   6   75.49   12.00
 -12   1   6   86.29   18.00
 -11  -1   6   20.60    3.50
 -11  -1   6   45.30   11.40
 -11   1   6   26.10   11.20
 -10  -1   6  155.48   20.60
 -10   1   6  148.79   19.90
  -9  -1   6  209.68   25.30
  -9   1   6  215.28   24.00
   8  -1  -6   58.69   11.50
  -8  -1   6   74.59   11.40
  -8   1   6   76.29   10.40
  -7  -1   6  395.96   42.50
  -7   1   6  404.56   40.90
   6  -1  -6   37.20    8.50
  -6  -1   6   54.39    9.00
  -6   1   6   54.39    7.20
   5  -1  -6  379.36   40.70
  -5   1   6  365.36   37.60
   4  -1  -6   66.19   12.20
   3  -1  -6  490.65   52.49
   2  -1  -6    0.60    4.20
   1  -1  -6  254.47   29.40
   0  -1  -6   44.70    9.20
  -1  -1  -6  699.13   70.49
  -1  -1  -6  700.83   73.19
  -2  -1  -6  231.98   24.50
  -2  -1  -6  228.78   27.40
  -3  -1  -6   76.69   10.00
  -3  -1  -6   75.89   13.50
  -4  -1  -6  343.27   37.30
  -4  -1  -6  365.76   40.30
  -5  -1  -6   58.69    9.70
  -5  -1  -6   45.40   10.90
  -6  -1  -6   79.99   13.80
  -6  -1  -6   84.99   16.00
  -7  -1  -6  281.07   30.30
  -7  -1  -6  279.37   33.40
  -7  -1  -6  286.87   33.40
  -7  -1  -6  314.47   30.30
  -7   1  -6  327.47   30.60
  -7   1  -6  295.27   33.60
  -8  -1  -6   92.99   11.70
  -8  -1  -6  103.59   13.30
  -8  -1  -6  105.29   11.40
  -8  -1  -6   80.69   21.40
  -8  -1  -6  116.39   11.60
  -8  -1  -6  111.79   17.70
  -8   1  -6  102.69   11.80
  -8   1  -6  111.39   11.70
  -9  -1  -6   58.39   15.40
  -9  -1  -6   90.19   10.40
  -9  -1  -6   87.09   12.00
  -9  -1  -6   98.19    9.90
  -9  -1  -6   93.79   10.10
  -9   1  -6   86.79    9.90
  -9   1  -6   82.79   10.30
 -10  -1  -6  112.69   14.40
 -10  -1  -6  154.18   33.30
 -10  -1  -6  114.59   13.20
 -10  -1  -6  118.89   13.00
 -10  -1  -6  114.79   12.80
 -10   1  -6  111.79   13.10
 -10   1  -6  137.29   12.90
 -11  -1  -6   58.29    9.30
 -11  -1  -6   22.70   17.20
 -11  -1  -6   62.69    7.30
 -11  -1  -6   62.89    7.90
 -11   1  -6   66.99    7.40
 -11   1  -6   60.89    7.80
 -12  -1  -6  157.98   18.20
 -12  -1  -6  152.88   18.10
 -12  -1  -6   88.09   26.30
 -12  -1  -6  165.98   16.80
 -12   1  -6  167.48   16.90
 -12   1  -6  166.38   17.20
 -13  -1  -6  244.18   27.00
 -13  -1  -6  365.56   47.50
 -13  -1  -6  252.47   25.90
 -13  -1  -6  245.88   26.10
 -13   1  -6  233.68   25.70
 -13   1  -6  291.07   26.80
 -13   1  -6  245.58   26.30
 -14  -1  -6   37.80    6.70
 -14  -1  -6   45.20    5.40
 -14  -1  -6   36.70    5.60
 -14   1  -6   44.20    5.90
 -14   1  -6   40.70    5.20
 -14   1  -6   48.90    6.30
 -15  -1  -6   68.39    9.60
 -15  -1  -6   68.69    9.10
 -15  -1  -6   91.39    8.80
 -15   1  -6   84.99    9.50
 -15   1  -6   74.49    9.00
 -15   1  -6   80.89    8.70
 -16  -1  -6   33.70    5.70
 -16  -1  -6   48.80    4.80
 -16  -1  -6   25.20    5.00
 -16   1  -6   40.80    5.50
 -16   1  -6   38.80    4.70
 -17  -1  -6   -0.20    1.90
 -17  -1  -6    0.90    1.20
 -17   1  -6   -1.50    1.80
 -17   1  -6   -3.80    2.20
 -18  -1  -6    0.00    0.90
 -18  -1  -6   -0.80    1.50
 -18   1  -6   -1.20    1.50
  20  -2  -6   16.70    3.60
 -20  -2   6   33.30    5.50
 -19  -2   6   15.60    3.60
  19  -2  -6   20.40    5.90
 -19  -2   6   12.20    2.40
  19  -2  -6   16.60    3.00
  18  -2  -6   17.00    3.30
 -18  -2   6    5.80    3.50
  18  -2  -6    8.20    3.90
 -18  -2   6   14.40    2.60
 -17  -2   6    4.80    2.10
  17  -2  -6    7.50    4.20
 -17  -2   6    3.80    3.50
  17  -2  -6    3.00    2.30
  16  -2  -6   -5.00    4.20
 -16  -2   6   -0.30    3.60
 -16  -2   6    2.40    2.00
  16  -2  -6    0.40    2.10
 -15  -2   6    1.40    2.20
 -15  -2   6    1.30    3.90
  15  -2  -6    1.60    2.00
  14  -2  -6    2.40    1.90
 -14  -2   6    2.10    2.40
 -14  -2   6    1.30    4.10
 -13  -2   6   27.30   19.00
 -13  -2   6   19.40    7.00
 -13  -2   6   19.40    3.50
  13  -2  -6   17.10    3.30
 -12  -2   6  185.58   19.70
 -12  -2   6  157.68   17.90
 -12  -2   6  164.68   28.10
  12  -2  -6  174.78   17.70
 -11  -2   6   50.99   22.20
 -11  -2   6   23.80    4.00
  11  -2  -6   23.50    3.80
 -11  -2   6   25.00    5.90
 -10  -2   6  125.09   15.30
  10  -2  -6  133.59   13.20
 -10  -2   6  117.29   13.60
 -10  -2   6  122.69   22.30
  -9  -2   6   -1.80    3.90
   9  -2  -6   -3.30    1.50
  -9  -2   6   -0.80    3.00
  -9  -2   6   12.10   17.30
   8  -2  -6    3.80    1.60
  -8  -2   6   11.80   10.80
  -8  -2   6    6.70    4.10
  -7  -2   6  134.79   20.50
  -7  -2   6  120.79   15.30
   7  -2  -6  140.69   14.00
  -6  -2   6   53.19   12.50
  -6  -2   6   71.59    8.80
   6  -2  -6   48.20    6.10
  -5  -2   6   97.29   16.10
  -4  -2   6   40.30   11.40
   4  -2  -6   32.90   13.80
  -3  -2   6   -1.10    7.60
   3  -2  -6    3.40   12.00
  -2  -2   6   15.90    8.40
   1  -2  -6  251.57   43.10
   0  -2  -6   45.50   15.10
  -1  -2  -6  309.27   41.30
  -2  -2  -6  189.48   29.00
   2  -2   6  142.39   16.50
  -3  -2  -6   11.70   13.00
   3  -2   6    0.10    1.90
  -3  -2  -6    9.00    7.10
  -3  -2  -6    3.10    2.50
  -4  -2  -6    2.60    5.10
  -4  -2  -6    3.20    2.60
   4  -2   6   -0.10    2.50
  -4   2  -6    1.60    3.70
  -5  -2  -6   47.70    5.90
  -5  -2  -6   47.90   11.00
  -5  -2  -6   43.60    6.40
   5  -2   6   33.90    5.80
  -5  -2  -6   35.40    7.70
  -5  -2  -6   43.80    5.80
  -5   2  -6   59.39    7.50
  -6  -2  -6   -1.60    2.80
   6  -2   6    2.50    2.30
  -6  -2  -6    1.70   10.80
  -6  -2  -6    2.70    5.40
  -6  -2  -6   -0.70    2.40
  -6  -2  -6    4.30    3.40
  -6   2  -6    4.50    3.30
   7  -2   6  107.49   12.30
  -7  -2  -6  116.89   12.30
  -7  -2  -6  116.39   14.90
  -7  -2  -6  110.59   12.20
  -7  -2  -6   75.29   18.70
  -7  -2  -6  103.19   12.60
  -7   2  -6  126.49   12.80
  -8  -2  -6  356.86   45.70
  -8  -2  -6  347.57   39.40
   8  -2   6  419.36   38.70
  -8  -2  -6  321.37   38.00
  -8  -2  -6  401.66   38.00
  -8   2  -6  395.06   38.40
  -9  -2  -6   47.90    6.20
   9  -2   6   62.89    7.00
  -9  -2  -6   37.00    7.90
  -9  -2  -6   33.10    6.40
  -9  -2  -6   46.50    6.20
  -9  -2  -6   31.10   20.30
  -9   2  -6   52.59    6.80
 -10  -2  -6  184.98   23.40
 -10  -2  -6  222.68   21.80
 -10  -2  -6  113.99   41.60
  10  -2   6  221.48   22.00
 -10  -2  -6  213.88   21.60
 -10  -2  -6  202.88   22.20
 -10   2  -6  211.58   22.10
 -11  -2  -6  145.79   16.50
  11  -2   6  126.49   16.50
 -11  -2  -6  133.89   14.50
 -11   2  -6  144.29   15.10
  12  -2   6   15.60    4.50
 -12  -2  -6   12.60    4.50
 -12  -2  -6    7.30    2.40
 -13  -2  -6   -0.90    1.80
 -13  -2  -6    1.10    3.30
 -14  -2  -6    2.30    2.90
 -14  -2  -6   -0.30    1.60
 -14   2  -6    2.50    2.30
 -15  -2  -6    9.80    2.00
 -15  -2  -6    7.80    2.90
 -15   2  -6    9.00    2.40
 -16  -2  -6   12.80    2.10
 -16   2  -6   17.20    2.90
 -17  -2  -6   17.70    2.10
 -17  -2  -6    6.30    1.80
 -17   2  -6   11.40    2.00
  18  -3  -6   -0.30    1.10
 -18  -3   6    0.80    1.60
 -17  -3   6    0.20    2.10
  17  -3  -6    4.60    1.50
 -16  -3   6    1.10    2.40
  16  -3  -6    5.30    1.80
  15  -3  -6   40.90    5.30
  14  -3  -6   47.90    5.50
 -14  -3   6   37.90    7.00
  13  -3  -6    2.00    1.60
 -13  -3   6    0.10    3.30
  12  -3  -6    7.50    1.90
 -12  -3   6    3.80    3.80
  11  -3  -6    0.30    1.40
 -11  -3   6   -2.40    3.60
 -11  -3   6    2.20    2.10
 -10  -3   6    2.40    3.70
  10  -3  -6    2.90    1.50
 -10  -3   6    0.40    3.30
  -9  -3   6  113.69   54.59
   8  -3  -6    8.40    1.90
  -8  -3   6   27.60   49.99
  -8  -3   6    5.80    4.10
  -8  -3   6    4.30    2.50
  -7  -3   6   13.20    4.70
   7  -3  -6   19.30    3.00
  -7  -3   6   20.50    4.30
  -7  -3   6    7.10   45.40
   6  -3  -6    8.90    1.90
  -6  -3   6    3.80    2.30
  -6  -3   6    5.60    3.90
   5  -3  -6   42.50    4.90
  -5  -3   6   37.00    6.50
  -5  -3   6   35.50    5.60
  -4  -3   6   53.49    7.70
  -4  -3   6   62.29    9.10
   4  -3  -6   73.39    7.30
  -3  -3   6    4.70    2.20
  -3  -3   6    7.50    3.80
   3  -3  -6    5.10    1.90
   2  -3  -6   21.90    4.70
  -2  -3   6   21.40    3.70
  -2  -3   6   40.00    6.60
   1  -3  -6   -0.10    8.10
  -1  -3   6    1.20    1.80
   1  -3  -6    0.60    2.20
  -1  -3   6    4.20    3.60
   0  -3   6   -1.30    3.30
   0  -3   6    0.10    1.60
   0  -3  -6    2.30    4.90
   0  -3  -6    0.80    5.60
  -1  -3  -6   67.59    9.00
  -1  -3  -6   53.69   10.70
   1  -3   6   81.49    8.30
   2  -3   6   12.10    2.50
  -2  -3  -6    7.50    4.90
  -2  -3  -6   10.10    3.10
  -2  -3  -6    5.80    3.80
  -3  -3  -6   94.99   13.50
   3  -3   6  106.49   11.80
  -4  -3  -6   52.69    6.80
   4  -3   6   60.69    6.60
  -4  -3  -6   37.80    7.50
  -5  -3  -6  280.77   32.20
  -5  -3  -6  306.07   31.10
   5  -3   6  326.87   31.20
   6  -3   6   78.99    8.70
  -6  -3  -6   73.89   11.00
  -6  -3  -6   72.69    8.80
   7  -3   6  108.29   11.20
  -7  -3  -6   95.89   11.10
  -7  -3  -6  100.59   13.00
   8  -3   6  239.48   23.50
  -8  -3  -6  230.78   25.00
  -8  -3  -6  215.88   23.40
   9  -3   6    0.50    2.10
  -9  -3  -6    1.30    2.60
  -9  -3  -6   -3.40    4.40
 -10  -3  -6    4.90    4.20
  11  -3   6   19.20    3.00
 -11  -3  -6    1.10    3.50
  12  -3   6    5.00    2.40
 -12  -3  -6    1.60    2.60
  13  -3   6    4.90    2.50
 -13  -3  -6    4.60    4.40
 -13   3  -6    3.50    2.10
 -14  -3  -6    0.30    2.00
 -14   3  -6   -0.80    2.10
 -12  -4   6   -0.10    1.80
  12  -4  -6    0.60    1.20
  12  -4  -6    2.20    2.70
 -11  -4   6    1.00    2.20
  11  -4  -6    6.70    1.50
  11  -4  -6    3.70    2.00
 -10  -4   6   16.10    3.90
  10  -4  -6   23.90    3.00
  10  -4  -6   14.90    4.20
   9  -4  -6    2.80    1.50
   9  -4  -6    1.40    3.60
  -9  -4   6   -0.10    2.50
  -8  -4   6    2.00    3.50
   8  -4  -6   -0.40    1.40
   8  -4  -6    2.30    2.50
   7  -4  -6    2.10    1.70
  -7  -4   6    1.50    2.90
   7  -4  -6    1.60    3.00
   6  -4  -6   -0.30    2.00
   6  -4  -6   -0.30    2.90
  -6  -4   6   -1.10    2.80
  -5  -4   6    9.90    2.20
  -5  -4   6   10.20    3.70
   5  -4  -6    5.80    3.50
  -4  -4   6   -1.80    2.00
   3  -4  -6   -0.30    2.40
  -3  -4   6    0.30    1.80
  -2  -4   6    5.70    2.10
   2  -4  -6   -0.20    2.70
   1  -4  -6    0.90    2.80
  -1  -4   6    5.50    1.90
   0  -4   6   -0.80    1.70
   0  -4  -6    3.00    2.90
   1  -4   6   31.20    4.40
  -2  -4  -6    1.70    2.80
   2  -4   6    4.30    1.80
   3  -4   6    0.20    1.60
  -3  -4  -6    0.00    2.80
   5  -4   6   82.29    8.90
   6  -4   6  112.49   11.80
   7  -4   6   25.20    3.50
   8  -4   6   -0.90    1.30
  23   0  -7   25.00    3.70
  22   0  -7   -1.80    2.00
 -21   0   7   -1.20    1.70
  21   0  -7   -0.30    4.10
  20   0  -7   -2.90    2.60
 -20   0   7   -0.50    1.80
 -19   0   7    1.60    1.90
 -19   0   7    6.50    8.00
 -18   0   7   -2.20    2.00
 -18   0   7   -0.80    6.20
 -17   0   7    7.70   36.10
 -17   0   7    5.60    5.80
 -17   0   7    5.70    2.30
 -16   0   7    1.40    5.70
 -16   0   7   14.60   23.60
 -16   0   7    1.30    2.00
 -15   0   7 1130.49  106.09
 -15   0   7  989.50  105.59
 -14   0   7    1.50    1.80
 -13   0   7  156.58   22.00
 -13   0   7  114.59   12.50
 -12   0   7    3.70    1.90
 -12   0   7   -8.70    9.60
 -11   0   7  169.08   22.00
  10   0  -7   -2.00    6.50
 -10   0   7    2.20    6.80
   9   0  -7  473.45   45.40
  -9   0   7  377.36   45.70
  -8   0   7    0.20    4.90
   8   0  -7    0.40    4.20
   6   0  -7    4.60    3.80
   5   0  -7 2244.18  223.88
   4   0  -7   -1.40    3.60
   3   0  -7 1621.04  162.58
   2   0  -7    1.40    3.50
  -1   0   7 1954.20  178.88
   1   0  -7 1524.85  176.48
   0   0  -7   -1.20    3.10
  -1   0  -7   41.20    8.30
  -2   0  -7   -1.50    3.50
  -3   0  -7  148.69   18.40
  -4   0  -7   -3.00    3.80
  -5   0  -7  227.88   26.70
  -6   0  -7    2.60    6.00
  -7   0  -7   17.10    7.90
  -7   0  -7    9.00    8.00
  -7   0  -7   13.50    3.60
  -7   0  -7   11.20    3.00
  -8   0  -7   10.00   11.60
  -9   0  -7  941.91   95.49
  -9   0  -7  857.41   95.19
  -9   0  -7 1079.99   96.09
 -10   0  -7   -0.60    1.90
 -10   0  -7    2.00    2.40
 -10   0  -7   -1.20    3.10
 -11   0  -7  243.38   25.10
 -11   0  -7  233.58   24.80
 -11   0  -7  251.57   25.70
 -12   0  -7    2.00    2.50
 -12   0  -7    2.60    3.50
 -12   0  -7    0.80    1.80
 -13   0  -7   88.49   10.20
 -13   0  -7   84.59   10.70
 -13   0  -7   90.69    9.70
 -14   0  -7    1.60    2.70
 -14   0  -7    2.60    2.30
 -14   0  -7   -0.70    1.50
 -15   0  -7   72.09    8.30
 -15   0  -7   75.39    9.00
 -15   0  -7   67.29    7.90
 -16   0  -7    1.20    1.30
 -16   0  -7    2.70    2.20
 -16   0  -7    0.20    1.80
 -17   0  -7    0.90    1.30
 -17   0  -7    2.00    1.90
 -18   0  -7    0.90    1.50
 -18   0  -7    0.50    1.00
  22  -1  -7    5.00    2.20
  22   1  -7    8.20    2.70
  21  -1  -7    1.60    2.20
 -21  -1   7    0.80    5.00
 -21  -1   7   -1.00    1.50
  21   1  -7   -0.30    2.80
 -20  -1   7   44.90    5.00
  20  -1  -7   35.50    5.50
  20   1  -7   27.30    7.40
 -19  -1   7   30.50    4.40
 -19  -1   7   25.30    5.90
  19   1  -7   29.60    5.30
 -18  -1   7    7.70    2.40
  18  -1  -7    4.60    3.70
 -18  -1   7    9.20    4.60
  18   1  -7    9.30    3.90
 -17  -1   7  174.58   20.40
  17  -1  -7  174.18   19.50
 -17  -1   7  204.18   19.10
 -17   1   7  178.28   19.00
  17   1  -7  180.68   19.70
 -16  -1   7  252.97   27.70
  16  -1  -7  253.17   26.80
 -16  -1   7  277.97   26.50
 -16  -1   7  317.37   43.40
 -16   1   7  240.58   26.40
 -15  -1   7   62.09   10.20
  15  -1  -7   62.09    7.60
 -15  -1   7   63.99    7.20
 -15  -1   7   28.40   19.20
 -15   1   7   49.90    7.20
 -14  -1   7    3.90    5.10
 -14  -1   7    4.80    2.50
  14  -1  -7    6.30    2.70
 -14   1   7    6.00    2.80
  13  -1  -7   12.10    3.00
 -13  -1   7   22.50   13.00
 -13  -1   7   12.70    5.60
 -13  -1   7   12.40    2.70
 -13   1   7   10.80    3.00
 -12  -1   7  321.27   38.00
 -12  -1   7  302.97   32.30
 -12  -1   7  306.57   33.60
  12  -1  -7  349.27   32.40
 -12   1   7  339.67   38.60
 -12   1   7  310.27   32.30
  11  -1  -7  724.03   69.29
 -11  -1   7  712.53   73.79
 -11  -1   7  630.74   69.19
 -11   1   7  731.53   72.39
 -10  -1   7  108.79   17.40
 -10   1   7   91.39   14.90
  -9  -1   7  551.64   59.69
  -9   1   7  577.24   58.09
   8  -1  -7   22.60    8.90
  -8  -1   7   35.80    8.50
  -8   1   7   47.60    7.80
   7  -1  -7   62.69   11.80
  -7  -1   7   58.69   10.30
  -7   1   7   55.79    9.40
   6  -1  -7  163.08   23.40
  -6  -1   7  199.28   22.20
  -6   1   7  212.08   20.70
   5  -1  -7  162.38   21.40
   4  -1  -7  887.11   91.79
   3  -1  -7  291.27   33.70
   2  -1  -7 1019.30  105.09
   1  -1  -7   54.09   10.90
   0  -1  -7  217.28   26.50
  -1  -1  -7   58.49   11.50
  -2  -1  -7  680.73   66.19
  -2  -1  -7  620.44   68.89
  -3  -1  -7  190.18   21.30
  -3  -1  -7  195.78   24.90
  -4  -1  -7   34.50    7.50
  -4  -1  -7   40.20    9.70
  -5  -1  -7   80.69   17.50
  -5  -1  -7   89.99   13.10
  -6  -1  -7  168.48   17.90
  -6  -1  -7  161.08   21.20
  -6  -1  -7  159.88   17.60
  -6   1  -7  179.28   21.70
  -6   1  -7  177.48   18.00
  -7  -1  -7  247.28   30.80
  -7  -1  -7  197.28   36.60
  -7  -1  -7  289.87   26.90
  -7  -1  -7  252.67   26.90
  -7  -1  -7  259.67   27.10
  -7  -1  -7  258.77   28.50
  -7   1  -7  296.97   32.00
  -7   1  -7  269.57   27.10
  -8  -1  -7   67.39    7.80
  -8  -1  -7   28.20   37.80
  -8  -1  -7   64.59    7.30
  -8  -1  -7   64.89    7.40
  -8  -1  -7   36.90   13.50
  -8  -1  -7   49.99    9.50
  -8   1  -7   62.19    7.70
  -8   1  -7   59.49    7.70
  -9  -1  -7   94.19   11.30
  -9  -1  -7  113.79   20.30
  -9  -1  -7  102.89   10.90
  -9  -1  -7   98.59   11.10
  -9  -1  -7   98.69   12.70
  -9   1  -7   89.59   11.20
  -9   1  -7  113.59   11.20
 -10  -1  -7  167.88   18.70
 -10  -1  -7  162.68   17.10
 -10  -1  -7  163.68   17.20
 -10  -1  -7  207.58   27.30
 -10   1  -7  159.38   17.40
 -10   1  -7  154.08   17.20
 -11  -1  -7   41.30   20.00
 -11  -1  -7   64.29    7.40
 -11  -1  -7   43.00    9.50
 -11  -1  -7   55.69    7.80
 -11   1  -7   55.39    8.40
 -11   1  -7   60.39    6.90
 -12  -1  -7   20.30    3.90
 -12  -1  -7   19.60    3.30
 -12  -1  -7   14.30    4.70
 -12   1  -7   25.20    3.80
 -12   1  -7   24.70    3.50
 -13  -1  -7   -2.40    4.00
 -13  -1  -7    1.50    2.50
 -13   1  -7    0.10    1.80
 -14  -1  -7   18.10    4.50
 -14  -1  -7   28.70    4.20
 -14  -1  -7   26.50    3.70
 -14   1  -7   24.50    4.30
 -14   1  -7   27.50    4.00
 -14   1  -7   25.10    3.70
 -15  -1  -7    5.20    3.70
 -15  -1  -7   11.40    2.10
 -15  -1  -7    8.90    3.30
 -15   1  -7   10.40    2.60
 -15   1  -7   12.50    3.00
 -15   1  -7   10.90    2.70
 -16  -1  -7   -0.10    3.00
 -16  -1  -7   -0.40    2.80
 -16  -1  -7    1.70    1.80
 -16   1  -7    2.00    2.20
 -17  -1  -7   22.90    3.90
 -17   1  -7   26.70    3.90
 -18  -1  -7    0.60    1.40
 -18  -1  -7    0.70    0.70
 -18   1  -7    1.30    1.10
 -20  -2   7    2.40    2.70
  20  -2  -7    7.40    5.80
  20  -2  -7   -1.00    2.20
  19  -2  -7    3.70    2.30
  19  -2  -7    5.10    3.70
 -19  -2   7    0.70    2.90
  18  -2  -7    7.10    4.30
 -18  -2   7    3.90    4.00
  18  -2  -7    1.60    2.60
 -18  -2   7   12.70    2.50
 -17  -2   7    2.20    2.00
 -17  -2   7   -2.60    3.50
  17  -2  -7   -2.10    3.90
  17  -2  -7    2.70    2.20
  16  -2  -7    8.50    2.40
  16  -2  -7    9.30    4.50
 -16  -2   7   12.70    2.60
 -16  -2   7    2.20    3.90
  15  -2  -7   19.00    7.30
 -15  -2   7   14.80    3.30
  15  -2  -7   14.80    2.70
 -15  -2   7    5.00    5.40
  14  -2  -7   16.40    5.90
 -14  -2   7    8.00    4.50
 -14  -2   7    8.20    2.70
  14  -2  -7    8.70    2.30
 -14  -2   7   -0.40   26.50
  13  -2  -7  252.17   26.80
 -13  -2   7  241.68   36.90
  13  -2  -7  269.07   26.20
 -13  -2   7  221.28   25.00
 -12  -2   7    0.20    4.10
  12  -2  -7   -0.90    1.70
  12  -2  -7    6.80    7.30
 -12  -2   7   -4.10    2.40
 -12  -2   7  -15.30   15.70
 -11  -2   7  136.99   16.10
  11  -2  -7  153.08   16.60
 -11  -2   7  163.08   17.90
  11  -2  -7  176.88   20.50
 -10  -2   7    5.70   12.50
 -10  -2   7    5.00    4.40
 -10  -2   7   -2.10    2.80
  10  -2  -7    3.80    1.70
  -9  -2   7   15.10   13.80
  -9  -2   7    7.80    4.30
   9  -2  -7    2.90    1.70
  -8  -2   7  144.59   16.00
  -8  -2   7  154.48   23.30
   8  -2  -7  130.49   14.10
  -7  -2   7   80.99   17.60
   7  -2  -7  105.49   10.80
  -6  -2   7  250.97   32.50
   6  -2  -7  299.77   28.10
  -6  -2   7  266.67   29.30
   5  -2  -7  240.48   23.00
   5  -2  -7  177.58   32.90
  -5  -2   7  231.18   24.30
  -4  -2   7   33.90   11.40
   4  -2  -7   48.10   16.00
  -3  -2   7   71.89   13.70
   3  -2  -7   91.89   19.10
   2  -2  -7    8.50   12.00
   1  -2  -7  493.95   58.09
   0  -2  -7 1043.50  105.79
   0  -2   7  926.41   96.79
   1  -2   7    2.10    2.00
  -1  -2  -7    6.80   13.00
  -2  -2  -7   14.60   13.50
   2  -2   7    9.90    2.50
  -2  -2  -7   11.60    3.00
  -3  -2  -7   21.10    4.00
  -3  -2  -7   17.10   15.30
  -3  -2  -7   32.10    4.50
  -4  -2  -7    4.30    5.40
   4  -2   7    3.40    2.30
  -4  -2  -7    8.30   16.40
  -4  -2  -7    2.30    2.40
  -4  -2  -7   -0.40    9.70
  -4   2  -7    9.10    3.90
   5  -2   7    1.40    2.10
  -5  -2  -7   -1.20    3.00
  -5  -2  -7    2.40    2.30
  -5  -2  -7   -0.20    5.40
  -5  -2  -7    0.30    2.90
  -5  -2  -7  -14.50   10.50
  -5   2  -7   -1.60    3.40
  -6  -2  -7   98.79   10.30
  -6  -2  -7  113.79   19.20
   6  -2   7   78.99   10.40
  -6  -2  -7   95.49   12.70
  -6  -2  -7   85.99   10.50
  -6  -2  -7   99.29   10.50
  -6   2  -7   91.29   11.10
  -7  -2  -7   22.30    3.70
   7  -2   7   25.70    3.90
  -7  -2  -7   25.70    9.50
  -7  -2  -7   14.00    3.40
  -7  -2  -7   13.30    3.90
  -8  -2  -7   -0.20    3.40
  -8  -2  -7   -0.80    2.30
  -8  -2  -7   21.20   18.80
   8  -2   7    1.40    2.70
  -8  -2  -7    2.40    2.30
  -8  -2  -7    3.30    5.30
  -8   2  -7   -1.20    2.80
  -9  -2  -7    8.30    5.70
  -9  -2  -7   38.90   25.90
   9  -2   7   13.50    3.70
  -9  -2  -7   15.30    2.90
  -9  -2  -7   13.10    3.20
  -9  -2  -7   13.30    5.40
  -9   2  -7    9.00    3.40
 -10  -2  -7    3.40    3.80
 -10  -2  -7    7.40    4.90
 -10  -2  -7    5.60    2.40
  10  -2   7    8.10    3.60
 -10  -2  -7    9.20    2.80
 -10  -2  -7   -0.90   29.90
 -10   2  -7    7.10    2.90
 -11  -2  -7   -4.80    4.20
 -11  -2  -7    2.30    4.20
 -11  -2  -7    2.40    2.00
  11  -2   7    0.80    3.80
 -11   2  -7   -2.00    2.20
 -12  -2  -7   -0.30    3.60
 -12  -2  -7    1.00    1.90
 -13  -2  -7   -1.00    1.70
 -13  -2  -7    2.70    3.20
 -14  -2  -7    7.40    3.90
 -14  -2  -7   11.30    2.20
 -14   2  -7   19.10    3.30
 -15  -2  -7    0.90    2.30
 -15  -2  -7   -0.30    1.30
 -15   2  -7    0.40    1.60
 -16  -2  -7    0.00    1.00
 -16  -2  -7   -2.20    2.60
 -18  -3   7    1.00    2.10
  18  -3  -7    1.70    1.20
  17  -3  -7    2.20    1.50
 -17  -3   7    4.10    2.40
  16  -3  -7    1.20    1.40
 -16  -3   7   -0.60    2.30
  15  -3  -7    0.70    1.60
 -14  -3   7    9.30    3.80
  14  -3  -7   10.30    2.10
  13  -3  -7   12.70    2.20
 -13  -3   7    5.10    3.70
 -12  -3   7    0.00    1.90
 -12  -3   7    3.40    3.70
  12  -3  -7    0.30    1.50
  11  -3  -7    2.80    1.60
 -11  -3   7    2.80    3.80
 -11  -3   7    1.60    2.20
 -10  -3   7    0.70    2.80
 -10  -3   7    3.70    3.60
  10  -3  -7    1.30    1.50
  -9  -3   7   -3.80    3.40
  -9  -3   7   11.00   73.29
  -9  -3   7    2.90    2.30
   9  -3  -7    2.00    1.50
  -8  -3   7   60.89   78.29
  -7  -3   7   51.39   50.09
  -6  -3   7   74.99   59.39
   5  -3  -7   30.00    3.80
  -5  -3   7   16.70    4.90
  -5  -3   7   22.30    3.90
  -4  -3   7   16.60    3.30
   4  -3  -7   18.90    2.90
  -4  -3   7   17.40    4.70
  -3  -3   7  292.47   28.90
  -3  -3   7  246.08   27.80
   3  -3  -7  278.47   27.30
   2  -3  -7   63.49    7.60
  -2  -3   7   57.99    7.60
   2  -3  -7   60.49    7.30
  -2  -3   7   81.69    9.40
  -1  -3   7   13.40    2.80
   1  -3  -7   11.70    3.20
  -1  -3   7   14.20    4.40
   0  -3   7    2.30    1.80
   0  -3  -7    2.00    2.80
   1  -3   7   48.20    7.20
  -1  -3  -7   19.00    6.70
  -1  -3  -7   28.70    4.80
  -1  -3  -7   40.80    5.20
  -2  -3  -7   -0.40    5.90
  -2  -3  -7    1.00    2.70
  -2  -3  -7    1.10    3.50
   2  -3   7    6.40    2.10
  -3  -3  -7   89.59    9.60
   3  -3   7   94.99    9.70
  -3  -3  -7   73.39   10.10
  -3  -3  -7   72.39   11.70
  -4  -3  -7   12.10    5.40
  -4  -3  -7   16.60    3.60
   4  -3   7   19.70    3.20
   5  -3   7    8.10    2.40
  -5  -3  -7    5.10    2.70
  -5  -3  -7    5.20    5.00
  -6  -3  -7    6.10    2.80
   6  -3   7   13.30    2.60
  -6  -3  -7    6.30    4.70
   7  -3   7   36.80    4.80
  -7  -3  -7   24.70    6.20
  -7  -3  -7   27.40    4.80
  -8  -3  -7   21.20    3.70
  -8  -3  -7   21.00    5.60
   9  -3   7    6.00    2.40
  -9  -3  -7    1.40    4.20
  -9  -3  -7   -1.20    2.40
 -10  -3  -7    0.20    3.80
  10  -3   7    1.90    2.30
  11  -3   7    1.10    2.30
 -11  -3  -7   -1.80    3.30
  12  -3   7   19.60    3.10
 -12  -3  -7    2.60    3.30
 -13  -3  -7    1.60    2.40
 -13   3  -7    3.50    1.60
  12  -4  -7    0.50    1.10
 -12  -4   7   -1.20    2.10
  12  -4  -7    1.80    1.80
  11  -4  -7    2.20    1.50
  11  -4  -7    2.20    1.90
 -11  -4   7    1.20    1.90
  10  -4  -7    1.10    1.50
 -10  -4   7    0.50    2.40
  10  -4  -7    1.70    2.80
   9  -4  -7    1.20    1.40
  -9  -4   7   -1.90    2.30
   9  -4  -7    0.80    2.70
   8  -4  -7   -2.20    2.40
   8  -4  -7    1.60    1.70
  -8  -4   7    2.50    2.70
  -7  -4   7    1.50    3.20
   7  -4  -7    3.70    2.70
  -6  -4   7    1.30    1.70
   6  -4  -7   -1.10    2.70
  -6  -4   7    0.10    2.80
  -5  -4   7    5.70    2.10
   5  -4  -7    5.50    3.10
   4  -4  -7    8.50    4.90
   4  -4  -7    3.50    3.20
  -4  -4   7   10.90    2.80
   3  -4  -7    9.10    3.60
  -3  -4   7   29.60    3.80
  -2  -4   7    6.00    2.10
   2  -4  -7    1.60    2.40
  -1  -4   7    0.80    1.70
   1  -4  -7   -1.50    2.80
   0  -4  -7    2.60    2.50
   0  -4   7    9.20    2.20
  -1  -4  -7    1.10    2.40
   1  -4   7    0.90    1.60
   3  -4   7   -0.10    1.70
  -3  -4  -7    1.50    2.40
   5  -4   7   82.89    8.90
   6  -4   7   12.70    2.10
   7  -4   7    4.60    1.50
   8  -4   7   16.70    2.60
  23   0  -8    1.00    1.90
  22   0  -8   53.59    6.50
  21   0  -8    1.50    2.50
 -20   0   8   13.40    2.60
  20   0  -8    5.60    3.00
 -19   0   8   -1.00    1.90
  19   0  -8   -3.40    2.60
 -18   0   8    5.20    3.20
 -17   0   8   24.00   51.49
 -16   0   8  848.52   86.69
  16   0  -8  900.21   88.69
  15   0  -8    2.50    4.60
 -15   0   8  -24.90   19.70
 -14   0   8   47.20   23.60
 -14   0   8   27.50    4.00
  14   0  -8   25.20    5.30
  13   0  -8   -4.00    4.00
 -13   0   8    1.20    1.60
 -13   0   8   13.60   12.40
 -12   0   8   42.90   11.80
 -12   0   8   24.30    3.50
 -11   0   8    8.30    8.70
  11   0  -8    2.20    9.00
 -10   0   8  342.97   36.90
  10   0  -8  318.07   36.20
  -9   0   8    4.80    5.90
   8   0  -8 4827.52  425.56
  -8   0   8 3735.83  424.86
   7   0  -8   -2.80    4.30
   6   0  -8   13.50    5.10
   5   0  -8   -1.00    3.90
   4   0  -8  467.05   49.50
   3   0  -8   -3.00    3.70
   2   0  -8 2369.46  236.88
   1   0  -8    0.60    3.70
   0   0  -8 5891.71  584.04
  -1   0  -8   -1.00    3.60
  -2   0  -8 2185.58  218.88
  -3   0  -8    1.00    4.10
  -4   0  -8   15.90    6.20
  -5   0  -8    5.30    5.80
  -6   0  -8  198.88   26.00
  -7   0  -8   -3.80    9.50
  -8   0  -8   33.00    4.70
  -8   0  -8   29.70    4.30
  -8   0  -8    0.80   15.50
  -9   0  -8    0.90    1.90
  -9   0  -8   -0.90    2.40
  -9   0  -8   -1.10    3.30
 -10   0  -8   20.70    3.60
 -10   0  -8   18.30    3.30
 -10   0  -8   20.40    4.40
 -11   0  -8   -4.20    3.20
 -11   0  -8    0.60    1.80
 -11   0  -8   -1.90    2.50
 -12   0  -8    0.10    2.80
 -12   0  -8   -0.10    2.20
 -12   0  -8   -1.30    1.60
 -13   0  -8    4.10    4.10
 -13   0  -8   -2.70    2.70
 -14   0  -8  530.55   50.39
 -14   0  -8  478.45   50.99
 -14   0  -8  502.25   50.69
 -15   0  -8    1.20    1.40
 -15   0  -8   -2.00    1.90
 -15   0  -8    0.30    2.40
 -16   0  -8    1.60    1.40
 -16   0  -8    6.40    2.10
 -17   0  -8    0.30    1.50
 -17   0  -8   -0.20    1.00
 -18   0  -8    1.30    0.90
 -18   0  -8    2.20    1.40
  22  -1  -8    0.90    1.90
  22   1  -8   -0.20    2.40
  21  -1  -8   15.40    2.90
  21   1  -8    7.40    3.30
  20  -1  -8    7.00    4.50
 -20  -1   8    9.00    2.30
 -20  -1   8   -0.60    4.80
  20  -1  -8    8.60    3.00
  20   1  -8   10.00    4.40
 -19  -1   8   40.70    7.60
  19  -1  -8   43.60    7.80
 -19  -1   8   60.89    6.30
  19  -1  -8   49.50    6.70
  19   1  -8   50.89    7.40
 -18  -1   8   72.79    7.60
 -18  -1   8   60.59   10.10
  18  -1  -8   55.59    8.40
  18   1  -8   67.09    8.90
  17  -1  -8   34.90    6.00
 -17  -1   8   38.00    8.40
 -17  -1   8   48.70    5.60
  17   1  -8   50.89    7.50
 -16  -1   8   35.30    7.30
  16  -1  -8   35.50    6.30
 -16  -1   8   50.39    5.70
 -16  -1   8   10.20   22.30
  16   1  -8   56.79    7.70
 -16   1   8   40.30    6.00
 -15  -1   8  191.38   19.40
  15  -1  -8  187.48   19.50
 -15  -1   8  219.48   32.90
 -15  -1   8  183.28   21.10
  15   1  -8  192.08   20.20
 -15   1   8  176.88   19.40
 -14  -1   8  203.18   22.70
  14  -1  -8  225.58   21.20
 -14  -1   8  203.58   37.10
 -14  -1   8  184.68   22.30
 -14   1   8  197.98   21.00
  14   1  -8  195.78   21.80
 -13  -1   8   -1.00    5.40
 -13  -1   8   -1.60   12.00
 -13  -1   8    0.60    1.90
  13  -1  -8   -2.20    2.20
  13   1  -8   -8.10    4.10
 -13   1   8   -1.20    2.70
 -12  -1   8   -4.00    5.70
  12  -1  -8    2.30    2.10
 -12  -1   8    0.00    1.90
 -12  -1   8    3.80   10.80
  12   1  -8    3.80    9.40
 -12   1   8    6.00   14.60
  12   1  -8    8.40    4.70
 -12   1   8    2.70    2.70
  11  -1  -8  201.98   20.60
 -11  -1   8  174.88   26.20
 -11  -1   8  177.48   20.70
  11   1  -8  205.48   22.00
  11   1  -8  243.88   25.40
 -11   1   8  205.88   27.50
  10  -1  -8  661.93   80.19
 -10  -1   8  788.92   79.99
 -10   1   8  851.51   78.39
   9  -1  -8   98.19   19.10
   8  -1  -8   15.30    7.30
  -8  -1   8   -2.90    5.80
  -8   1   8    7.60    6.70
   7  -1  -8  416.16   49.99
  -7  -1   8  461.15   48.70
  -7   1   8  504.85   47.50
   6  -1  -8    7.80    7.10
  -6   1   8   17.40    5.20
   5  -1  -8  168.88   22.60
   4  -1  -8   -1.30    5.50
   3  -1  -8  533.55   57.99
   2  -1  -8  436.26   48.60
   1  -1  -8   14.10    6.70
   0  -1  -8  313.07   36.70
  -1  -1  -8   57.49   11.50
  -2  -1  -8  275.77   33.40
  -3  -1  -8    0.20    5.70
  -3   1  -8    4.60    5.30
  -4  -1  -8  151.48   23.10
  -4  -1  -8  160.18   19.10
  -5  -1  -8   56.09   10.90
  -5  -1  -8   66.59    7.40
  -5  -1  -8   38.40   11.90
  -5   1  -8   78.39   13.80
  -6  -1  -8   -6.90    6.80
  -6  -1  -8    1.40    2.40
  -6  -1  -8    2.20    2.60
  -6   1  -8    5.00    7.50
  -7  -1  -8    3.20   15.10
  -7  -1  -8   11.30    5.60
  -7  -1  -8    7.60    2.50
  -7  -1  -8    7.70    2.60
  -7  -1  -8    5.80    2.80
  -7   1  -8  -15.20   10.90
  -7   1  -8   11.40    2.80
  -8  -1  -8  235.88   27.10
  -8  -1  -8  288.37   27.30
  -8  -1  -8  276.37   27.30
  -8  -1  -8  219.58   32.60
  -8  -1  -8  283.47   28.70
  -8   1  -8  245.98   27.10
  -8   1  -8  292.37   27.50
  -9  -1  -8   12.10    5.80
  -9  -1  -8   18.20    4.20
  -9  -1  -8    8.40    3.10
  -9  -1  -8    8.10    3.10
  -9  -1  -8    9.90   13.30
  -9   1  -8   11.90    2.80
  -9   1  -8   12.30    3.60
 -10  -1  -8    6.60    2.80
 -10  -1  -8    5.50    4.10
 -10  -1  -8    6.10    2.00
 -10   1  -8    5.40    2.30
 -10   1  -8    1.50    2.40
 -11  -1  -8  325.67   32.50
 -11  -1  -8  312.17   32.70
 -11  -1  -8  349.87   33.90
 -11   1  -8  312.17   32.40
 -11   1  -8  306.37   32.80
 -12  -1  -8   19.40    3.90
 -12  -1  -8   19.50    3.20
 -12  -1  -8   20.80    4.90
 -12   1  -8   15.30    4.00
 -12   1  -8   22.60    3.60
 -12   1  -8   22.30    3.30
 -13  -1  -8    2.70    2.40
 -13  -1  -8    4.30    1.70
 -13  -1  -8    1.60    3.10
 -13   1  -8    4.20    2.00
 -13   1  -8    5.30    2.70
 -13   1  -8    3.00    1.80
 -14  -1  -8    3.10    1.60
 -14  -1  -8    3.00    2.80
 -14  -1  -8    1.10    2.50
 -14   1  -8    0.60    1.80
 -14   1  -8    4.60    2.00
 -14   1  -8    2.10    2.20
 -15  -1  -8   -0.80    2.30
 -15  -1  -8    0.50    2.30
 -15  -1  -8    0.90    1.20
 -15   1  -8    1.90    1.70
 -15   1  -8   -0.50    1.60
 -15   1  -8   -0.50    2.00
 -16  -1  -8   33.10    3.70
 -16   1  -8   35.80    4.50
 -16   1  -8   22.40    3.80
 -17  -1  -8   50.89    5.80
 -17  -1  -8   42.00    4.90
 -17   1  -8   46.00    5.40
  20  -2  -8    1.70    4.30
 -20  -2   8    2.40    3.10
  20  -2  -8    1.70    2.20
  19  -2  -8    1.20    2.00
 -19  -2   8    1.50    3.20
  19  -2  -8    9.40    5.30
  18  -2  -8    2.90    2.20
  18  -2  -8    1.80    3.60
 -17  -2   8    5.90    2.20
 -17  -2   8    5.40    4.10
  17  -2  -8    4.40    2.10
  17  -2  -8    1.00    3.90
 -16  -2   8    5.10    3.90
  16  -2  -8    2.70    4.20
  16  -2  -8    1.50    2.00
 -16  -2   8    3.00    2.20
  15  -2  -8   73.09    8.30
 -15  -2   8   75.59    8.70
 -15  -2   8   82.99   13.20
  15  -2  -8   53.69   11.40
 -14  -2   8   34.80    6.50
 -14  -2   8   34.00    5.30
  14  -2  -8   44.70    7.40
 -14  -2   8   34.90   26.80
  14  -2  -8   39.50    5.00
 -13  -2   8   73.69   10.10
 -13  -2   8   41.20   22.30
 -13  -2   8   58.09   12.20
  13  -2  -8   64.69   10.50
  13  -2  -8   89.19    8.80
 -12  -2   8   -4.10   16.90
  12  -2  -8   14.20    2.40
 -12  -2   8    6.40    4.50
 -12  -2   8    8.00    3.00
 -11  -2   8  104.19   23.10
 -11  -2   8   93.79   15.50
  11  -2  -8  114.49   12.40
 -11  -2   8  103.79   12.00
  11  -2  -8  135.99   16.90
 -10  -2   8  420.66   43.30
  10  -2  -8  438.16   42.00
 -10  -2   8  411.96   49.00
 -10  -2   8  398.76   42.10
   9  -2  -8  151.48   14.80
  -9  -2   8  141.59   22.80
  -9  -2   8  129.69   16.50
   8  -2  -8   10.90    2.10
  -8  -2   8   10.20    4.40
  -8  -2   8   13.30   11.40
  -7  -2   8   -3.10    3.90
   7  -2  -8    1.70    1.60
  -7  -2   8    5.90   10.00
  -6  -2   8   11.30    7.00
   6  -2  -8    4.10   13.70
  -6  -2   8   27.70   10.40
   5  -2  -8   25.00   14.20
  -5  -2   8   24.10   11.20
   5  -2  -8   37.50    4.80
  -5  -2   8   43.70    6.90
  -4  -2   8    6.00    3.90
  -4  -2   8   31.40   10.00
   4  -2  -8   -6.70   12.30
  -4  -2   8   12.40    2.70
   3  -2  -8    1.90   13.20
  -3  -2   8   -3.20    1.90
  -3  -2   8    1.70    3.50
   2  -2  -8   21.50   13.10
  -2  -2   8    0.70    3.40
  -2  -2   8    4.90    2.10
  -1  -2   8   23.10    3.80
   1  -2  -8   10.50   10.70
  -1  -2   8   33.60    5.20
   1  -2  -8   33.10    4.50
   0  -2   8   25.50    4.60
   0  -2   8   13.90    3.00
   0  -2  -8   15.50    3.20
   0  -2  -8   14.30   13.80
  -1  -2  -8   14.00   15.40
   1  -2   8   10.40    2.50
  -1  -2  -8    7.70    2.80
   2  -2   8   10.10    3.10
  -2  -2  -8   16.00    3.00
  -2  -2  -8   11.90    3.40
  -2  -2  -8    2.20   15.40
   3  -2   8    3.30    2.10
  -3  -2  -8    3.60    2.50
  -3  -2  -8    2.30    5.90
  -3  -2  -8   -1.00    2.50
  -3   2  -8    7.00    4.30
  -4  -2  -8    6.30    2.60
  -4  -2  -8    4.20    5.70
  -4  -2  -8   11.00   20.40
  -4  -2  -8   11.00    4.00
  -4  -2  -8    6.70    2.70
   4  -2   8    6.20    2.60
  -4   2  -8   12.00    4.10
   5  -2   8   82.19   10.00
  -5  -2  -8   88.29    9.70
  -5  -2  -8   59.19   12.30
  -5  -2  -8   90.09    9.90
  -5  -2  -8   91.79    9.90
  -5   2  -8  105.19   10.90
  -6  -2  -8  122.39   13.70
  -6  -2  -8  127.39   14.10
   6  -2   8  128.09   14.00
  -6  -2  -8  125.19   13.80
  -6  -2  -8  122.79   16.10
  -6   2  -8  126.39   23.80
  -6   2  -8  145.09   14.60
  -7  -2  -8   23.40    6.20
   7  -2   8   17.20    3.80
  -7  -2  -8   16.30    3.70
  -7  -2  -8   23.50    3.60
  -7  -2  -8   16.70    3.40
  -7   2  -8   20.90    4.20
  -8  -2  -8   22.90    5.50
  -8  -2  -8   30.20   10.40
  -8  -2  -8   24.10    4.40
  -8   2  -8   30.70    4.60
  -9  -2  -8   89.69   12.30
  -9  -2  -8   97.79   10.30
  -9  -2  -8   82.19   10.00
   9  -2   8  101.59   11.30
  -9  -2  -8   67.79   10.50
  -9   2  -8  110.89   10.90
 -10  -2  -8   93.69   11.40
 -10  -2  -8   94.59   15.50
 -10  -2  -8   85.99   11.10
 -10  -2  -8  115.59   11.30
 -11  -2  -8   49.30    8.20
 -11  -2  -8   57.19    6.40
 -11   2  -8   49.90    6.70
 -12  -2  -8    0.60    3.40
 -12  -2  -8    0.70    1.70
 -13  -2  -8    0.80    2.20
 -13  -2  -8   -1.30    3.20
 -13   2  -8   -0.50    2.10
 -14  -2  -8   11.00    1.90
 -14  -2  -8    1.10    2.50
 -14   2  -8    7.20    2.10
 -15  -2  -8    0.60    1.40
 -15  -2  -8   -1.10    1.80
 -15   2  -8    1.70    1.80
 -16  -2  -8   -0.10    1.20
 -16  -2  -8   -0.40    1.90
 -16   2  -8    0.50    1.30
  18  -3  -8   -0.20    1.10
 -18  -3   8    0.70    1.60
  17  -3  -8    0.10    1.30
 -17  -3   8    1.30    2.30
 -16  -3   8    2.30    2.50
  16  -3  -8    1.30    1.40
  15  -3  -8    3.90    1.90
 -15  -3   8    5.10    4.10
  14  -3  -8    1.60    1.50
 -14  -3   8    0.60    3.00
  13  -3  -8   39.20    4.50
 -13  -3   8   28.00    5.80
  12  -3  -8  199.38   20.30
 -12  -3   8  196.98   21.80
  11  -3  -8    4.80    1.70
 -11  -3   8    1.70    2.20
 -11  -3   8    3.80    3.60
  10  -3  -8    2.00    2.10
 -10  -3   8    0.00    3.50
 -10  -3   8    0.80    4.40
   9  -3  -8   21.10    3.10
  -9  -3   8   12.50    4.50
  -9  -3   8   12.90    3.20
  -8  -3   8  -73.69   59.89
   8  -3  -8    1.50    1.50
  -8  -3   8   -2.40    3.60
  -8  -3   8    1.50    2.50
  -7  -3   8    8.40    4.10
   7  -3  -8   10.40    2.10
  -7  -3   8   17.50   51.69
  -7  -3   8   11.40    2.80
  -6  -3   8   33.90   75.89
  -5  -3   8    9.20    4.40
  -5  -3   8    9.70    3.20
   4  -3  -8    2.20    2.00
   3  -3  -8    2.40    2.10
  -3  -3   8    1.10    5.70
   3  -3  -8    0.40    2.50
  -3  -3   8    2.90    2.30
  -2  -3   8    2.00    4.70
  -2  -3   8    1.10    1.90
   2  -3  -8    1.70    2.40
   1  -3  -8    1.60    2.50
   0  -3  -8   -0.20    2.80
   0  -3   8   -0.50    1.80
  -1  -3  -8    5.20    3.10
   1  -3   8    3.30    1.80
  -1  -3  -8   -1.00    2.40
  -2  -3  -8    5.10    3.10
   2  -3   8   13.10    2.60
  -2  -3  -8    9.00    2.90
  -3  -3  -8   -0.40    2.30
   3  -3   8   -0.30    1.80
  -3  -3  -8    6.90    5.20
  -3  -3  -8   -4.60    3.30
  -4  -3  -8   10.20    5.70
   4  -3   8   18.40    3.20
  -4  -3  -8   18.50    3.40
  -4  -3  -8    6.70    7.80
   5  -3   8  155.58   15.90
  -5  -3  -8  136.89   15.70
  -6  -3  -8   -0.60    2.20
   6  -3   8    2.90    2.00
  -6  -3  -8   -2.00    4.40
  -7  -3  -8   35.50    5.00
  -7  -3  -8   34.70    6.50
   8  -3   8   14.60    2.90
  -8  -3  -8    5.00    2.50
  -8  -3  -8    7.80    4.90
   9  -3   8    2.50    2.50
  -9  -3  -8   -0.20    4.00
  -9  -3  -8   -0.50    2.60
  10  -3   8   15.70    2.80
 -10  -3  -8    2.00    3.40
 -11  -3  -8    3.40    3.50
  11  -3   8   14.30    3.70
 -12  -3  -8    2.70    3.80
  12  -3   8    2.60    3.70
 -12   3  -8    0.20    1.40
 -13   3  -8    6.40    1.20
 -12  -4   8    0.50    1.70
  12  -4  -8    2.30    1.80
  11  -4  -8    1.10    2.10
 -11  -4   8    0.50    1.80
  11  -4  -8    0.30    1.70
 -10  -4   8   -0.60    2.10
  10  -4  -8   -0.10    2.80
  -9  -4   8    1.70    2.50
   9  -4  -8    6.10    4.20
  -8  -4   8   -0.80    2.80
   8  -4  -8    1.60    2.10
   7  -4  -8    1.90    2.50
  -6  -4   8    0.70    1.70
   6  -4  -8    3.80    2.70
   5  -4  -8   -1.80    2.80
   5  -4  -8    1.80    2.10
  -5  -4   8   -1.30    1.60
  -4  -4   8   -1.50    2.40
   4  -4  -8   -0.80    2.70
   4  -4  -8   -0.50    3.80
   3  -4  -8    0.50    2.40
  -3  -4   8   -0.30    1.80
   2  -4  -8    0.10    2.40
  -2  -4   8    0.90    1.70
  -1  -4   8    0.50    1.70
   1  -4  -8   -0.50    2.10
   0  -4   8    0.00    1.80
   0  -4  -8    2.00    2.10
  -1  -4  -8    1.10    2.00
   1  -4   8    4.30    2.10
   2  -4   8    6.20    1.90
  -2  -4  -8    2.70    2.30
  -3  -4  -8    5.40    3.20
   3  -4   8   23.30    3.00
  -4  -4  -8    1.20    2.40
   4  -4   8   16.30    2.30
   5  -4   8    0.90    1.40
   6  -4   8   12.60    2.20
   7  -4   8    0.80    1.00
  23   0  -9    8.70    3.20
  22   0  -9    0.60    2.00
  21   0  -9    5.80    2.50
 -20   0   9    0.10    1.80
  20   0  -9    3.90    2.60
 -19   0   9  102.69   10.80
  19   0  -9   93.09   11.20
  18   0  -9    1.70    3.00
 -18   0   9    0.20    1.90
  17   0  -9  107.79   13.90
 -17   0   9  107.09   11.60
 -16   0   9   -3.30   27.30
 -16   0   9    1.10    1.90
  16   0  -9    3.50    4.40
 -15   0   9   49.90   31.30
 -15   0   9   11.50    2.50
  15   0  -9    7.80    4.20
 -14   0   9   15.40   15.70
  14   0  -9   -8.40    3.70
 -14   0   9    0.50    1.80
 -13   0   9   39.10   14.00
 -13   0   9   27.80    4.10
  13   0  -9   29.80    5.30
 -12   0   9  -10.80   10.10
 -11   0   9   22.20    3.50
 -11   0   9   17.40   10.40
 -10   0   9   -1.30    7.50
  10   0  -9   -3.50    7.20
  -9   0   9  697.13   76.99
   9   0  -9  791.32   77.29
  -8   0   9    4.30    5.50
   8   0  -9    3.30    5.20
   7   0  -9 2238.68  223.98
   6   0  -9    0.50    4.50
   5   0  -9  455.35   48.70
   4   0  -9    2.00    4.50
   3   0  -9  827.32   85.39
   2   0  -9   -5.00    4.30
   1   0  -9  396.86   43.40
   0   0  -9   -1.60    4.50
  -1   0  -9   -7.40    4.40
  -2   0  -9    1.60    4.60
  -3   0  -9 2936.01  293.37
  -4   0  -9   -0.20    5.90
  -5   0  -9  855.61   88.99
  -6   0  -9    9.20    8.70
  -6   0  -9    0.60    2.60
  -6   0  -9    1.10    2.40
  -6   0  -9    2.80    2.20
  -7   0  -9    1.70    2.00
  -7   0  -9    8.10   12.00
  -7   0  -9    0.20    1.80
  -8   0  -9    0.00    1.90
  -8   0  -9   -1.40    2.30
  -8   0  -9    0.60    3.90
  -9   0  -9   -0.30    3.40
  -9   0  -9   -2.40    5.60
 -10   0  -9    0.50    3.00
 -10   0  -9    0.20    2.10
 -10   0  -9   -0.50    1.80
 -11   0  -9   56.09    7.50
 -11   0  -9   61.19    7.10
 -11   0  -9   63.29    8.40
 -12   0  -9   -0.20    1.60
 -12   0  -9   -0.20    2.80
 -12   0  -9   -1.30    2.10
 -13   0  -9    3.10    2.80
 -13   0  -9    7.10    2.50
 -13   0  -9    8.20    2.00
 -14   0  -9    2.80    2.00
 -14   0  -9   -0.70    2.40
 -14   0  -9   -0.20    1.40
 -15   0  -9    1.50    1.80
 -15   0  -9    0.60    1.50
 -15   0  -9    2.80    2.20
 -16   0  -9   -1.10    1.70
 -16   0  -9   -1.20    1.10
 -16   0  -9    0.20    1.50
 -17   0  -9    5.20    1.30
 -17   0  -9    0.80    1.80
  22  -1  -9    0.70    1.90
  22   1  -9   -0.70    2.50
  21  -1  -9    0.70    2.30
  21  -1  -9   -3.50    6.00
  21   1  -9    2.40    2.80
 -20  -1   9    3.10    1.80
  20  -1  -9    4.90    3.80
  20  -1  -9    1.40    2.50
  20   1  -9   11.50    5.20
  19  -1  -9    1.50    3.30
 -19  -1   9    0.20    5.90
  19  -1  -9    1.70    2.60
 -19  -1   9    4.00    2.00
  19   1  -9   -2.80    3.20
  18  -1  -9  106.19   11.50
  18  -1  -9   90.79   11.30
 -18  -1   9   94.19   13.00
 -18  -1   9  118.99   11.10
  18   1  -9   88.99   11.70
 -17  -1   9   -0.70    6.60
  17  -1  -9    3.40    2.70
  17  -1  -9    5.00    3.10
  17   1  -9    2.00    3.60
 -16  -1   9  205.78   24.70
  16  -1  -9  236.18   23.40
 -16  -1   9  212.58   36.30
 -16  -1   9  227.08   23.20
  16   1  -9  233.48   24.10
 -15  -1   9   31.80    7.20
 -15  -1   9   43.00    5.30
 -15  -1   9   12.90   18.70
  15  -1  -9   40.20    5.70
  15   1  -9   40.40    6.40
 -14  -1   9  201.28   22.10
 -14  -1   9  195.08   31.40
 -14  -1   9  217.48   20.40
  14  -1  -9  181.58   20.40
  14   1  -9  185.68   22.70
 -13  -1   9   28.80   13.90
  13  -1  -9   36.30    5.30
 -13  -1   9   22.50    7.20
 -13  -1   9   40.40    5.00
  13   1  -9   52.19    7.40
 -12  -1   9  134.89   16.30
 -12  -1   9  128.09   13.70
  12  -1  -9  127.39   13.80
 -12  -1   9  145.99   24.60
 -12   1   9  162.48   24.00
  12   1  -9  122.69   21.20
  12   1  -9  126.49   15.20
  11  -1  -9   27.30   21.60
 -11  -1   9   46.50    5.50
  11  -1  -9   52.99    7.50
  11  -1  -9   39.20    5.90
 -11  -1   9   47.00   13.10
  11   1  -9   36.90    9.20
  11   1  -9   42.90    7.00
 -11   1   9   40.10   14.20
 -10  -1   9   22.40    3.50
  10  -1  -9   25.30    3.70
 -10  -1   9   33.10    9.70
  10  -1  -9   31.10   12.70
  10   1  -9   28.30    7.70
 -10   1   9   15.10   11.30
  -9  -1   9    6.60    7.00
   9  -1  -9    7.90    9.50
  -9   1   9   15.00    9.20
  -8  -1   9   42.10    9.60
   8  -1  -9   35.00   10.70
  -8   1   9   48.50   10.60
   7  -1  -9  179.68   24.80
  -7  -1   9  189.98   22.40
  -7   1   9  183.48   21.20
   6  -1  -9    4.10    7.00
   5  -1  -9  112.49   18.60
   4  -1  -9  223.28   28.70
   3  -1  -9  346.37   40.40
   2  -1  -9  134.99   20.10
   1  -1  -9   22.50    8.40
   0  -1  -9  461.85   51.59
  -1  -1  -9  204.88   26.70
  -2  -1  -9  842.62   89.19
  -3  -1  -9   -1.00    6.90
  -3   1  -9    4.70    5.80
  -4  -1  -9    1.40    2.40
  -4  -1  -9    2.10    2.40
  -4   1  -9    1.40    6.20
  -5  -1  -9   11.20    3.50
  -5  -1  -9   11.60    4.70
  -5  -1  -9    5.20   10.50
  -5  -1  -9   17.40    3.40
  -5   1  -9   24.30    8.80
  -5   1  -9   19.40    3.60
  -5   1  -9   17.30    4.60
  -6  -1  -9  711.73   66.79
  -6  -1  -9  704.03   66.79
  -6  -1  -9  634.74   66.69
  -6  -1  -9  632.34   67.79
  -6   1  -9  667.63   66.89
  -6   1  -9  658.83   72.89
  -7  -1  -9   56.89    7.50
  -7  -1  -9   61.99    7.40
  -7  -1  -9   35.40   19.90
  -7  -1  -9   66.69   10.60
  -7  -1  -9   62.19    7.30
  -7   1  -9   61.79    7.70
  -7   1  -9   68.19    7.60
  -8  -1  -9   60.79    9.10
  -8  -1  -9   53.09    6.80
  -8  -1  -9   68.49    8.60
  -8  -1  -9  -23.70   37.60
  -8   1  -9   41.30    8.20
  -8   1  -9   56.99    6.90
  -9  -1  -9  127.59   14.10
  -9  -1  -9  142.49   14.30
  -9  -1  -9  133.29   14.00
  -9  -1  -9  130.59   15.50
  -9   1  -9  133.89   14.40
  -9   1  -9  123.09   13.90
 -10  -1  -9  273.47   29.10
 -10  -1  -9  270.57   30.10
 -10  -1  -9  291.37   29.00
 -10   1  -9  290.77   29.00
 -10   1  -9  298.97   29.30
 -11  -1  -9   18.40    4.80
 -11  -1  -9   20.60    3.80
 -11  -1  -9   25.90    3.60
 -11   1  -9   18.50    3.60
 -11   1  -9   25.20    3.50
 -12  -1  -9   -2.80    3.30
 -12  -1  -9    0.10    1.50
 -12  -1  -9   -3.00    2.30
 -12   1  -9   -1.80    1.80
 -12   1  -9   -0.30    2.30
 -12   1  -9   -0.60    1.80
 -13  -1  -9   30.80    3.60
 -13  -1  -9   17.90    4.30
 -13  -1  -9   19.80    3.70
 -13   1  -9   26.50    3.70
 -13   1  -9   28.60    4.60
 -13   1  -9   18.90    3.60
 -14  -1  -9    3.10    2.30
 -14  -1  -9    1.10    2.50
 -14  -1  -9    2.90    1.40
 -14   1  -9   -0.50    1.60
 -14   1  -9    4.30    2.20
 -14   1  -9    0.90    1.70
 -15  -1  -9    0.00    1.10
 -15  -1  -9   -2.50    2.00
 -15  -1  -9    0.10    2.00
 -15   1  -9   -0.20    1.90
 -15   1  -9   -0.60    1.40
 -15   1  -9    1.00    2.10
 -16  -1  -9    9.50    2.40
 -16  -1  -9    6.60    1.40
 -16   1  -9    7.10    1.90
 -17  -1  -9    0.50    1.30
 -17  -1  -9    1.50    0.80
 -17   1  -9    0.40    1.20
  20  -2  -9   26.20    4.40
  19  -2  -9   33.40    7.90
  19  -2  -9   46.40    5.30
 -19  -2   9   43.50    7.10
  18  -2  -9   26.50    3.70
 -18  -2   9   17.40    4.80
  18  -2  -9   12.40    4.00
  17  -2  -9   -1.30    4.00
  17  -2  -9    0.90    1.80
 -17  -2   9   -1.20    3.90
  16  -2  -9  108.49   13.60
 -16  -2   9  119.89   14.00
  16  -2  -9  115.49   12.30
 -15  -2   9    9.30    3.30
  15  -2  -9   12.20    5.00
  15  -2  -9   11.40    3.10
 -15  -2   9   13.30    6.20
 -14  -2   9    3.90    4.30
  14  -2  -9    0.60    5.20
 -14  -2   9   19.10   25.20
 -14  -2   9    1.40    2.40
  14  -2  -9    2.60    1.80
  13  -2  -9   25.30    3.60
 -13  -2   9   26.00   20.70
 -13  -2   9   15.60    5.30
 -13  -2   9   15.80    4.00
 -12  -2   9   77.79   11.60
  12  -2  -9   90.79   13.00
 -12  -2   9   73.09   21.10
  12  -2  -9   92.69    9.60
 -11  -2   9  113.89   15.90
  11  -2  -9  113.39   12.40
  11  -2  -9  164.68   17.50
 -11  -2   9   81.69   21.40
 -10  -2   9   35.20    6.40
 -10  -2   9   31.20   14.50
  10  -2  -9   32.70    4.50
   9  -2  -9    3.90    1.70
  -9  -2   9   -0.20    4.00
  -9  -2   9    1.20   13.40
  -8  -2   9    1.40    3.90
  -8  -2   9    3.30   12.70
   8  -2  -9    1.00    1.60
  -7  -2   9   16.20   11.00
   7  -2  -9    6.50    2.00
  -7  -2   9   12.40    4.40
   7  -2  -9   14.70   15.70
   6  -2  -9   79.69    7.80
   6  -2  -9   52.89   18.40
  -6  -2   9   57.69    9.30
  -6  -2   9   56.39   14.40
  -5  -2   9   63.89   14.90
   5  -2  -9   69.39   19.50
   5  -2  -9   60.69    8.10
   4  -2  -9    1.30    2.10
  -4  -2   9    0.20    2.20
  -4  -2   9   13.80   10.60
   4  -2  -9    1.60   10.80
  -4  -2   9    7.20    4.00
   3  -2  -9   -7.20   11.10
  -3  -2   9    1.10    2.40
  -3  -2   9    5.30    4.10
   2  -2  -9    4.00   10.80
   2  -2  -9   -0.50    2.80
  -1  -2   9   26.30    4.40
  -1  -2   9   30.80    5.30
   1  -2  -9   17.50   12.20
   0  -2  -9  297.47   41.70
   0  -2  -9  285.67   29.30
  -1  -2  -9    9.70    2.90
  -1  -2  -9   28.90   19.20
   1  -2   9   13.00    2.80
  -1  -2  -9   12.30    2.80
  -2  -2  -9   21.80   19.30
  -2  -2  -9   25.80    3.70
  -2  -2  -9   28.60    5.50
  -2  -2  -9   27.00    3.90
   2  -2   9   17.90    3.60
  -2   2  -9    7.30    8.30
  -3  -2  -9  155.28   16.60
  -3  -2  -9  145.49   22.50
   3  -2   9  150.58   16.70
  -3  -2  -9  174.38   16.60
  -3  -2  -9  153.28   31.20
  -3  -2  -9  186.48   17.00
  -3   2  -9  130.89   17.40
  -4  -2  -9   -5.00   20.50
  -4  -2  -9   -3.60    5.90
  -4  -2  -9   -2.70    3.00
  -4  -2  -9   -1.10    2.30
   4  -2   9    2.00    2.20
  -4  -2  -9    1.80    2.30
  -4   2  -9    0.20   12.00
  -4   2  -9    0.60    3.80
  -5  -2  -9   72.19    8.80
  -5  -2  -9   86.79    9.20
  -5  -2  -9   71.79    9.20
   5  -2   9   80.29    9.30
  -5  -2  -9   60.69   12.00
  -5   2  -9   90.09    9.90
  -6  -2  -9    7.30    2.80
   6  -2   9   10.30    3.00
  -6  -2  -9    7.20    2.80
  -6  -2  -9    4.30    5.50
  -6  -2  -9    5.10    2.70
  -6   2  -9   10.30    3.50
  -7  -2  -9   63.89    8.40
  -7  -2  -9   75.59   12.70
  -7  -2  -9   77.49    8.60
   7  -2   9   71.59   10.40
  -7  -2  -9   70.79    9.00
  -8  -2  -9  280.07   28.90
  -8  -2  -9  295.17   30.80
  -8  -2  -9  265.97   29.10
  -8  -2  -9  258.47   29.00
   8  -2   9  305.47   29.50
  -8   2  -9  312.97   29.50
  -9  -2  -9    1.40    3.30
  -9  -2  -9    3.50    4.40
   9  -2   9    3.70    3.80
  -9  -2  -9   -8.50    6.70
  -9  -2  -9    0.40    2.20
  -9   2  -9    3.30    2.50
 -10  -2  -9   32.80    4.90
 -10  -2  -9   27.10    6.20
 -10  -2  -9   21.20    4.70
 -10  -2  -9   37.80    4.70
 -10   2  -9   37.40    5.00
 -11  -2  -9    4.00    3.80
 -11  -2  -9   -1.00    3.30
 -11  -2  -9    3.50    1.90
 -12  -2  -9    0.10    1.50
 -12  -2  -9    1.10    3.30
 -13  -2  -9   25.90    3.60
 -13   2  -9   28.30    4.60
 -14  -2  -9    1.60    2.50
 -14  -2  -9    3.70    1.40
 -14   2  -9    5.80    1.90
 -15  -2  -9    8.80    2.20
 -15  -2  -9    6.40    1.40
 -15   2  -9   12.00    2.20
  18  -3  -9    7.10    1.50
 -17  -3   9    3.10    3.10
  17  -3  -9    0.30    1.20
  16  -3  -9   -1.60    1.20
 -16  -3   9   -1.20    2.30
 -15  -3   9   -3.00    2.50
  15  -3  -9    1.00    1.50
  14  -3  -9   71.29    7.70
 -14  -3   9   66.79    9.20
 -13  -3   9   -0.20    3.20
  13  -3  -9    0.80    1.50
 -13  -3   9   -0.10    2.00
 -12  -3   9    6.40    3.90
  12  -3  -9   13.30    2.20
 -12  -3   9    7.40    2.50
 -11  -3   9    2.40    3.50
 -11  -3   9    1.30    2.10
  11  -3  -9    1.40    1.50
 -10  -3   9   10.00    3.00
  10  -3  -9   10.80    2.10
 -10  -3   9   10.10    4.10
  -9  -3   9    8.60    4.20
   9  -3  -9   11.20    2.20
  -9  -3   9    9.30    2.90
   8  -3  -9    3.20    1.80
  -8  -3   9    6.30    3.90
  -8  -3   9    3.80    2.50
  -7  -3   9    3.50    3.60
   7  -3  -9    5.10    1.90
  -7  -3   9  -87.59   76.99
  -7  -3   9    5.20    2.60
  -6  -3   9   29.40   95.59
   5  -3  -9    6.30    2.10
  -5  -3   9    3.30    2.30
  -5  -3   9   11.30    3.90
   4  -3  -9    7.30    3.50
  -4  -3   9    6.00    2.40
  -4  -3   9    0.50    3.70
   4  -3  -9   -0.50    2.50
  -3  -3   9   11.20    2.90
  -3  -3   9   25.40    4.90
   3  -3  -9   11.20    3.00
  -2  -3   9   11.40    2.70
   2  -3  -9    9.20    2.70
   1  -3  -9    3.80    2.60
  -1  -3   9    8.30    2.40
   0  -3  -9    2.60    2.40
   0  -3  -9   -0.90    2.20
   0  -3   9    0.80    1.80
  -1  -3  -9    1.80    2.30
  -1  -3  -9    5.40    2.60
   1  -3   9    4.10    2.00
  -2  -3  -9    8.80    2.70
  -2  -3  -9    5.00    2.80
   2  -3   9   11.40    2.50
   3  -3   9   59.59    7.20
  -3  -3  -9   56.29    6.90
   4  -3   9    6.90    2.50
  -4  -3  -9   14.70   10.10
  -4  -3  -9    4.90    3.10
  -4  -3  -9    4.40    3.20
   5  -3   9   52.79    6.30
  -5  -3  -9   43.70    6.00
  -6  -3  -9    8.10    5.10
  -6  -3  -9    8.40    2.70
   6  -3   9   16.30    3.00
  -7  -3  -9    4.40    2.40
  -7  -3  -9    2.90    4.90
  -8  -3  -9    3.90    4.50
  -8  -3  -9    3.20    2.20
   8  -3   9   13.20    2.80
  -9  -3  -9    4.30    4.10
   9  -3   9    3.20    2.40
 -10  -3  -9    0.50    3.60
  10  -3   9    1.10    2.90
  11  -3   9    2.00    3.00
 -12   3  -9   -0.30    1.20
  12  -4  -9   -1.90    1.70
  11  -4  -9   -1.50    1.60
  10  -4  -9    0.50    1.90
   9  -4  -9    3.80    2.10
   8  -4  -9    1.90    2.50
   7  -4  -9   -1.10    2.40
  -7  -4   9    0.40    2.00
  -6  -4   9    0.50    1.50
   6  -4  -9   -0.30    1.90
   6  -4  -9    0.80    2.40
  -5  -4   9    2.40    1.80
   5  -4  -9    1.80    2.00
   4  -4  -9   -1.20    2.10
   4  -4  -9   -0.30    4.40
  -4  -4   9    1.90    1.80
  -3  -4   9    0.30    2.00
   3  -4  -9    1.50    1.90
   2  -4  -9    2.00    2.00
  -2  -4   9    3.00    2.50
   1  -4  -9    3.30    2.10
  -1  -4   9    5.80    2.30
   0  -4  -9   -0.40    2.00
   0  -4   9    3.30    1.80
   1  -4   9   15.20    2.40
  -1  -4  -9    2.30    2.10
   2  -4   9   11.20    2.10
  -2  -4  -9    4.60    2.20
  -3  -4  -9    1.00    2.20
   3  -4   9    0.20    1.40
  -4  -4  -9    2.40    2.40
   5  -4   9    1.80    1.30
   6  -4   9    1.70    1.30
  23   0 -10    1.70    1.90
  22   0 -10   -2.60    2.10
  21   0 -10    4.80    2.90
  20   0 -10   48.70    6.50
 -19   0  10    0.40    1.80
  19   0 -10   -0.30    2.60
  18   0 -10   38.80    7.00
 -18   0  10   22.30    4.50
  18   0 -10   29.60    6.10
  17   0 -10    2.70    4.60
 -17   0  10   -1.30    1.90
  17   0 -10    1.10    3.10
 -17   0  10  -13.80   66.49
 -16   0  10   18.30   27.40
  16   0 -10   32.30    5.80
  16   0 -10   37.30    6.30
 -16   0  10   32.90    5.60
 -15   0  10   -5.40   29.10
  15   0 -10    0.40    3.30
  15   0 -10   -3.20    3.50
 -15   0  10    0.00    1.90
 -14   0  10   37.90   18.80
 -14   0  10   59.99    6.40
  14   0 -10   47.70    7.80
  14   0 -10   52.39    7.80
  13   0 -10   -4.50    3.50
 -13   0  10    0.90    1.70
 -13   0  10   -7.90   13.60
  13   0 -10    0.50    3.20
 -12   0  10   10.50   11.10
  12   0 -10    2.90    3.10
  12   0 -10    0.60    3.40
 -12   0  10    0.90    1.60
  11   0 -10    2.80    3.90
 -11   0  10    7.70    9.60
  11   0 -10   -1.60    9.50
 -11   0  10   -0.70    1.70
 -10   0  10   52.59   11.50
  10   0 -10   38.00    9.90
   9   0 -10    4.00    6.30
  -9   0  10   -1.70    6.80
  -8   0  10   -2.30    6.00
   8   0 -10   -3.80    5.50
   7   0 -10    1.90    5.50
   6   0 -10 9999.00  989.40
   5   0 -10   -4.30    4.80
   4   0 -10 2401.66  240.98
   3   0 -10   -0.70    4.80
   2   0 -10 1898.21  191.58
   1   0 -10   -1.90    4.90
   0   0 -10  321.07   36.50
  -1   0 -10    4.40    5.40
  -2   0 -10  135.69   19.30
  -3   0 -10   -2.60    5.60
  -4   0 -10  963.00   95.09
  -4   0 -10 1049.20   95.09
  -4   0 -10  847.62   98.79
  -5   0 -10   -3.50    7.80
  -5   0 -10    0.20    2.60
  -6   0 -10    1.70    2.20
  -6   0 -10   -5.80   12.20
  -6   0 -10    3.10    2.00
  -7   0 -10   -3.20    3.90
  -7   0 -10   -0.20   15.50
  -7   0 -10    2.20    1.80
  -7   0 -10   -1.60    2.20
  -8   0 -10  741.43   73.29
  -8   0 -10  731.63   73.19
  -8   0 -10  712.03   72.59
  -9   0 -10   -1.50    3.20
  -9   0 -10    1.60    1.80
  -9   0 -10    0.10    2.10
 -10   0 -10  459.95   48.40
 -10   0 -10  510.35   49.20
 -10   0 -10  479.05   48.70
 -11   0 -10    0.50    2.10
 -11   0 -10   -1.80    2.90
 -11   0 -10    0.40    1.50
 -12   0 -10  156.48   17.70
 -12   0 -10  188.38   18.70
 -12   0 -10  171.78   18.10
 -13   0 -10    1.10    2.50
 -13   0 -10    1.00    1.40
 -13   0 -10   -0.20    1.90
 -14   0 -10    1.80    2.00
 -14   0 -10    3.10    1.50
 -14   0 -10    6.20    2.60
 -15   0 -10    0.90    1.70
 -15   0 -10   -1.40    1.10
 -15   0 -10   -0.30    1.80
 -16   0 -10    2.70    2.00
 -16   0 -10    1.30    1.50
 -16   0 -10    2.60    1.10
  22  -1 -10    3.20    2.00
  22   1 -10    3.80    2.30
  21  -1 -10   -2.90    3.70
  21  -1 -10    0.90    2.20
  21   1 -10    2.00    2.50
  20  -1 -10    2.40    3.10
  20  -1 -10   -0.70    2.40
  20   1 -10    7.60    4.40
 -19  -1  10   19.40    3.00
  19  -1 -10   11.10    3.50
  19  -1 -10   14.20    3.40
  19   1 -10   16.20    4.00
  18  -1 -10    9.00    3.00
 -18  -1  10    7.10    6.40
  18  -1 -10   18.80    3.60
 -18  -1  10   11.40    2.70
  18   1 -10    8.90    3.90
 -17  -1  10  125.29   12.20
  17  -1 -10  136.49   13.30
 -17  -1  10   79.39   14.70
  17  -1 -10  108.79   12.70
  17   1 -10  103.39   13.00
  16  -1 -10    9.20    3.70
 -16  -1  10    8.80    6.10
 -16  -1  10   29.00   25.20
  16  -1 -10    9.80    3.00
 -16  -1  10   14.80    2.80
  16   1 -10    8.90    4.10
  15  -1 -10   78.99   10.20
  15  -1 -10   79.89    9.70
 -15  -1  10   93.29    9.50
 -15  -1  10   90.49   23.00
 -15  -1  10   82.89   12.60
  15   1 -10   85.69   10.70
 -14  -1  10  137.59   13.50
 -14  -1  10  101.79   15.80
  14  -1 -10  123.29   13.50
 -14  -1  10  118.39   24.40
  14  -1 -10  128.19   14.20
  14   1 -10  135.79   14.60
 -13  -1  10    6.80    6.00
 -13  -1  10   -1.60    2.00
 -13  -1  10   23.30   13.00
  13  -1 -10   -3.20    3.70
  13  -1 -10    4.10    2.10
  13   1 -10    1.50    4.20
 -12  -1  10   61.09   10.60
  12  -1 -10   84.49    8.50
 -12  -1  10   51.69   15.80
  12  -1 -10   84.39    9.70
 -12  -1  10   73.39    8.30
  12   1 -10   65.39    9.60
  12   1 -10   86.09   14.40
  12   1 -10   64.39   10.50
 -11  -1  10   51.79   12.90
 -11  -1  10   25.10    4.20
  11  -1 -10   12.40   16.30
  11  -1 -10   37.00    6.20
  11  -1 -10   35.60    4.80
  11   1 -10   49.70   10.20
  11   1 -10   37.40    6.40
 -11   1  10   26.00   15.80
  10  -1 -10    7.70   12.00
 -10  -1  10   22.60    9.60
  10  -1 -10   17.70    3.50
  10  -1 -10   25.20    5.30
 -10  -1  10   14.80    2.90
  10   1 -10   15.30    6.70
  10   1 -10   23.10    5.30
 -10   1  10   33.20   12.30
   9  -1 -10  174.78   17.60
  -9  -1  10  137.29   21.70
   9   1 -10  200.78   22.00
  -9   1  10  138.19   22.70
   8  -1 -10  449.56   56.89
  -8  -1  10  552.34   55.69
  -8   1  10  568.04   54.59
   7  -1 -10 1689.33  171.08
  -7   1  10 1667.33  167.48
   6  -1 -10  140.39   21.90
   5  -1 -10   -0.40    7.10
   4  -1 -10  580.74   64.19
   3  -1 -10  391.96   46.00
   2  -1 -10  281.27   35.10
   0  -1 -10  114.09   19.30
  -1  -1 -10   41.10   10.50
  -2   1 -10 1365.36  139.29
  -3  -1 -10   18.80    3.50
  -3  -1 -10   17.10    9.90
  -3  -1 -10   23.10    3.70
  -3  -1 -10   24.00    3.80
  -4  -1 -10    6.30    2.50
  -4  -1 -10   -7.20    9.10
  -4  -1 -10    6.20    2.60
  -4   1 -10   10.80    8.10
  -4   1 -10    2.70    2.50
  -4   1 -10    8.00    3.00
  -5  -1 -10  241.28   39.50
  -5  -1 -10  285.07   30.30
  -5  -1 -10  334.57   32.30
  -5  -1 -10  305.57   30.30
  -5  -1 -10  304.07   30.20
  -5   1 -10  281.17   30.40
  -5   1 -10  317.87   36.40
  -5   1 -10  303.57   30.20
  -6  -1 -10    6.90   14.00
  -6  -1 -10   -1.10    2.00
  -6  -1 -10    3.80    5.60
  -6  -1 -10    1.10    2.00
  -6  -1 -10   -1.40    2.20
  -6   1 -10    1.80    2.50
  -6   1 -10    4.00   12.30
  -6   1 -10   -0.30    2.30
  -7  -1 -10   93.29   27.70
  -7  -1 -10  129.59   16.10
  -7  -1 -10  127.99   14.00
  -7  -1 -10  146.99   14.30
  -7  -1 -10  125.09   14.00
  -7   1 -10  125.99   14.00
  -7   1 -10  146.79   14.60
  -8  -1 -10  124.29   15.30
  -8  -1 -10  130.29   13.90
  -8  -1 -10  140.89   13.80
  -8  -1 -10   29.80   52.19
  -8  -1 -10  123.69   13.60
  -8   1 -10  116.19   13.50
  -8   1 -10  138.99   14.00
  -9  -1 -10   95.29   10.90
  -9  -1 -10   89.39   10.20
  -9  -1 -10   90.09   10.50
  -9  -1 -10  106.79   14.50
  -9   1 -10   91.99   10.50
 -10  -1 -10   82.29    8.90
 -10  -1 -10   90.39    9.30
 -10  -1 -10   67.89   10.40
 -10   1 -10   73.39    8.70
 -10   1 -10   81.99    9.30
 -11  -1 -10   35.50    4.80
 -11  -1 -10   33.30    4.30
 -11  -1 -10   23.70    5.40
 -11   1 -10   31.10    5.30
 -11   1 -10   37.40    5.90
 -11   1 -10   23.90    3.90
 -12  -1 -10   12.40    3.00
 -12  -1 -10   18.70    2.70
 -12  -1 -10   19.90    4.40
 -12   1 -10   24.70    4.10
 -12   1 -10   12.10    2.80
 -12   1 -10   13.80    2.50
 -13  -1 -10    6.60    2.40
 -13  -1 -10    8.80    1.80
 -13  -1 -10    2.10    3.00
 -13   1 -10    7.30    2.20
 -13   1 -10   13.80    2.80
 -13   1 -10    4.00    2.50
 -14  -1 -10   14.00    3.50
 -14  -1 -10   13.90    2.80
 -14   1 -10   16.40    2.60
 -14   1 -10   25.60    4.10
 -14   1 -10   23.70    3.30
 -15  -1 -10   43.10    4.40
 -15  -1 -10   34.70    5.20
 -15   1 -10   34.70    4.90
 -16  -1 -10    4.70    1.70
 -16  -1 -10    2.40    0.90
 -16   1 -10    3.90    1.80
  21  -2 -10   10.00    2.30
  20  -2 -10   16.90    3.90
  19  -2 -10    0.60    1.70
 -19  -2  10    3.80    4.00
  19  -2 -10   -0.10    5.90
 -18  -2  10    0.90    3.80
 -18  -2  10   -0.10    1.60
  18  -2 -10    3.60    3.80
  18  -2 -10    1.00    1.80
 -17  -2  10   42.90    7.30
  17  -2 -10   43.40    6.80
  17  -2 -10   50.89    5.80
 -16  -2  10   13.40    4.80
  16  -2 -10   11.50    4.60
  16  -2 -10   12.90    2.60
 -15  -2  10   49.10    8.30
  15  -2 -10   49.60    6.10
  15  -2 -10   45.10    7.70
  15   2 -10   59.39   11.90
 -14  -2  10   47.80    8.40
 -14  -2  10   45.00   27.40
  14  -2 -10   48.60    8.10
  14  -2 -10   48.90    6.00
  14   2 -10   53.39    9.80
  13  -2 -10  112.19   15.40
 -13  -2  10   45.90   24.70
 -13  -2  10  112.19   13.70
  13  -2 -10  118.49   12.00
  12  -2 -10   31.90    8.70
  12  -2 -10   42.30    5.10
 -12  -2  10   40.10    7.10
 -12  -2  10   33.90   19.10
 -11  -2  10    7.80   17.10
 -11  -2  10   10.80    4.80
  11  -2 -10   11.30    2.40
  11  -2 -10   23.60    8.80
  10  -2 -10  210.28   21.00
 -10  -2  10  192.48   38.40
 -10  -2  10  192.58   22.10
   9  -2 -10   34.10    4.40
  -9  -2  10   42.60   15.60
  -9  -2  10   27.50    6.00
   8  -2 -10    6.20   18.50
   8  -2 -10    1.50    1.70
  -8  -2  10   -2.80    3.80
  -8  -2  10    5.50   12.20
  -7  -2  10   -1.10    3.80
   7  -2 -10  -10.20   15.70
  -7  -2  10   10.50   12.30
   7  -2 -10    7.40    2.00
   7   2 -10    3.10    8.30
   6  -2 -10  -14.90   17.60
  -6  -2  10   21.70   12.70
   6  -2 -10   20.60    3.20
  -6  -2  10   20.70    4.70
   6   2 -10   41.20    7.80
  -5  -2  10  238.98   31.00
   5  -2 -10  189.68   36.90
  -5  -2  10  248.08   24.60
   5   2 -10  223.18   25.30
   4  -2 -10  170.18   32.10
  -4  -2  10  154.38   18.60
  -4  -2  10  207.18   19.60
   4   2 -10  184.58   20.50
  -3  -2  10   13.10    3.10
   3  -2 -10   21.10    3.20
   3  -2 -10   14.50   13.90
  -3  -2  10   23.70    4.20
   3  -2 -10   12.40    3.00
   2  -2 -10    9.60   13.80
  -2  -2  10    5.40    2.40
  -2  -2  10    3.10    3.50
   2  -2 -10    4.50    2.40
   1  -2 -10  247.18   22.50
  -1  -2  10  193.18   22.60
   0  -2 -10    6.70   11.60
   0  -2  10   10.30    2.60
   0  -2 -10   10.80    2.70
   1  -2  10    0.50    2.10
  -1  -2 -10   -7.80   14.50
  -1  -2 -10    4.80    4.90
  -1  -2 -10    2.60    2.30
  -1  -2 -10    2.10    2.20
  -2  -2 -10   10.20    4.00
  -2  -2 -10    4.50    2.30
  -2  -2 -10   28.70   19.80
  -2  -2 -10    2.00    2.50
   2  -2  10    3.40    2.50
  -2   2 -10    7.90    5.10
  -3  -2 -10   96.99   27.80
  -3  -2 -10   70.29    8.70
  -3  -2 -10   68.89    7.80
   3  -2  10   63.29    8.30
  -3  -2 -10   65.19    7.90
  -3   2 -10  124.29   24.70
  -3   2 -10   60.99    8.80
  -4  -2 -10  105.89   15.30
  -4  -2 -10  109.09   12.50
   4  -2  10  122.09   13.00
  -4  -2 -10  131.49   12.90
  -4  -2 -10  132.79   32.80
  -4   2 -10   96.39   13.40
  -4   2 -10  164.08   32.10
  -5  -2 -10   39.60   33.10
  -5  -2 -10   45.30    6.40
   5  -2  10   41.00    7.00
  -5  -2 -10   36.60   10.30
  -5  -2 -10   54.39    6.30
  -5  -2 -10   49.40    6.20
  -5   2 -10   48.60    6.90
  -5   2 -10   79.49   22.50
  -6  -2 -10  136.99   18.50
   6  -2  10  184.98   18.90
  -6  -2 -10  155.38   19.80
  -6  -2 -10  183.88   18.00
  -6  -2 -10  180.18   18.80
  -6   2 -10  189.68   19.60
  -7  -2 -10    8.30    2.80
  -7  -2 -10    9.80    2.60
  -7  -2 -10    6.20    2.60
   7  -2  10   14.50    3.60
  -7  -2 -10    3.30    5.80
  -7   2 -10   14.80    3.50
  -8  -2 -10   42.60    5.80
  -8  -2 -10   35.60    8.90
  -8  -2 -10   46.00    5.60
   8  -2  10   65.79    9.80
  -8  -2 -10   39.00    5.80
  -8   2 -10   40.10    6.20
  -9  -2 -10    1.90    4.70
  -9  -2 -10    4.40    2.00
  -9  -2 -10    3.40    2.30
  -9  -2 -10    4.60    2.80
  -9   2 -10    1.60    2.40
 -10  -2 -10   -2.00    1.60
 -10  -2 -10   -1.10    4.30
 -10  -2 -10   -0.70    2.60
 -10   2 -10    2.30    2.00
 -11  -2 -10   -4.20    3.90
 -11  -2 -10    1.10    1.60
 -11  -2 -10    3.60    2.80
 -12  -2 -10    5.90    3.80
 -12  -2 -10   15.90    2.40
 -12   2 -10   16.80    3.00
 -13  -2 -10    0.50    1.30
 -13  -2 -10    0.30    2.70
 -13   2 -10   -1.30    1.60
 -14  -2 -10    4.20    1.30
 -14  -2 -10    1.90    2.10
 -14   2 -10    9.20    1.70
  18  -3 -10    0.00    1.00
 -17  -3  10   -1.30    2.40
  17  -3 -10   -0.50    1.00
  16  -3 -10   -0.60    1.10
 -16  -3  10    0.00    2.60
 -15  -3  10    1.30    3.00
  15  -3 -10    3.60    1.80
  14  -3 -10    7.50    1.80
 -14  -3  10    7.30    3.40
  13  -3 -10    1.10    1.40
 -13  -3  10    2.00    1.90
 -13  -3  10   -2.60    3.10
 -12  -3  10   44.70    7.20
  12  -3 -10   45.60    5.20
 -12  -3  10   39.90    5.70
 -11  -3  10   33.50    5.90
  11  -3 -10   51.49    5.40
 -11  -3  10   42.60    7.50
 -10  -3  10   27.90    5.50
 -10  -3  10   22.10    4.20
  10  -3 -10   32.40    3.90
   9  -3 -10   23.50    4.20
  -9  -3  10   30.90    7.20
  -9  -3  10   26.60    5.80
   8  -3 -10   31.90    4.00
  -8  -3  10   21.60    4.30
  -8  -3  10   31.30    5.70
  -7  -3  10    2.90    2.50
  -7  -3  10    2.90    3.60
   7  -3 -10   -0.20    1.70
   6  -3 -10    4.50    2.00
  -6  -3  10    6.10    3.60
  -6  -3  10    3.70    2.50
  -5  -3  10    0.30    2.10
   5  -3 -10    1.40    2.30
  -5  -3  10    2.70    3.70
   5  -3 -10    1.70    2.00
   4  -3 -10   39.10    6.30
  -4  -3  10   56.99    6.70
   4  -3 -10   49.80    6.20
   3  -3 -10    1.40    2.30
  -3  -3  10    2.30    2.10
   2  -3 -10   11.80    2.90
  -2  -3  10   18.00    3.20
   1  -3 -10    1.90    2.30
  -1  -3  10    3.50    2.10
   1  -3 -10    1.90    2.20
   0  -3 -10    5.40    2.60
   0  -3 -10    4.40    2.50
   0  -3  10   11.50    2.60
  -1  -3 -10   48.80    6.20
  -1  -3 -10   39.20    6.10
   1  -3  10   54.49    6.40
   2  -3  10    7.30    2.40
  -2  -3 -10    2.90    3.50
  -2  -3 -10    3.90    2.30
  -3  -3 -10    5.70    2.40
   3  -3  10   11.00    2.50
  -3  -3 -10    5.10    2.90
  -4  -3 -10    0.60    2.70
   4  -3  10    4.10    2.10
  -4  -3 -10   -1.40    2.00
  -5  -3 -10    4.00    2.20
   5  -3  10    9.80    2.50
  -5  -3 -10    4.00    3.20
  -6  -3 -10   14.80    2.80
  -7  -3 -10    0.80    1.90
   7  -3  10    1.20    2.60
  -8  -3 -10    1.00    2.20
   8  -3  10    3.80    2.40
   9  -3  10   14.40    3.10
  10  -3  10   -2.00    3.00
 -11   3 -10   -0.30    1.20
  11  -4 -10    3.00    2.00
  10  -4 -10    7.50    2.00
   9  -4 -10    0.00    1.90
   8  -4 -10   -0.70    3.70
   7  -4 -10   -0.70    1.70
   7  -4 -10    0.00    2.10
  -7  -4  10    1.20    1.60
  -6  -4  10   -0.40    1.60
   6  -4 -10    1.70    1.80
   5  -4 -10    5.00    2.10
   5  -4 -10   -0.60    2.60
  -5  -4  10    5.80    1.90
   4  -4 -10    3.30    2.70
   4  -4 -10   -0.20    1.90
  -4  -4  10    1.40    1.80
   3  -4 -10    0.80    1.80
  -3  -4  10    0.60    1.60
  -2  -4  10    2.70    1.80
   2  -4 -10   -0.20    1.80
  -1  -4  10    2.20    1.70
   1  -4 -10   -0.10    1.70
   0  -4  10    1.50    1.60
   0  -4 -10   -0.10    1.70
  -1  -4 -10    0.50    1.90
   1  -4  10    1.90    1.50
  -2  -4 -10    0.30    2.00
   2  -4  10    2.60    1.50
   3  -4  10    0.30    1.20
  -3  -4 -10    0.60    1.70
  -4  -4 -10    0.60    2.90
   5  -4  10    0.50    1.10
  23   0 -11    1.30    2.20
  22   0 -11   -1.40    1.90
  21   0 -11   26.70    5.60
  20   0 -11    8.60    2.80
  19   0 -11    5.40    2.70
  19   0 -11    5.60    5.30
  18   0 -11   -3.30    4.30
  18   0 -11    0.00    3.50
 -17   0  11  121.79   12.10
  17   0 -11  101.69   13.10
  17   0 -11  114.39   12.90
 -17   0  11   93.29   42.60
 -16   0  11   23.70   29.10
 -15   0  11 2706.03  268.27
  15   0 -11 2748.02  268.87
  15   0 -11 2691.43  269.07
  14   0 -11    2.20    3.00
 -14   0  11    0.20    1.80
 -14   0  11  -17.10   18.00
  14   0 -11   -2.30    3.50
  13   0 -11   17.90    4.30
  13   0 -11   15.20    3.80
 -13   0  11   14.10    2.70
  12   0 -11   -3.30    2.90
  12   0 -11   -3.80   13.40
  12   0 -11    2.10    3.90
 -12   0  11    9.10   12.90
 -12   0  11   -0.50    1.70
  11   0 -11    7.50    3.00
 -11   0  11    0.60   10.70
  11   0 -11   10.80    4.40
  11   0 -11    6.10    9.60
  10   0 -11   -1.30    4.10
  10   0 -11   -3.10    7.70
   9   0 -11  576.74   59.59
  -9   0  11  530.85   58.89
   8   0 -11    1.30    6.70
   7   0 -11   96.19   15.70
   6   0 -11    0.70    5.80
   5   0 -11  198.68   25.30
   4   0 -11   -2.20    5.40
   3   0 -11 1218.98  125.29
   2   0 -11    3.80    5.20
   1   0 -11  283.47   33.50
   0   0 -11   -4.80    5.60
  -1   0 -11  959.40   99.99
  -2   0 -11    1.30    6.10
  -3   0 -11  255.97   28.20
  -3   0 -11  302.97   28.30
  -4   0 -11   -2.20    1.90
  -4   0 -11   -3.00    2.20
  -4   0 -11    4.40    2.80
  -4   0 -11   -3.30    8.40
  -5   0 -11  114.49   12.40
  -5   0 -11  115.79   12.20
  -5   0 -11  108.89   12.00
  -6   0 -11    0.60    2.10
  -6   0 -11   15.90   14.00
  -6   0 -11   -1.90    1.80
  -7   0 -11   21.80    3.30
  -7   0 -11  -18.20   21.10
  -7   0 -11   21.70    4.80
  -7   0 -11   13.80    3.80
  -8   0 -11   -1.50    3.40
  -8   0 -11    0.80    2.20
  -8   0 -11    1.50    1.70
  -9   0 -11  350.46   37.00
  -9   0 -11  371.56   38.10
  -9   0 -11  381.16   37.30
 -10   0 -11    2.50    3.10
 -10   0 -11   -0.50    2.00
 -10   0 -11   -0.30    1.50
 -11   0 -11  481.95   48.40
 -11   0 -11  464.25   47.60
 -11   0 -11  482.85   48.10
 -12   0 -11    4.00    2.60
 -12   0 -11   -0.50    1.40
 -12   0 -11   -1.80    1.90
 -13   0 -11   72.19    7.30
 -13   0 -11   57.39    8.00
 -13   0 -11   67.69    7.70
 -14   0 -11   -1.40    1.90
 -14   0 -11   -2.00    2.00
 -14   0 -11   -0.10    1.30
 -15   0 -11    2.80    1.70
 -15   0 -11    4.20    1.10
 -15   0 -11    2.50    1.50
 -16   0 -11    0.50    0.90
 -16   0 -11    0.90    1.50
  22  -1 -11    2.70    2.10
  22   1 -11    3.50    2.40
  21  -1 -11   -1.80    3.50
  21  -1 -11    2.30    2.10
  21   1 -11    0.80    2.70
  20  -1 -11    1.30    2.30
  20  -1 -11    3.40    2.70
  20   1 -11   -0.10    4.20
  19  -1 -11   11.30    3.10
  19  -1 -11    8.70    3.00
  19   1 -11   10.80    3.40
  18  -1 -11  281.97   29.00
  18  -1 -11  278.57   29.30
  18   1 -11  294.37   29.40
  17  -1 -11  110.29   13.20
 -17  -1  11  108.59   12.30
  17  -1 -11  122.29   14.60
 -16  -1  11   50.09    5.70
  16  -1 -11   36.50    6.20
  16  -1 -11   44.20    5.90
 -16  -1  11   39.70   45.70
  16   1 -11   39.20    6.40
 -15  -1  11   81.59   25.60
  14  -1 -11  322.87   33.10
 -14  -1  11  327.17   32.50
 -14  -1  11  321.67   41.80
  14  -1 -11  322.47   32.60
  14   1 -11  315.67   33.30
  14   1 -11  314.37   34.40
  13  -1 -11  392.96   38.00
  13  -1 -11  335.07   38.40
 -13  -1  11  408.86   37.90
  13   1 -11  347.57   38.90
  13   1 -11  390.46   38.70
  12  -1 -11  579.54   54.59
 -12  -1  11  557.44   54.49
  12  -1 -11  488.95   54.99
 -12  -1  11  560.34   60.99
  12   1 -11  606.54   59.69
  12   1 -11  545.75   55.19
  12   1 -11  493.85   55.19
  11  -1 -11    8.90   14.70
  11  -1 -11   -1.20    2.10
  11  -1 -11    2.30    4.30
  11   1 -11    2.70    4.20
  11   1 -11   -2.10    7.60
  11   1 -11   -2.10    5.30
 -11   1  11    6.80   16.60
  10  -1 -11    8.30   11.70
 -10  -1  11   -6.70    9.10
  10  -1 -11   10.70    5.00
 -10   1  11   29.80   14.20
  10   1 -11    1.30    5.60
  10   1 -11    2.80    6.70
   9  -1 -11  167.68   19.90
   9  -1 -11  201.78   18.70
  -9  -1  11  167.28   23.80
   9   1 -11  173.28   19.80
  -9   1  11  153.38   24.90
  -8  -1  11   10.40    7.60
   8  -1 -11   -0.70    8.60
   8  -1 -11    7.90    2.40
  -8   1  11   -4.20    9.70
   7  -1 -11   88.19   17.20
   6  -1 -11   -1.90    8.60
   6   1 -11    3.80    5.10
   5  -1 -11  208.08   29.20
   4  -1 -11  241.58   32.60
   3  -1 -11    5.20    9.10
   3   1 -11   33.00    8.70
   2  -1 -11  135.59   23.80
   1  -1 -11   51.69   17.50
  -1  -1 -11    6.10    7.30
  -1  -1 -11    3.90    4.00
  -1  -1 -11    0.80    2.40
  -1   1 -11    4.20    6.50
  -2  -1 -11    0.80    2.60
  -2  -1 -11    0.30    7.60
  -2  -1 -11    2.90    2.30
  -2  -1 -11   -1.10    2.20
  -2   1 -11    2.70    6.90
  -3  -1 -11   21.60    3.70
  -3  -1 -11   26.00    3.80
  -3  -1 -11   12.60   10.00
  -3  -1 -11   29.80    4.10
  -3   1 -11   20.90    4.40
  -3   1 -11   26.10    3.90
  -3   1 -11   26.60    8.90
  -4  -1 -11   18.50    3.30
  -4  -1 -11   16.00    3.50
  -4  -1 -11   23.10    7.80
  -4  -1 -11   21.40    3.50
  -4  -1 -11   21.50   12.30
  -4   1 -11   29.80   10.80
  -4   1 -11   19.10    3.40
  -4   1 -11   22.30    3.90
  -5  -1 -11  508.25   49.70
  -5  -1 -11  504.55   48.40
  -5  -1 -11  442.66   48.20
  -5  -1 -11  463.85   48.30
  -5   1 -11  462.45   48.40
  -5   1 -11  519.15   48.20
  -5   1 -11  467.75   55.19
  -6  -1 -11   89.69   10.90
  -6  -1 -11   41.80   22.90
  -6  -1 -11   88.99   13.10
  -6  -1 -11   96.49   10.70
  -6  -1 -11  100.89   10.50
  -6   1 -11  119.29   10.90
  -6   1 -11   86.49   10.30
  -7  -1 -11  193.18   18.00
  -7  -1 -11  177.78   17.90
  -7  -1 -11  172.68   17.70
  -7  -1 -11  154.08   19.50
  -7   1 -11  161.48   17.60
  -7   1 -11  157.78   17.90
  -8  -1 -11   12.00    3.10
  -8  -1 -11   11.00    3.30
  -8  -1 -11   14.80    7.10
  -8   1 -11    7.40    3.70
  -9  -1 -11   37.50    5.10
  -9  -1 -11   44.30    5.50
  -9  -1 -11   34.40    6.60
  -9   1 -11   44.70    5.30
  -9   1 -11   34.70    5.50
 -10  -1 -11   -1.50    2.20
 -10  -1 -11   -1.80    5.00
 -10   1 -11    0.30    1.90
 -10   1 -11   -2.80    2.80
 -11  -1 -11   91.69   11.70
 -11  -1 -11   94.09   10.50
 -11  -1 -11  102.49   10.20
 -11   1 -11   91.39   10.50
 -11   1 -11   93.39   10.10
 -12  -1 -11   16.50    3.40
 -12  -1 -11   22.30    3.20
 -12  -1 -11   20.60    4.30
 -12   1 -11   24.40    3.60
 -12   1 -11   25.20    3.30
 -12   1 -11   27.20    4.50
 -13  -1 -11   62.79    7.20
 -13  -1 -11   69.89    7.00
 -13   1 -11   58.29    7.20
 -13   1 -11   68.69    7.70
 -13   1 -11   57.49    6.90
 -14  -1 -11   65.29    9.00
 -14  -1 -11   91.99    8.50
 -14   1 -11   70.69    8.40
 -14   1 -11   87.09    9.00
 -14   1 -11   92.79    8.90
 -15  -1 -11    2.60    2.10
 -15  -1 -11    9.60    1.40
 -15   1 -11    6.70    1.70
  21  -2 -11    6.50    2.10
  20  -2 -11   36.60    5.70
  19  -2 -11    9.40    2.10
  19  -2 -11    7.60    4.60
  18  -2 -11    1.70    3.60
  18  -2 -11    4.30    1.80
 -18  -2  11    3.20    4.10
  17  -2 -11    0.80    5.00
 -17  -2  11   -2.30    4.70
  17  -2 -11    0.10    1.70
  16  -2 -11   -2.90    4.30
  16  -2 -11    0.50    1.70
 -16  -2  11   -1.70    4.10
 -15  -2  11  105.19   12.70
  15  -2 -11   95.49   10.60
  15  -2 -11   98.39   12.80
  15   2 -11   96.59   13.90
  14  -2 -11   72.59    8.10
  14  -2 -11   60.19   14.90
 -14  -2  11   73.49   10.60
 -14  -2  11  140.59   49.70
  13  -2 -11   47.00    5.50
 -13  -2  11   47.70    8.60
  13  -2 -11   28.40    8.00
 -13  -2  11   23.50   27.10
  13   2 -11   44.20    8.20
 -12  -2  11   41.60   10.00
  12  -2 -11   24.20    8.10
 -12  -2  11   36.50   21.10
  12  -2 -11   28.10    4.10
  12   2 -11   28.40    7.00
 -11  -2  11  183.68   20.60
  11  -2 -11  182.28   19.10
 -11  -2  11  230.38   33.80
 -10  -2  11   20.70   17.80
  10  -2 -11   22.90    3.60
   9  -2 -11   18.10    3.80
   9  -2 -11    2.00   21.30
  -9  -2  11   13.30   19.00
  -9  -2  11   13.30    4.90
   9   2 -11    7.50    8.90
   8  -2 -11   11.20    2.40
  -8  -2  11    8.50    4.30
  -8  -2  11    6.60   13.80
   8  -2 -11   14.30   20.50
   8   2 -11   17.70    7.80
  -7  -2  11   19.90    4.60
  -7  -2  11  -10.50   13.20
   7  -2 -11   15.60   18.80
   7   2 -11    9.50    7.20
  -6  -2  11  100.69   21.20
   6  -2 -11  114.89   11.80
   6  -2 -11   86.89   24.60
  -6  -2  11  120.19   13.10
   6   2 -11   98.19   14.30
   5  -2 -11    9.90   14.00
   5  -2 -11   24.60    3.50
  -5  -2  11   35.90   16.80
  -5  -2  11   15.90    4.70
   5   2 -11   28.70    6.30
   4  -2 -11  243.78   43.20
   4  -2 -11  307.07   29.30
   4  -2 -11  309.27   29.50
  -4  -2  11  256.37   29.60
  -4  -2  11  327.67   30.20
   4   2 -11  262.87   30.30
  -3  -2  11   30.10    4.60
  -3  -2  11   31.50    5.30
   3  -2 -11   35.70    4.60
   3  -2 -11   10.80   14.10
   2  -2 -11  114.69   11.30
  -2  -2  11   93.99   11.50
  -1  -2  11   18.00    3.50
   1  -2 -11   21.60    3.30
   1  -2 -11    5.40   13.00
   0  -2  11   17.20    3.50
   0  -2 -11   28.00   16.20
   0  -2 -11   19.80    3.30
   0  -2 -11   19.70    3.60
  -1  -2 -11   17.90    4.10
   1  -2  11    4.80    2.50
  -1  -2 -11    5.90    2.60
  -1  -2 -11    6.40   15.10
  -1  -2 -11    4.50    2.30
  -2  -2 -11   27.20   34.70
  -2  -2 -11   52.89    7.30
   2  -2  11   50.39    6.80
  -2  -2 -11   50.89    6.30
  -2   2 -11   43.10    7.50
  -3  -2 -11   83.79    9.90
  -3  -2 -11   80.19    9.20
  -3  -2 -11   88.69    9.40
  -3  -2 -11   77.39   29.60
  -3   2 -11   72.39   10.80
   4  -2  11    2.60    2.80
  -4  -2 -11    4.50    2.30
  -4  -2 -11    9.20   30.80
  -4  -2 -11    0.60    2.30
  -4  -2 -11    1.70    2.70
  -4   2 -11   -1.30   17.70
  -4   2 -11    5.10    3.90
  -5  -2 -11  -16.70   37.40
  -5  -2 -11   22.90    5.00
  -5  -2 -11   19.50    3.70
   5  -2  11   34.90    4.80
  -5  -2 -11   13.70    6.60
  -5   2 -11  -27.60   24.50
  -6  -2 -11    2.80    2.30
  -6  -2 -11    0.30    5.60
  -6  -2 -11    1.30    2.30
   6  -2  11   10.80    3.40
  -6  -2 -11    7.40    2.50
  -6   2 -11    8.30    3.50
  -7  -2 -11   30.70    4.80
   7  -2  11   48.50    8.30
  -7  -2 -11   44.00    5.10
  -7  -2 -11   25.90    4.60
  -7  -2 -11   38.60   10.20
  -7   2 -11   36.70    5.40
  -8  -2 -11   23.80    3.60
  -8  -2 -11   19.80    3.30
  -8  -2 -11   13.00    5.40
  -8  -2 -11   14.00    2.90
  -8   2 -11   24.50    3.90
  -9  -2 -11   -1.30    2.30
  -9  -2 -11    0.90    1.70
  -9  -2 -11    1.50    4.50
  -9  -2 -11    0.90    1.90
  -9   2 -11    0.10    2.30
 -10  -2 -11    3.10    1.80
 -10  -2 -11    0.40    2.70
 -10  -2 -11    2.20    4.20
 -10   2 -11    5.90    2.10
 -11  -2 -11    0.40    2.60
 -11  -2 -11    2.60    3.60
 -11  -2 -11    3.40    1.70
 -12  -2 -11    4.00    1.40
 -12  -2 -11    2.50    3.40
 -12   2 -11    4.00    2.10
 -13  -2 -11    4.20    1.40
 -13  -2 -11    4.10    2.90
 -13   2 -11    5.40    1.80
 -14   2 -11    0.20    1.20
 -17  -3  11   -1.70    3.30
  17  -3 -11   -1.60    1.00
 -16  -3  11    2.20    2.60
  16  -3 -11   -0.10    1.20
 -15  -3  11   -0.70    2.90
  15  -3 -11    0.20    1.20
  14  -3 -11    0.40    1.20
 -14  -3  11    0.40    1.60
 -14  -3  11    0.50    3.00
 -13  -3  11   50.89    6.40
 -13  -3  11   60.79    8.00
  13  -3 -11   53.49    6.10
 -12  -3  11  206.38   20.70
  12  -3 -11  185.08   19.40
 -12  -3  11  182.68   19.70
 -11  -3  11    2.00    3.30
  11  -3 -11    2.80    1.60
 -11  -3  11    1.50    2.30
  10  -3 -11   -1.60    1.50
 -10  -3  11    1.50    2.30
 -10  -3  11   -0.10    3.40
   9  -3 -11   -0.10    1.60
  -9  -3  11    0.60    2.50
  -9  -3  11    1.70    3.60
  -8  -3  11    3.40    3.20
   8  -3 -11    3.40    2.20
  -8  -3  11    5.60    4.40
  -7  -3  11   46.50    7.80
  -7  -3  11   42.00    6.30
   7  -3 -11   35.90    6.20
  -6  -3  11    6.90    2.80
  -6  -3  11   15.10    4.40
   6  -3 -11    8.80    2.40
   6  -3 -11    8.80    2.80
   5  -3 -11    1.20    2.20
  -5  -3  11    2.20    3.70
  -5  -3  11    1.40    2.20
   5  -3 -11    2.90    2.30
   4  -3 -11   -3.80    2.20
  -4  -3  11   -0.30    2.10
   3  -3 -11    1.30    2.20
  -3  -3  11   -0.10    2.00
   2  -3 -11   19.90    3.40
  -2  -3  11   20.80    3.60
   2  -3 -11   17.10    3.40
  -1  -3  11   61.99    6.90
   1  -3 -11   51.99    6.60
   1  -3 -11   44.80    6.50
   0  -3 -11    2.50    2.10
   0  -3 -11   -1.30    2.60
   0  -3  11    1.00    1.90
  -1  -3 -11    3.20    2.30
  -1  -3 -11    4.20    3.20
   1  -3  11    4.90    2.40
   2  -3  11   -1.20    1.80
  -2  -3 -11    0.10    2.30
  -2  -3 -11   -0.60    2.00
   3  -3  11    1.70    2.00
  -3  -3 -11   -0.30    2.30
  -3  -3 -11    0.20    2.00
  -4  -3 -11    3.20    2.50
   4  -3  11    1.80    2.00
  -4  -3 -11    2.80    1.90
  -5  -3 -11    4.70    4.10
  -5  -3 -11    4.10    2.30
   5  -3  11   10.80    2.70
   6  -3  11    3.90    2.30
  -6  -3 -11    4.40    1.90
  -7  -3 -11    4.70    2.00
   7  -3  11   11.20    2.90
   8  -3  11   -2.60    2.40
  -8  -3 -11   -0.90    1.60
   9  -3  11    2.00    2.90
  11  -4 -11    4.80    1.60
  11  -4 -11    5.00    1.40
  10  -4 -11    4.60    1.60
  10  -4 -11    5.40    1.70
   9  -4 -11   -3.00    1.70
   9  -4 -11    0.70    1.50
   8  -4 -11    2.50    1.70
   8  -4 -11    1.70    2.10
   7  -4 -11    0.60    2.20
   7  -4 -11    1.40    1.90
  -7  -4  11    3.00    1.80
   6  -4 -11    2.20    1.90
  -6  -4  11    3.30    1.60
   6  -4 -11    1.10    2.20
   5  -4 -11   -1.30    1.60
  -5  -4  11    0.40    1.60
   5  -4 -11    0.10    2.20
   4  -4 -11   -0.20    1.70
   4  -4 -11    1.70    2.60
  -4  -4  11   -1.30    1.60
  -3  -4  11    4.80    1.80
   3  -4 -11    2.70    1.90
   2  -4 -11   -1.70    1.70
  -2  -4  11    0.40    1.50
   1  -4 -11    1.10    1.90
  -1  -4  11    6.20    1.70
   0  -4  11    8.20    1.90
   0  -4 -11   10.20    2.10
  -1  -4 -11    1.40    2.70
   1  -4  11    1.10    1.50
  -2  -4 -11   -0.20    1.50
   2  -4  11    0.00    1.20
  -3  -4 -11   -0.20    1.70
   4  -4  11    0.10    1.00
  23   0 -12   -0.80    1.40
  22   0 -12    1.10    1.90
  21   0 -12    9.10    3.30
  20   0 -12    4.40    6.30
  20   0 -12   30.50    4.40
  19   0 -12    1.30    2.50
  19   0 -12   -6.50    4.40
  18   0 -12   48.70    7.90
  18   0 -12   55.09    7.20
 -17   0  12   42.80   61.99
  16   0 -12  506.25   51.89
  16   0 -12  520.85   51.99
 -15   0  12    5.10   26.80
  15   0 -12   -2.00    3.20
  15   0 -12   -0.10    3.10
  14   0 -12    5.00    3.30
 -14   0  12    5.50   22.50
  14   0 -12   16.50    4.20
  13   0 -12    2.90    2.80
 -13   0  12    7.10   16.40
  13   0 -12    0.50    3.50
 -12   0  12  125.59   22.30
  12   0 -12  149.79   14.90
  12   0 -12  123.29   14.20
  12   0 -12  116.29   20.80
  11   0 -12   -4.50    9.80
  11   0 -12   -1.80    2.70
  11   0 -12    2.50    3.90
 -11   0  12   12.00   10.90
  10   0 -12 1028.80   97.39
 -10   0  12  960.00  101.19
  10   0 -12  936.91  101.19
   9   0 -12    6.40    8.00
   9   0 -12    2.60    4.00
   9   0 -12   -5.80    2.80
   8   0 -12   73.79   15.80
   7   0 -12   -4.10    6.60
   6   0 -12  267.77   32.70
   5   0 -12   -0.90    6.00
   4   0 -12   88.79   16.40
   3   0 -12    4.20    6.30
   2   0 -12   25.40    9.40
   1   0 -12    2.10    6.60
  -1   0 -12    5.60    7.30
  -2   0 -12  147.29   15.80
  -2   0 -12  169.08   24.00
  -2   0 -12  151.58   15.80
  -3   0 -12   -0.20    1.80
  -3   0 -12    2.90    3.00
  -3   0 -12    1.00    1.90
  -3   0 -12    4.00    8.60
  -4   0 -12   59.59   14.60
  -4   0 -12   53.49    6.70
  -4   0 -12   60.39    7.40
  -4   0 -12   55.39    6.80
  -5   0 -12   -2.90    1.90
  -5   0 -12    0.20    2.10
  -5   0 -12   15.00   13.20
  -6   0 -12   28.60   20.40
  -6   0 -12   53.99    7.70
  -6   0 -12   39.30    6.90
  -6   0 -12   50.59    7.90
  -7   0 -12    1.10    2.10
  -7   0 -12    1.40    3.90
  -7   0 -12    0.10    1.80
  -8   0 -12   28.30    4.00
  -8   0 -12   31.90    7.50
  -8   0 -12   24.90    4.30
  -9   0 -12    1.80    3.30
  -9   0 -12    0.80    1.50
  -9   0 -12    1.20    1.90
 -10   0 -12   50.89    6.90
 -10   0 -12   56.29    7.70
 -10   0 -12   44.70    7.70
 -11   0 -12    0.20    1.30
 -11   0 -12   -2.20    1.80
 -11   0 -12   -0.30    2.80
 -12   0 -12   61.29    7.00
 -12   0 -12   63.79    7.40
 -12   0 -12   63.49    8.00
 -13   0 -12   -0.80    1.70
 -13   0 -12   -0.40    2.90
 -13   0 -12    0.00    1.40
 -14   0 -12    2.20    1.80
 -14   0 -12    5.30    1.30
 -14   0 -12    4.60    1.70
 -15   0 -12    0.20    0.90
 -15   0 -12    1.50    1.90
 -15   0 -12   -1.70    1.60
  22  -1 -12   -0.60    2.80
  22   1 -12    3.10    2.10
  21  -1 -12    3.60    2.10
  21  -1 -12    2.70    3.40
  21   1 -12    0.50    2.20
  20  -1 -12    4.60    2.70
  20  -1 -12   10.10    3.20
  20   1 -12    6.20    3.50
  19  -1 -12   40.10    5.70
  19  -1 -12   43.00    5.50
  19   1 -12   28.60    5.20
  18  -1 -12  110.99   12.20
  18  -1 -12  110.89   11.90
  18   1 -12  104.79   12.40
  17  -1 -12  136.39   15.10
  17  -1 -12  141.99   15.50
  17   1 -12  150.08   15.90
  16  -1 -12    5.50    2.50
 -16  -1  12    1.70   27.30
  16  -1 -12   12.50    3.60
  16   1 -12   14.00    4.10
  15  -1 -12   -1.00    3.10
  15  -1 -12    1.30    2.10
 -15  -1  12  -12.30   22.10
  15   1 -12   -1.80    3.70
  14  -1 -12  156.98   16.40
  14  -1 -12  148.29   15.50
 -14  -1  12   72.69   24.80
  14   1 -12  153.48   16.60
  14   1 -12  143.29   18.10
 -13  -1  12  259.97   34.70
  13  -1 -12  232.58   24.10
  13   1 -12  230.68   25.20
  12  -1 -12   -1.10    3.80
  12  -1 -12    0.60    2.00
 -12  -1  12   20.20   13.60
  12   1 -12   -2.80   10.80
  12   1 -12    3.50    4.20
  12   1 -12   -3.10    4.80
  11  -1 -12   38.60    6.10
  11  -1 -12   34.40    4.90
 -11  -1  12   18.50   12.20
  11  -1 -12   35.20   16.60
  11   1 -12   35.30    6.10
  11   1 -12   23.20    9.10
  11   1 -12   32.60    6.10
  10  -1 -12   36.00    6.30
  10  -1 -12   30.20    4.90
  10  -1 -12   33.50   14.50
 -10   1  12   11.80   16.50
  10   1 -12   50.69   10.40
  10   1 -12   36.80    6.20
   9  -1 -12   11.70    2.70
  -9  -1  12   13.30   10.00
   9  -1 -12   13.90    4.80
   9  -1 -12   11.80   11.60
   9   1 -12    8.60    6.50
   9   1 -12   12.80    4.60
  -9   1  12   14.00   13.20
   8  -1 -12  187.08   20.60
   8  -1 -12  155.58   28.70
  -8  -1  12  196.08   24.90
  -8   1  12  196.38   26.10
   8   1 -12  179.78   20.40
   8   1 -12  214.68   20.50
   7  -1 -12  495.25   49.20
   7  -1 -12  466.35   56.29
   7   1 -12  504.95   50.29
   6  -1 -12  332.47   43.40
   6  -1 -12  359.66   35.90
   5   1 -12  554.94   59.49
   4   1 -12  311.77   36.30
   3  -1 -12  333.37   42.30
   2  -1 -12   16.40    3.30
   2  -1 -12   13.30    9.30
   2   1 -12   21.10    8.80
   2   1 -12   20.10    3.90
   1  -1 -12   29.30    4.20
   1  -1 -12   22.70   10.90
   1   1 -12   22.60    4.60
   0  -1 -12   70.89    8.90
   0  -1 -12   95.39    9.00
   0  -1 -12   81.29    9.20
   0   1 -12   66.69    9.50
  -1  -1 -12   92.79   11.50
  -1   1 -12  146.79   20.70
  -1   1 -12  119.09   13.10
  -2  -1 -12   28.20    4.40
  -2  -1 -12   33.50    4.20
  -2  -1 -12   21.70    4.00
  -2  -1 -12   25.40   12.40
  -2   1 -12   35.70    4.60
  -2   1 -12   24.10    9.60
  -3  -1 -12  305.17   29.60
  -3  -1 -12  295.97   29.40
  -3  -1 -12  275.47   29.40
  -3   1 -12  270.67   29.60
  -3   1 -12  269.57   29.40
  -3   1 -12  360.16   37.90
  -4  -1 -12    1.10    2.20
  -4  -1 -12    0.30    2.40
  -4  -1 -12   -3.00    2.00
  -4  -1 -12    6.30   13.10
  -4  -1 -12    6.60    6.80
  -4   1 -12    5.20    2.30
  -4   1 -12    2.10    2.60
  -5  -1 -12   -2.60    5.90
  -5  -1 -12  -18.80   17.50
  -5   1 -12    2.00    2.50
  -5   1 -12    2.00   15.90
  -5   1 -12    3.10    2.20
  -6  -1 -12    2.90    2.40
  -6  -1 -12    6.60   26.20
  -6  -1 -12    3.60    2.30
  -6  -1 -12    3.80    2.00
  -6  -1 -12    8.30    6.30
  -6   1 -12    6.70    2.40
  -6   1 -12  -15.90   29.90
  -6   1 -12    4.20    2.40
  -7  -1 -12    5.20    5.60
  -7  -1 -12   -0.10    2.60
  -7  -1 -12  -13.40   42.20
  -7  -1 -12   -0.70    2.70
  -7  -1 -12    3.60    2.50
  -7   1 -12    1.40    3.60
  -7   1 -12    0.90    3.50
  -8  -1 -12    0.30    2.10
  -8  -1 -12   -0.90    1.50
  -8  -1 -12   -1.30    2.20
  -8  -1 -12    2.90    4.70
  -8   1 -12   -0.20    1.90
  -8   1 -12    0.40    2.10
  -9  -1 -12    5.70    2.50
  -9  -1 -12    3.30    1.70
  -9  -1 -12    4.50    5.00
  -9   1 -12    6.50    2.60
  -9   1 -12    7.10    3.00
 -10  -1 -12    5.40    2.40
 -10  -1 -12   13.90    2.20
 -10  -1 -12    8.50    4.20
 -10   1 -12    6.20    2.30
 -10   1 -12    9.50    3.30
 -10   1 -12    8.40    2.00
 -11  -1 -12   77.19    8.70
 -11  -1 -12   83.99    9.10
 -11  -1 -12   78.39    9.90
 -11   1 -12   85.09    9.40
 -11   1 -12   77.09    8.70
 -11   1 -12   84.19    9.10
 -12  -1 -12   46.30    5.70
 -12  -1 -12   44.70    5.40
 -12   1 -12   47.80    5.80
 -12   1 -12   51.29    6.20
 -12   1 -12   44.50    5.40
 -13  -1 -12    0.40    1.00
 -13  -1 -12   -0.20    2.40
 -13  -1 -12    0.60    1.80
 -13   1 -12   -0.60    1.70
 -13   1 -12    1.30    1.60
 -13   1 -12   -0.30    1.50
 -14  -1 -12    2.20    2.20
 -14  -1 -12    1.10    0.90
 -14  -1 -12    1.40    1.50
 -14   1 -12    1.90    1.20
 -14   1 -12   -0.80    1.50
 -15  -1 -12    6.30    1.00
 -15   1 -12    2.80    1.40
  21  -2 -12    2.90    1.80
  20  -2 -12   62.39    7.30
  19  -2 -12   36.80    4.50
  18  -2 -12    0.00    2.10
  18  -2 -12    0.50    3.50
 -17  -2  12    0.10    4.40
  17  -2 -12    0.10    1.50
  17  -2 -12   -2.30    4.10
  16  -2 -12    9.40    2.10
 -16  -2  12    7.10    4.90
  16  -2 -12   10.90    4.50
  16   2 -12   14.90    8.80
 -15  -2  12   -1.50    4.10
  15  -2 -12    4.00    4.90
  15  -2 -12    0.90    1.60
  15   2 -12   -0.50    6.50
 -14  -2  12    1.60    5.10
  14  -2 -12   -1.70    6.40
  14  -2 -12    4.10    1.80
  14   2 -12    6.60    6.80
 -13  -2  12   33.40   25.60
  13  -2 -12   34.00    4.30
 -13  -2  12   20.90    5.70
  13  -2 -12   27.40    7.40
  13   2 -12   33.20    8.10
  12  -2 -12  234.58   21.40
  12  -2 -12  176.18   27.10
 -12  -2  12  203.28   22.80
 -12  -2  12  188.88   34.90
  12   2 -12  182.88   25.30
  12   2 -12  202.38   35.60
 -11  -2  12  238.68   25.10
  11  -2 -12  202.58   24.20
 -11  -2  12  258.27   39.00
  11  -2 -12  252.57   26.60
  11   2 -12  278.97   34.20
 -10  -2  12    7.80    4.30
  10  -2 -12   -4.10   12.40
  10  -2 -12    5.60    2.00
 -10  -2  12    5.30   18.90
   9  -2 -12    3.90   31.70
  -9  -2  12   11.20    7.40
  -9  -2  12   20.80   16.50
   9   2 -12    5.80    7.30
  -8  -2  12   42.90    7.80
  -8  -2  12   37.50   25.50
   8  -2 -12   24.10   24.10
   8   2 -12   42.10    8.30
  -7  -2  12   38.80    7.40
  -7  -2  12   33.10   16.40
   7  -2 -12   28.50   18.40
   7  -2 -12   49.60    5.50
   7   2 -12   42.10    8.20
  -6  -2  12   19.90   15.50
   6  -2 -12   17.70    3.00
   6  -2 -12    5.10   16.10
  -6  -2  12   15.90    4.40
   6   2 -12   10.40    5.90
   5  -2 -12  214.38   41.30
   5  -2 -12  250.47   24.00
   5  -2 -12  222.08   23.70
  -5  -2  12  218.98   24.20
  -5  -2  12  218.78   32.80
  -5  -2  12  254.57   24.90
   4  -2 -12    2.60    2.10
   4  -2 -12  -10.20   15.20
   4  -2 -12   -3.80    2.30
  -4  -2  12    5.00    3.70
  -4  -2  12    0.10    2.20
   4   2 -12    1.50    4.70
   3  -2 -12   35.70    5.80
   3  -2 -12   38.70   20.20
  -3  -2  12   40.20    5.90
   3  -2 -12   43.70    5.30
   2  -2 -12   -3.90   16.80
   2  -2 -12    5.50    2.30
  -2  -2  12    5.00    2.30
   1  -2 -12  185.58   20.10
   1  -2 -12  169.78   17.70
   1  -2 -12  144.79   37.90
  -1  -2  12  149.39   18.00
   1  -2 -12  189.68   17.90
   0  -2 -12   86.39   10.80
   0  -2 -12   96.79   12.10
   0  -2 -12  115.89   11.80
   0  -2 -12  118.39   29.00
   0  -2  12  102.09   11.30
  -1  -2 -12   54.19    6.90
  -1  -2 -12   36.80   19.10
   1  -2  12   33.30    6.00
  -1  -2 -12   44.50    5.90
  -1  -2 -12   47.80    5.70
  -1   2 -12   61.89   15.30
  -2  -2 -12    4.30    2.20
  -2  -2 -12    1.60    2.30
   2  -2  12    3.60    2.60
  -2  -2 -12   -8.90   25.50
  -2   2 -12    8.90    4.80
  -2   2 -12    1.10   14.50
  -3  -2 -12    1.30    2.10
  -3  -2 -12   -1.20    2.80
  -3  -2 -12   13.20   31.80
  -3  -2 -12    0.20    2.10
   3  -2  12   -0.70    2.70
  -3   2 -12   -0.20    4.10
  -3   2 -12    2.10   17.70
  -4  -2 -12   27.00   34.70
  -4  -2 -12   45.80    6.30
   4  -2  12   53.29    8.90
  -4  -2 -12   57.09    7.80
  -4  -2 -12   49.90    6.20
  -4   2 -12   76.49   25.70
  -4   2 -12   52.39    8.00
  -5  -2 -12   27.90    3.90
  -5  -2 -12   17.20    3.40
  -5  -2 -12   -5.30   57.29
  -5  -2 -12   23.30    3.80
   5  -2  12   24.50    4.30
  -5   2 -12   20.60    4.20
  -6  -2 -12  110.89   19.90
  -6  -2 -12  152.18   15.20
  -6  -2 -12  150.58   15.00
  -6  -2 -12  142.59   15.60
  -6   2 -12  132.09   15.50
  -7  -2 -12    6.80    2.50
  -7  -2 -12    6.80    2.60
  -7  -2 -12   16.80    5.60
  -7  -2 -12   10.40    2.40
   7  -2  12   14.60    6.30
  -7   2 -12   14.20    3.10
  -8  -2 -12   34.10    4.60
  -8  -2 -12   33.80    4.50
  -8  -2 -12   29.10    4.60
  -8   2 -12   34.00    5.00
  -9  -2 -12    8.80    2.50
  -9  -2 -12    4.50    1.70
  -9  -2 -12   -0.50    4.80
  -9   2 -12    3.90    2.20
 -10  -2 -12   -0.60    3.90
 -10  -2 -12    0.50    2.10
 -10  -2 -12   -0.40    1.70
 -11  -2 -12    1.20    4.10
 -11  -2 -12   -1.70    2.70
 -11  -2 -12    0.70    1.40
 -11   2 -12    1.00    2.00
 -12   2 -12   18.50    3.10
 -13  -2 -12    3.10    1.50
 -13   2 -12    3.60    1.30
  17  -3 -12   17.90    2.90
  16  -3 -12    1.80    1.20
 -16  -3  12    2.80    2.90
  15  -3 -12    5.20    1.40
 -15  -3  12    2.60    2.90
 -14  -3  12   13.20    2.40
  14  -3 -12   14.00    2.40
 -14  -3  12   14.60    3.80
 -13  -3  12   77.59    8.60
  13  -3 -12   72.49    8.10
 -13  -3  12   82.19   10.30
 -12  -3  12   38.70    5.80
 -12  -3  12   45.30    6.90
  12  -3 -12   43.20    5.10
 -11  -3  12    2.00    2.30
  11  -3 -12    4.10    1.70
 -11  -3  12    1.30    3.40
 -10  -3  12  203.68   20.80
  10  -3 -12  203.48   19.40
 -10  -3  12  161.48   19.90
  -9  -3  12  106.89   13.20
   9  -3 -12  121.19   12.40
  -9  -3  12  126.69   14.20
  -8  -3  12    0.90    2.30
   8  -3 -12   -0.50    2.10
   8  -3 -12    0.40    1.80
  -8  -3  12   -0.80    3.60
  -7  -3  12   78.49    9.20
  -7  -3  12   60.99    8.30
   7  -3 -12   55.49    6.90
   7  -3 -12   53.99    7.40
   6  -3 -12    2.20    2.10
   6  -3 -12    0.40    3.10
  -6  -3  12    1.30    4.20
   5  -3 -12   22.30    4.10
  -5  -3  12   30.00    4.90
  -4  -3  12   11.00    3.50
   4  -3 -12   11.40    3.20
   3  -3 -12   -0.30    3.10
  -3  -3  12   -3.10    2.80
   2  -3 -12    1.80    2.90
   2  -3 -12    2.30    2.60
   1  -3 -12   19.00    3.60
  -1  -3  12   25.80    4.40
   1  -3 -12   27.70    4.60
   0  -3  12    8.40    2.40
   0  -3 -12    4.70    2.30
   0  -3 -12    5.40    2.30
  -1  -3 -12    7.20    2.40
   1  -3  12   10.80    2.60
  -1  -3 -12    7.20    2.50
  -2  -3 -12   70.89    8.40
  -2  -3 -12   75.39    8.30
   3  -3  12   12.80    2.70
  -3  -3 -12    7.30    2.60
  -3  -3 -12    8.30    2.30
   4  -3  12   18.10    3.20
  -4  -3 -12   16.40    2.90
  -4  -3 -12    7.50    3.70
  -5  -3 -12    3.10    2.50
  -5  -3 -12    0.10    1.70
   5  -3  12    2.20    2.50
   6  -3  12   18.40    3.10
  -6  -3 -12   12.50    2.70
   7  -3  12   -1.40    2.40
  -7  -3 -12    1.80    1.60
   8  -3  12    0.80    2.60
  10  -4 -12    7.20    1.80
  10  -4 -12    3.80    1.50
   9  -4 -12   21.10    3.10
   8  -4 -12   23.40    3.10
   8  -4 -12    7.00    2.30
  -7  -4  12   -1.20    2.30
   7  -4 -12   -0.80    1.80
   7  -4 -12   -1.90    1.50
   6  -4 -12    0.20    2.00
   6  -4 -12   -0.10    1.60
  -6  -4  12    2.70    1.50
  -5  -4  12    3.50    1.70
   5  -4 -12    0.80    2.20
   5  -4 -12    1.20    1.80
  -4  -4  12    1.80    1.50
   4  -4 -12    1.20    1.50
   4  -4 -12    2.60    2.50
  -3  -4  12    1.20    1.50
   3  -4 -12    0.50    1.70
   2  -4 -12    0.50    1.50
  -2  -4  12    1.70    1.60
   0  -4 -12   -0.20    1.90
   0  -4  12    1.30    1.30
   1  -4  12    1.00    1.20
  -1  -4 -12    1.10    1.30
  -2  -4 -12    1.50    1.60
   2  -4  12    2.50    1.30
   3  -4  12    2.40    1.10
  23   0 -13    1.10    1.50
  22   0 -13   -0.10    1.80
  21   0 -13   58.59    6.90
  20   0 -13    2.70    2.20
  20   0 -13   -0.80    4.30
  19   0 -13   27.80    5.40
  18   0 -13   -1.60    3.50
  18   0 -13    1.30    2.70
  17   0 -13    0.20    2.80
  17   0 -13    1.10    3.90
 -16   0  13  -12.20   50.39
  16   0 -13    0.30    3.10
  16   0 -13   -2.90    3.00
 -15   0  13  173.98   34.20
  15   0 -13  127.39   14.90
  15   0 -13  144.79   15.70
 -14   0  13   -3.50   23.00
  14   0 -13   -1.70    2.80
  14   0 -13    2.50    3.20
  13   0 -13   54.59    7.70
  13   0 -13   46.40    7.00
 -13   0  13   55.19   20.10
  12   0 -13    2.50    3.50
  12   0 -13  -12.00   13.20
  12   0 -13    0.80    2.70
 -12   0  13   17.40   16.00
 -11   0  13   34.80   13.80
  11   0 -13   30.30    4.90
  11   0 -13   13.30   11.00
  11   0 -13   16.50    3.80
  10   0 -13    5.60    3.90
  10   0 -13    0.50    2.60
  10   0 -13    5.20    9.50
 -10   0  13    8.90   11.30
   9   0 -13  183.58   25.40
  -9   0  13  159.38   24.20
   8   0 -13   -4.50    7.40
   8   0 -13    3.10    4.10
   8   0 -13    1.40    2.70
   7   0 -13  519.85   55.49
   7   0 -13  655.43   61.59
   7   0 -13  517.95   55.89
   6   0 -13    0.50    7.80
   5   0 -13   29.20   10.10
   4   0 -13  -14.80    7.60
   3   0 -13   40.60   10.40
   2   0 -13   -3.20    7.80
   1   0 -13  422.96   49.40
   0   0 -13   -6.70    8.10
   0   0 -13    0.60    2.30
   0   0 -13    0.80    3.10
  -1   0 -13   77.49    8.60
  -2   0 -13   -4.10    1.90
  -2   0 -13    0.50    9.40
  -2   0 -13    5.30    3.20
  -2   0 -13   -1.30    2.00
  -3   0 -13    8.60   10.90
  -3   0 -13    4.00    3.00
  -3   0 -13    2.90    1.90
  -3   0 -13    3.10    1.90
  -4   0 -13    0.30    1.80
  -4   0 -13    2.30    2.70
  -4   0 -13    6.30   12.10
  -4   0 -13    2.00    5.40
  -4   0 -13   -3.10    2.00
  -5   0 -13  188.68   20.10
  -5   0 -13  201.38   21.20
  -5   0 -13  187.18   20.10
  -6   0 -13    0.40    1.80
  -6   0 -13    4.00    4.20
  -6   0 -13   -1.90    2.10
  -6   0 -13   -5.30   37.70
  -7   0 -13   46.40    6.20
  -7   0 -13   42.00    9.60
  -7   0 -13   47.40    5.70
  -8   0 -13    2.00    3.60
  -8   0 -13   -2.10    2.00
  -8   0 -13    0.70    1.60
  -9   0 -13   42.70    6.70
  -9   0 -13   46.20    8.00
 -10   0 -13   -0.50    1.80
 -10   0 -13    2.10    2.90
 -10   0 -13    0.40    1.30
 -11   0 -13  168.28   17.70
 -11   0 -13  175.78   18.40
 -11   0 -13  173.88   18.00
 -12   0 -13   -0.30    1.20
 -12   0 -13    0.30    1.60
 -13   0 -13    3.20    2.30
 -13   0 -13    8.60    1.60
 -13   0 -13    7.00    1.80
 -14   0 -13   -0.90    1.30
 -14   0 -13   -0.80    2.20
 -14   0 -13    0.60    1.20
  22  -1 -13    0.20    2.90
  22   1 -13    0.00    2.10
  21  -1 -13    2.80    2.20
  21   1 -13    7.60    2.60
  20  -1 -13    1.20    2.50
  20  -1 -13    1.00    2.40
  20   1 -13    0.40    2.50
  19  -1 -13   25.40    3.90
  19  -1 -13   20.50    3.80
  19   1 -13   29.20    4.60
  18  -1 -13   20.80    3.80
  18  -1 -13   15.60    3.20
  18   1 -13   25.40    4.40
  17  -1 -13   59.79    8.00
  17  -1 -13   72.89    8.60
  17   1 -13   77.29    8.90
  16  -1 -13    2.70    3.20
  16  -1 -13    5.40    2.20
  16   1 -13    7.50    3.70
  16   1 -13    7.20    9.80
 -15  -1  13   50.49   38.60
  15  -1 -13   10.80    3.60
  15  -1 -13    8.40    2.50
  15   1 -13   14.90    4.10
  15   1 -13    1.40    5.30
  14  -1 -13  109.49   12.40
  14  -1 -13  115.99   13.60
 -14  -1  13   59.09   23.50
  14   1 -13  123.39   13.90
  14   1 -13  118.89   13.40
 -13  -1  13  422.36   48.60
  13  -1 -13  379.26   38.60
  13  -1 -13  361.06   38.00
  13   1 -13  376.96   38.80
  12  -1 -13  119.09   13.10
  12  -1 -13   86.19   12.20
 -12  -1  13  116.09   23.80
  12   1 -13  109.29   23.20
  12   1 -13  112.59   12.70
  12   1 -13   87.99   12.80
 -11  -1  13   13.90   12.70
  11  -1 -13   32.00    5.20
  11  -1 -13   28.70   17.60
  11  -1 -13   18.10    3.40
  11   1 -13   18.00    5.20
  11   1 -13   18.10    4.90
  10  -1 -13  189.58   18.50
 -10  -1  13  211.18   27.00
  10  -1 -13  158.38   19.30
  10  -1 -13  131.09   26.50
  10   1 -13  170.08   19.30
 -10   1  13  214.18   31.90
  10   1 -13  166.68   19.40
  10   1 -13  227.98   25.80
   9  -1 -13  268.77   28.40
   9  -1 -13  307.47   27.80
   9  -1 -13  245.78   37.60
   9   1 -13  239.18   28.20
  -9   1  13  273.77   35.60
   9   1 -13  281.57   28.50
   8  -1 -13  102.39   10.20
   8   1 -13   80.89   11.00
   8   1 -13   84.79   11.40
  -8   1  13   83.39   18.20
   7  -1 -13  174.18   16.20
   7  -1 -13  120.69   16.90
   7  -1 -13  162.28   26.70
   6  -1 -13   19.20    4.40
   6  -1 -13   16.00   11.80
   6  -1 -13   19.30    3.20
   6  -1 -13   17.00    5.00
   6   1 -13   16.20    4.30
   6   1 -13   17.50    7.20
   5  -1 -13  127.79   14.00
   5  -1 -13  116.79   24.50
   5  -1 -13  136.99   13.80
   4  -1 -13   86.59   10.40
   4  -1 -13  109.09   10.20
   4  -1 -13   84.49   18.30
   4   1 -13   82.79   10.70
   3  -1 -13   92.49   10.60
   3  -1 -13   83.59   11.40
   2  -1 -13   -2.40    2.30
   2  -1 -13   -1.60    9.50
   2  -1 -13    3.40    3.00
   2   1 -13    5.50    3.00
   2   1 -13    0.30    7.30
   1  -1 -13   20.50   10.60
   1  -1 -13   13.50    3.20
   1  -1 -13   22.70    4.30
   1   1 -13   13.80    4.00
   1   1 -13   20.10    9.90
   0  -1 -13    1.20    2.70
   0  -1 -13    1.80    2.00
   0  -1 -13    0.50    2.30
   0  -1 -13    4.70    9.60
   0   1 -13   -2.90    3.90
   0   1 -13    2.70    8.30
  -1  -1 -13   92.59   10.30
  -1  -1 -13   91.49   10.10
  -1  -1 -13   85.59   10.00
  -1   1 -13  149.79   26.20
  -1   1 -13   96.99   10.90
  -1   1 -13   86.09   10.10
  -2  -1 -13    0.80    2.00
  -2  -1 -13    5.60   11.00
  -2  -1 -13    2.20    2.60
  -2  -1 -13   -1.20    2.10
  -2   1 -13   -1.10    3.00
  -2   1 -13    1.70    2.20
  -2   1 -13   -4.20   10.10
  -3  -1 -13   48.80    5.90
  -3  -1 -13   28.70   16.40
  -3  -1 -13   52.49    6.30
  -3  -1 -13   48.90    6.00
  -3   1 -13   41.80    6.40
  -3   1 -13   41.80   15.50
  -3   1 -13   38.40    5.90
  -4  -1 -13   45.40    5.70
  -4  -1 -13   43.60    5.60
  -4  -1 -13   40.80    6.00
  -4  -1 -13   43.50    9.10
  -4   1 -13   21.10   16.80
  -4   1 -13   50.69    7.90
  -4   1 -13   51.89    6.80
  -5  -1 -13   20.90   25.40
  -5  -1 -13   24.50    4.20
  -5  -1 -13   35.40    4.50
  -5  -1 -13   32.30    4.80
  -5   1 -13   21.20   21.60
  -5   1 -13   36.00    4.60
  -5   1 -13   33.60    4.70
  -6  -1 -13    7.00    3.30
  -6  -1 -13    6.60    6.20
  -6  -1 -13    2.40    2.30
  -6  -1 -13   18.60   35.60
  -6  -1 -13    4.90    2.40
  -6   1 -13    4.40    3.70
  -6   1 -13    6.00    2.80
  -7  -1 -13   17.30    3.30
  -7  -1 -13   14.00    5.60
  -7  -1 -13   13.40    3.30
  -7  -1 -13   18.70    3.00
  -7   1 -13   20.20    3.10
  -7   1 -13   17.40    3.40
  -8  -1 -13   28.80    4.70
  -8  -1 -13   28.20    7.70
  -8  -1 -13   34.30    4.10
  -8   1 -13   21.20    4.80
  -8   1 -13   30.90    5.00
  -9  -1 -13   80.49    9.10
  -9  -1 -13   70.89   10.50
  -9  -1 -13   80.39    8.70
  -9   1 -13   96.99    9.80
  -9   1 -13   72.79    8.70
  -9   1 -13   76.09    9.10
 -10  -1 -13   27.70    4.10
 -10  -1 -13   23.80    5.30
 -10  -1 -13   23.70    3.50
 -10   1 -13   27.90    4.10
 -10   1 -13   29.00    3.70
 -11  -1 -13   29.40    5.60
 -11  -1 -13   32.40    4.20
 -11  -1 -13   31.30    3.80
 -11   1 -13   29.20    4.30
 -11   1 -13   31.20    4.80
 -11   1 -13   23.70    3.80
 -12  -1 -13   10.50    1.70
 -12  -1 -13    6.30    2.00
 -12  -1 -13    4.60    2.90
 -12   1 -13    7.30    2.30
 -12   1 -13    2.90    1.70
 -12   1 -13   10.70    2.10
 -13  -1 -13    2.20    1.10
 -13  -1 -13    0.20    1.80
 -13  -1 -13    1.20    2.50
 -13   1 -13    1.60    1.40
 -13   1 -13    2.60    1.90
 -13   1 -13    0.40    1.60
 -14  -1 -13    1.30    0.70
 -14   1 -13    3.20    1.40
  20  -2 -13    3.20    2.30
  20  -2 -13    2.20    1.10
 -19  -2  13   16.70    2.60
  19  -2 -13   12.40    6.10
  18  -2 -13   -1.70    4.30
  18  -2 -13    8.00    2.20
  17  -2 -13    6.80    1.80
  17  -2 -13    1.60    3.90
  16  -2 -13   42.00    4.90
  16  -2 -13   29.70    6.20
  15  -2 -13   19.70    3.00
  15  -2 -13    4.60    4.90
 -15  -2  13   11.20    5.30
  14  -2 -13   72.09    8.20
  14  -2 -13   75.39   11.30
 -14  -2  13   77.29   10.40
 -13  -2  13   -1.20   46.90
 -13  -2  13   -1.00    5.10
  13  -2 -13    3.40    1.70
  12  -2 -13  473.15   52.19
  12  -2 -13  546.35   53.49
 -12  -2  13  535.65   53.19
  12   2 -13  548.75   54.19
  11  -2 -13  165.88   16.90
 -11  -2  13  146.99   18.70
 -11  -2  13  135.99   31.40
  11   2 -13  208.88   31.20
 -10  -2  13  259.47   37.20
  10  -2 -13  154.98   18.10
  10  -2 -13  174.58   37.60
 -10  -2  13  184.18   19.30
  10  -2 -13  168.48   21.40
  10   2 -13  181.48   20.70
  -9  -2  13  106.49   24.80
   9  -2 -13   93.49   31.50
  -9  -2  13   93.89   11.60
   9  -2 -13   89.39    9.80
   9   2 -13   75.89   11.80
   9   2 -13  114.39   21.90
   8  -2 -13  121.69   32.10
  -8  -2  13  134.49   27.00
  -8  -2  13  120.19   16.20
   8  -2 -13  121.29   12.70
   8   2 -13  109.89   19.10
   7  -2 -13    0.70    2.20
  -7  -2  13    0.90    4.40
  -7  -2  13    4.30   17.60
   7  -2 -13   29.40   24.00
   7   2 -13    0.80    5.30
   6  -2 -13  172.18   16.40
   6  -2 -13  145.59   16.30
  -6  -2  13  171.48   31.60
   6  -2 -13  184.88   39.40
   6   2 -13  140.39   17.70
   5  -2 -13   -0.30    3.40
   5  -2 -13  -10.20   27.10
  -5  -2  13    0.50    4.00
   5  -2 -13    7.40    2.30
  -5  -2  13    3.00    3.80
   5   2 -13    3.80    4.60
  -4  -2  13  176.38   18.50
   4  -2 -13  190.58   41.80
   4  -2 -13  170.68   17.60
   4  -2 -13  153.48   19.40
   3  -2 -13    3.40    2.50
   3  -2 -13   -5.60   19.70
  -3  -2  13    1.80    2.40
   3   2 -13   -4.10   10.00
   2  -2 -13    3.20    2.50
  -2  -2  13    2.40    2.70
   2  -2 -13   -0.90   20.90
   2  -2 -13    3.30    4.70
   2  -2 -13   -1.50    2.10
   2   2 -13   -5.30   11.10
   1  -2 -13   51.69    6.60
   1  -2 -13   60.89    7.30
  -1  -2  13   37.40    8.20
   1  -2 -13   52.09    6.30
   1   2 -13   59.59   15.70
   0  -2 -13   -0.40    1.90
   0  -2 -13    5.60    5.10
   0  -2 -13   16.20   21.20
   0  -2 -13    1.50    2.40
   0   2 -13    7.70   13.20
  -1  -2 -13   10.70   22.60
  -1  -2 -13    8.50    3.40
  -1  -2 -13    5.90    2.60
  -1  -2 -13    7.60    2.40
   1  -2  13    7.90    3.00
  -1   2 -13   34.80   18.00
   2  -2  13   33.20    5.90
  -2  -2 -13   37.80    5.30
  -2  -2 -13   42.50    6.90
  -2  -2 -13   18.10   33.90
  -2   2 -13   66.39   22.20
  -2   2 -13   30.60    6.80
   3  -2  13    3.40    3.00
  -3  -2 -13    9.20   38.60
  -3  -2 -13    0.80    2.20
  -3  -2 -13    6.40    2.50
  -3  -2 -13    4.90    2.60
  -3   2 -13    4.40    4.00
  -3   2 -13   22.30   24.20
  -4  -2 -13   11.30    2.80
   4  -2  13   17.40    3.70
  -4  -2 -13   15.70    3.20
  -4  -2 -13   18.80   43.00
  -4  -2 -13   13.40    3.00
  -4   2 -13   32.10   32.40
  -4   2 -13    8.20    3.80
  -5  -2 -13    2.80    2.30
  -5  -2 -13    2.90    2.80
  -5  -2 -13    5.50    2.40
   5  -2  13    9.40    3.90
  -5   2 -13   11.60    3.90
  -6  -2 -13   30.60    4.70
  -6  -2 -13   33.70    4.70
  -6  -2 -13   34.60    4.60
   6  -2  13   37.30    6.00
  -6   2 -13   30.20    5.00
  -7  -2 -13    4.10    2.10
  -7  -2 -13    6.00    2.20
  -7  -2 -13    3.00    1.80
  -7   2 -13    6.10    2.70
  -8  -2 -13    2.60    2.00
  -8  -2 -13   12.00    7.50
  -8  -2 -13    0.80    1.60
  -8  -2 -13    0.10    1.80
  -8   2 -13   -0.40    2.20
  -9  -2 -13    3.80    5.70
  -9  -2 -13   -0.10    2.00
  -9  -2 -13    1.60    1.80
 -10  -2 -13   -3.00    1.90
 -10  -2 -13    0.60    1.20
 -10   2 -13    0.20    1.90
 -11  -2 -13    1.60    1.60
 -11  -2 -13    3.50    2.50
 -11   2 -13    4.60    1.80
 -12  -2 -13    6.70    1.50
 -12   2 -13   10.80    2.00
  17  -3 -13    0.00    0.70
  17  -3 -13   -0.70    1.00
  16  -3 -13    0.60    1.10
  16  -3 -13   -1.20    0.90
  15  -3 -13    1.60    1.10
  15  -3 -13    1.70    1.20
 -15  -3  13    2.80    2.00
 -15  -3  13   -1.60    4.10
  14  -3 -13    0.40    1.20
 -14  -3  13    0.80    3.00
 -14  -3  13    0.40    1.50
 -13  -3  13    7.60    4.00
  13  -3 -13   14.20    2.20
  12  -3 -13   30.90    4.00
 -12  -3  13   39.00    4.90
 -12  -3  13   20.60    5.60
 -11  -3  13   12.50    4.30
  11  -3 -13   10.30    2.00
 -11  -3  13   10.00    2.70
  11  -3 -13    5.60    2.30
  10  -3 -13  188.28   20.00
 -10  -3  13  200.08   20.70
  10  -3 -13  202.88   20.30
   9  -3 -13  112.19   11.80
  -9  -3  13  131.29   13.40
  -9  -3  13  108.29   12.20
   9  -3 -13   94.19   11.40
   8  -3 -13   36.60    5.20
  -8  -3  13   42.10    6.40
   8  -3 -13   47.40    5.60
  -8  -3  13   45.40    7.50
   7  -3 -13   15.20    2.90
   7  -3 -13    8.00    2.40
  -7  -3  13   10.20    2.90
   6  -3 -13   44.00    6.20
  -6  -3  13   55.69    6.90
   5  -3 -13   24.30    3.80
  -5  -3  13   25.50    4.20
  -4  -3  13    2.10    2.20
   4  -3 -13    0.80    2.10
   3  -3 -13    0.40    2.00
   3  -3 -13    0.50    2.10
  -3  -3  13    0.80    1.90
  -2  -3  13    5.30    2.20
   2  -3 -13    3.40    2.00
   2  -3 -13    1.30    2.20
  -1  -3  13    1.10    1.90
   1  -3 -13   -1.20    1.90
   1  -3 -13    2.20    2.10
   0  -3  13   30.00    4.50
   0  -3 -13   22.30    3.70
   0  -3 -13   25.50    4.00
  -1  -3 -13    4.60    2.10
   1  -3  13    8.90    2.50
  -1  -3 -13    5.50    2.30
  -2  -3 -13    2.90    1.90
   2  -3  13    6.20    2.20
  -2  -3 -13    1.30    2.00
  -3  -3 -13   27.00    4.20
  -4  -3 -13   -3.10    2.10
  -4  -3 -13   -0.50    1.60
   4  -3  13   -1.20    2.30
   5  -3  13   -1.30    2.20
  -5  -3 -13    0.90    1.80
  -5  -3 -13    1.40    2.40
   6  -3  13   27.80    4.30
  -7  -3 -13    0.30    1.30
   7  -3  13    1.30    2.70
  -9   3 -13    0.90    1.20
   9  -4 -13    5.50    1.40
   9  -4 -13    0.80    2.50
   8  -4 -13    0.00    2.30
   8  -4 -13    1.60    1.70
   7  -4 -13    2.80    1.90
   7  -4 -13    4.10    2.30
   6  -4 -13    0.40    1.30
   6  -4 -13   -1.10    3.20
  -6  -4  13    1.40    2.30
  -4  -4  13    4.80    1.70
   4  -4 -13    0.90    1.60
  -3  -4  13    1.00    1.50
   3  -4 -13    0.70    1.60
   2  -4 -13    1.00    1.30
  -2  -4  13    0.90    1.30
   1  -4 -13    0.80    1.30
  -1  -4  13    2.60    1.60
   0  -4  13    3.50    1.40
   0  -4 -13    0.40    1.30
  23   0 -14   -0.40    1.20
  22   0 -14   65.49    7.30
  21   0 -14    1.30    1.90
  21   0 -14   -1.30    4.60
  20   0 -14   19.60    4.80
  20   0 -14   22.10    3.70
  19   0 -14    1.60    2.40
  19   0 -14    0.50    3.70
  18   0 -14   22.90    4.40
  18   0 -14   28.20    4.50
  17   0 -14   -2.90    4.70
  17   0 -14    1.80    2.90
  16   0 -14  764.82   75.29
  16   0 -14  741.53   75.49
 -15   0  14   31.30   32.60
  14   0 -14    6.40    3.50
  14   0 -14    6.00    2.90
 -14   0  14  -21.90   25.20
  13   0 -14   -0.80    3.40
  13   0 -14   -0.80    3.50
  12   0 -14   20.30    4.80
 -12   0  14   19.50   17.50
  12   0 -14   16.70    3.60
  12   0 -14    2.10   14.60
  11   0 -14   -1.90    3.90
 -11   0  14   -6.20   14.90
  11   0 -14    0.50    2.50
  11   0 -14    5.40   11.30
  10   0 -14  169.38   17.80
  10   0 -14  142.89   16.90
  10   0 -14  181.28   26.10
 -10   0  14  180.88   26.20
   9   0 -14   -4.60    2.50
   9   0 -14   -6.00    3.60
   9   0 -14   -0.10    8.70
   8   0 -14  290.97   28.10
   8   0 -14  294.67   35.10
   8   0 -14  241.48   28.40
   7   0 -14   -7.40    5.20
   7   0 -14    4.70    8.30
   7   0 -14   -4.60    2.90
   6   0 -14   59.69    8.80
   6   0 -14   49.00    7.60
   6   0 -14   58.79   13.30
   5   0 -14    3.90    8.30
   5   0 -14   -2.50    2.70
   4   0 -14  139.69   15.00
   3   0 -14  -15.10    8.60
   3   0 -14    1.60    2.80
   2   0 -14  175.78   23.70
   2   0 -14  140.79   13.90
   2   0 -14  107.29   14.30
   1   0 -14    0.90    2.80
   1   0 -14    2.90    8.90
   0   0 -14    0.40    2.10
   0   0 -14    4.00    3.10
   0   0 -14    3.20    8.80
  -1   0 -14    1.80    2.00
  -1   0 -14    3.80    2.00
  -1   0 -14   -3.60    5.10
  -2   0 -14   39.40    5.00
  -2   0 -14   40.90    6.10
  -2   0 -14   43.10    5.30
  -2   0 -14   15.60   11.20
  -3   0 -14    1.60    1.80
  -3   0 -14   -1.80   12.10
  -3   0 -14    0.20    2.00
  -3   0 -14    1.00    3.00
  -3   0 -14    2.10    6.30
  -4   0 -14    6.10    2.40
  -4   0 -14    3.00    5.50
  -4   0 -14    4.10    2.10
  -5   0 -14   -1.90    2.00
  -5   0 -14   -3.20   24.10
  -5   0 -14   -0.20    1.80
  -5   0 -14   -1.50    4.50
  -6   0 -14   10.70    2.50
  -6   0 -14    9.60    2.80
  -6   0 -14   17.80    6.50
  -7   0 -14    1.50    3.80
  -7   0 -14    2.00    2.10
  -7   0 -14    0.70    1.60
  -8   0 -14  220.28   22.00
  -8   0 -14  174.28   21.60
  -9   0 -14   -1.70    1.70
  -9   0 -14    0.30    3.00
  -9   0 -14    0.40    1.40
 -10   0 -14   98.39    9.80
 -10   0 -14   75.39   10.00
 -10   0 -14   89.29    9.30
 -11   0 -14    0.80    2.90
 -11   0 -14   -0.60    1.20
 -11   0 -14    0.50    1.60
 -12   0 -14   15.30    2.90
 -12   0 -14   23.80    4.10
 -12   0 -14   24.50    2.90
 -13   0 -14    0.80    1.00
 -13   0 -14   -1.30    2.00
 -13   0 -14    0.50    1.40
 -14   0 -14    4.40    1.40
 -14   0 -14    4.60    1.00
  22   1 -14   12.30    2.60
  21  -1 -14   -4.90    2.30
  21  -1 -14    0.10    2.00
  21   1 -14    0.20    2.20
  20  -1 -14   11.30    2.60
  20  -1 -14    5.80    2.40
  20   1 -14    8.60    3.00
  19  -1 -14   60.59    7.50
  19  -1 -14   60.99    7.30
  19   1 -14   66.69    8.00
  18  -1 -14    9.70    2.60
  18  -1 -14   13.30    3.20
  18   1 -14   15.40    3.70
  17  -1 -14    1.60    2.70
  17  -1 -14   -0.80    2.00
  17   1 -14   -1.80    5.90
  17   1 -14   -0.90    3.20
  16  -1 -14   59.69    9.70
  16  -1 -14   77.39    9.60
  16   1 -14   66.39   10.30
  15  -1 -14   71.89    8.40
 -15  -1  14   66.49   30.10
  15  -1 -14   69.89    9.40
  15   1 -14   88.79    9.80
  15   1 -14   59.89   10.60
  14  -1 -14  226.58   24.00
  14  -1 -14  261.97   24.60
  14   1 -14  196.48   25.10
  14   1 -14  247.58   24.80
  13  -1 -14  136.49   15.20
 -13  -1  14  176.28   29.60
  13  -1 -14  131.19   14.30
  13   1 -14  143.59   15.50
  13   1 -14  121.79   15.30
 -12  -1  14    3.20   15.90
  12  -1 -14    2.40    3.90
  12  -1 -14    6.70    2.30
  12   1 -14    2.40   14.30
  12   1 -14    4.60    4.00
  12   1 -14   12.90    6.90
 -11  -1  14   41.50   20.00
  11  -1 -14   29.80    4.70
  11  -1 -14   18.20    5.10
  11  -1 -14   19.40   20.60
  11   1 -14   31.40    5.40
  11   1 -14   16.50    4.90
  11   1 -14   12.60   10.90
  10  -1 -14   33.90    6.50
 -10  -1  14   43.00   15.30
  10  -1 -14   41.60    5.50
  10   1 -14   36.40    6.00
 -10   1  14   63.09   34.90
  10   1 -14   38.90    6.40
  10   1 -14   42.10   12.00
  -9  -1  14   20.00   12.50
   9  -1 -14   12.00    4.40
   9  -1 -14    8.00    2.50
   9  -1 -14    6.00   18.50
   9   1 -14   13.10    8.50
   9   1 -14    8.20    4.20
  -9   1  14  -16.80   30.00
   9   1 -14    6.60    3.70
   8  -1 -14   26.40    5.30
   8  -1 -14   21.80    3.60
   8  -1 -14   10.10   11.90
   8   1 -14   19.80    4.40
   8   1 -14   18.00    5.30
   7  -1 -14  233.68   21.70
   7  -1 -14  195.68   33.00
   7  -1 -14  200.58   22.50
   7   1 -14  201.28   22.20
   6  -1 -14   14.60    3.20
   6  -1 -14   18.60   12.80
   6  -1 -14   17.80    3.30
   6   1 -14   14.10    3.90
   6   1 -14   16.70    8.20
   5  -1 -14    3.00    2.60
   5  -1 -14    5.10    2.30
   5  -1 -14   10.20   10.40
   5   1 -14    4.30    2.90
   5   1 -14    4.90    7.60
   4  -1 -14   29.90   13.50
   4  -1 -14   62.59    7.30
   4   1 -14   60.09    7.70
   3  -1 -14    6.70    2.30
   3  -1 -14    0.00    3.60
   3   1 -14    4.40    3.00
   3   1 -14    3.80   12.60
   2  -1 -14   48.10    6.20
   2  -1 -14   50.59    5.90
   2  -1 -14   54.39    7.00
  -2  -1  14   33.30    6.30
   2  -1 -14   38.30   18.80
   2   1 -14   38.10    6.60
   2   1 -14   85.39   19.20
   1  -1 -14    9.40    2.60
   1  -1 -14    8.90   10.90
   1  -1 -14   12.90    3.20
   1  -1 -14    7.40    2.60
   1  -1 -14    5.10    3.40
   1   1 -14   16.60   10.40
   1   1 -14    4.10    3.40
   1   1 -14   11.00    4.30
   0  -1 -14   63.49    7.30
   0  -1 -14   61.99    7.10
   0  -1 -14   62.99    7.60
   0   1 -14   61.49    8.10
   0   1 -14   45.10   13.00
  -1  -1 -14   22.60   13.60
  -1  -1 -14   22.90    3.30
  -1  -1 -14   20.00    3.20
  -1  -1 -14   11.10    3.40
  -1   1 -14   10.20   12.60
  -1   1 -14   20.10    4.00
  -1   1 -14   18.80    3.30
  -2  -1 -14   25.60   17.20
  -2  -1 -14   21.70    3.70
  -2  -1 -14   21.80    5.10
  -2  -1 -14   19.30    3.20
  -2   1 -14   12.70    3.20
  -2   1 -14   20.10    4.00
  -2   1 -14   22.70   14.20
  -3  -1 -14    3.50    2.00
  -3  -1 -14   -8.40   18.80
  -3  -1 -14   -1.80    2.10
  -3  -1 -14    0.60    2.50
  -3   1 -14    2.80    2.20
  -3   1 -14    2.60    2.80
  -3   1 -14   21.80   17.90
  -4  -1 -14    0.80    2.30
  -4  -1 -14   -0.50    1.90
  -4  -1 -14    0.90    1.90
  -4  -1 -14  -13.90   24.90
  -4   1 -14   -9.20   19.90
  -4   1 -14    1.80    2.50
  -4   1 -14    1.40    2.10
  -5  -1 -14  194.78   19.50
  -5  -1 -14  192.08   19.80
  -5  -1 -14  179.38   42.30
  -5  -1 -14  200.18   19.70
  -5   1 -14  181.38   19.40
  -5   1 -14  125.69   35.90
  -5   1 -14  192.28   19.80
  -6  -1 -14   72.89   12.50
  -6  -1 -14   92.19    9.90
  -6  -1 -14   96.99   10.30
  -6  -1 -14   27.00   56.29
  -6  -1 -14   94.29   10.40
  -6   1 -14   84.69   10.20
  -6   1 -14  100.79   10.00
  -7  -1 -14    1.70    2.30
  -7  -1 -14   -3.00    2.10
  -7  -1 -14    0.30    2.20
  -7  -1 -14    3.20    4.90
  -7   1 -14    2.10    2.70
  -7   1 -14    1.30    3.00
  -8  -1 -14    3.20    2.10
  -8  -1 -14    3.00    4.40
  -8  -1 -14   -0.10    1.40
  -8   1 -14    1.30    2.90
  -8   1 -14    1.90    1.70
  -8   1 -14    4.80    2.20
  -9  -1 -14    4.00    4.00
  -9  -1 -14    4.60    1.60
  -9  -1 -14    3.10    2.00
  -9   1 -14    2.50    1.80
  -9   1 -14    2.00    1.90
  -9   1 -14    6.30    2.60
 -10  -1 -14    0.50    3.60
 -10  -1 -14    4.10    1.90
 -10  -1 -14    2.70    1.30
 -10   1 -14    3.30    2.40
 -10   1 -14    3.40    1.90
 -10   1 -14    4.10    1.80
 -11  -1 -14    4.10    3.10
 -11  -1 -14    4.80    1.30
 -11  -1 -14    4.70    1.80
 -11   1 -14    3.60    1.50
 -11   1 -14    6.20    2.20
 -11   1 -14    4.50    2.10
 -12  -1 -14    4.00    1.60
 -12  -1 -14    6.40    1.30
 -12  -1 -14    1.90    2.60
 -12   1 -14    2.20    1.60
 -12   1 -14    7.60    1.70
 -12   1 -14    8.10    2.20
 -13  -1 -14   -0.20    1.20
 -13   1 -14    1.40    1.20
 -13   1 -14    0.40    1.50
  20  -2 -14    5.00    1.60
 -19  -2  14   -1.20    2.00
  19  -2 -14    0.60    1.30
  19  -2 -14   -0.80    1.20
  18  -2 -14    6.60    1.70
  17  -2 -14   -1.30    3.90
  17  -2 -14    3.20    1.60
  16  -2 -14    2.20    5.00
  16  -2 -14   17.10    2.60
  15  -2 -14    5.40    1.80
  15  -2 -14    1.10    5.10
  14  -2 -14    0.70    1.50
  14  -2 -14   -4.10    5.40
 -14  -2  14   -4.10    5.20
  13  -2 -14    5.60    2.30
  13  -2 -14   10.70    6.60
 -13  -2  14    6.50    4.80
  13   2 -14    8.30    7.30
  12  -2 -14   37.30    4.80
  12  -2 -14   33.70    8.60
 -12  -2  14   35.20    6.70
 -12  -2  14   80.29   35.00
  12   2 -14   35.90    8.30
  12   2 -14    0.80   43.60
  11  -2 -14  178.78   18.30
 -11  -2  14  195.38   19.70
 -11  -2  14  113.69   36.40
  11   2 -14  159.38   20.40
 -10  -2  14    2.10    5.10
  10  -2 -14  -47.10   35.50
  10  -2 -14    0.80    1.90
 -10  -2  14   -3.30   23.80
  10   2 -14    1.00   12.70
  10   2 -14    4.30    5.80
   9  -2 -14   64.09   34.00
  -9  -2  14   76.49    9.80
  -9  -2  14   71.29   24.40
   9   2 -14   58.19   14.90
   9   2 -14   68.79   10.60
  -8  -2  14   62.79    8.60
   8  -2 -14   12.10   28.70
   8  -2 -14   51.59    6.50
  -8  -2  14   12.30   22.20
   8   2 -14   83.99   16.50
   8   2 -14   49.00    8.40
  -7  -2  14    2.50    4.10
  -7  -2  14   28.60   20.30
   7  -2 -14   -0.10    2.10
   7  -2 -14    0.20    2.00
   7  -2 -14    0.20   23.60
   7   2 -14   -5.10   10.20
   7   2 -14   -3.00    4.70
   6  -2 -14   38.30   24.50
   6  -2 -14   65.09    8.00
   6  -2 -14   73.09    8.10
  -6  -2  14   68.29    8.80
  -6  -2  14   82.19   23.50
   6   2 -14   69.29    9.90
   6   2 -14  121.09   21.30
   5  -2 -14    3.40    2.30
   5  -2 -14    4.20   23.00
  -5  -2  14    1.90    2.50
   5  -2 -14    1.80    2.40
   5   2 -14    3.50   10.70
   5   2 -14    4.90    4.30
   4  -2 -14    4.70    3.50
   4  -2 -14    1.70    2.20
   4  -2 -14  -15.90   23.60
  -4  -2  14    2.20    2.40
   4   2 -14    9.00   12.20
   3  -2 -14   44.10    5.90
   3  -2 -14   43.40    6.00
  -3  -2  14   44.50    6.50
   3  -2 -14   56.59    7.10
   3  -2 -14   41.40   25.60
   3   2 -14   51.79   14.40
   2  -2 -14   -6.40   24.90
   2  -2 -14    4.40    2.60
   2  -2 -14    2.90    2.20
  -2  -2  14    2.50    2.60
   2   2 -14   -0.70   12.70
   1  -2 -14    0.00    2.00
   1  -2 -14    0.70   21.50
  -1  -2  14   -1.90    2.50
   1  -2 -14   -1.00    3.40
   1  -2 -14    0.90    2.40
   1   2 -14    1.90    3.00
   1   2 -14   -8.00   14.20
   0  -2 -14   -5.60    3.10
   0  -2  14    1.00    3.30
   0  -2 -14  -23.00   25.80
   0   2 -14   -0.40    3.90
   0   2 -14   -4.10   17.70
  -1  -2 -14   54.69   34.80
  -1  -2 -14   39.40    6.80
   1  -2  14   49.90    7.00
  -1  -2 -14   49.50    6.30
  -1  -2 -14   47.30    5.90
  -1   2 -14   16.20   19.30
  -2  -2 -14   27.30   49.70
  -2  -2 -14   88.89    9.80
  -2  -2 -14   93.29   10.10
  -2  -2 -14   89.99   10.10
   2  -2  14   90.39   10.80
  -2   2 -14   31.30   26.80
  -3  -2 -14  118.39   11.90
   3  -2  14  104.99   12.60
  -3  -2 -14  106.79   11.90
  -3  -2 -14  121.29   11.90
  -3  -2 -14   32.70   45.10
  -3   2 -14   91.39   12.70
  -4  -2 -14    1.30    2.20
   4  -2  14   -0.40    3.30
  -4  -2 -14    1.30    3.00
  -4   2 -14    1.90    3.30
  -5  -2 -14    1.40    2.10
  -5  -2 -14    0.20    2.10
  -5  -2 -14    1.40    1.80
   5  -2  14    3.80    4.00
  -5   2 -14    1.30    3.10
  -6  -2 -14    0.60    1.90
  -6  -2 -14    1.90    2.00
  -6  -2 -14    1.40    1.90
  -6   2 -14    4.30    2.80
  -7  -2 -14    2.00    1.70
  -7  -2 -14    2.30    1.90
  -7  -2 -14   -0.40    1.90
  -7   2 -14    2.00    2.50
  -8  -2 -14    4.60    2.50
  -8  -2 -14    3.20    1.70
  -8   2 -14    9.60    2.30
  -9  -2 -14    7.80    2.20
  -9  -2 -14   10.10    1.90
 -10  -2 -14   -0.60    1.80
 -10  -2 -14   -0.20    1.20
 -10   2 -14    0.10    1.60
 -11  -2 -14    1.90    1.40
 -11   2 -14    0.20    1.70
  17  -3 -14    1.50    0.70
  17  -3 -14    3.70    1.00
  16  -3 -14    1.20    0.80
  16  -3 -14   -0.40    1.00
  15  -3 -14    0.70    0.90
 -15  -3  14    0.70    1.40
  15  -3 -14   -0.60    1.10
  14  -3 -14    0.00    1.10
 -14  -3  14    0.50    1.50
  14  -3 -14    0.60    1.20
 -13  -3  14    6.50    2.00
  13  -3 -14    3.70    1.50
  12  -3 -14   -0.40    1.60
  12  -3 -14   -0.50    1.50
 -12  -3  14    2.30    2.10
  11  -3 -14   14.80    2.40
  11  -3 -14   10.40    2.10
 -11  -3  14    8.70    2.70
  10  -3 -14  103.59   11.50
 -10  -3  14  114.09   12.40
  10  -3 -14  114.89   11.80
  -9  -3  14   44.30    5.80
   9  -3 -14   28.80    4.60
   9  -3 -14   33.20    4.60
   8  -3 -14   30.60    3.80
  -8  -3  14   18.10    3.60
   8  -3 -14   18.70    3.10
  -7  -3  14   24.40    4.30
   7  -3 -14   26.80    4.00
  -6  -3  14   58.69    6.90
   6  -3 -14   41.50    6.10
  -5  -3  14   -1.00    2.00
   5  -3 -14   -0.90    1.90
   5  -3 -14    2.90    2.00
   4  -3 -14   30.80    4.20
   4  -3 -14   17.90    3.40
  -4  -3  14   21.70    3.80
   3  -3 -14   63.29    6.80
   3  -3 -14   48.20    6.70
  -3  -3  14   58.29    7.20
   2  -3 -14    4.30    2.10
  -2  -3  14    7.60    2.30
   2  -3 -14    1.00    2.00
  -1  -3  14   12.10    2.70
   1  -3 -14    4.90    2.20
   1  -3 -14    9.20    2.40
   0  -3  14  105.29   11.10
   0  -3 -14   91.59   10.70
   0  -3 -14  100.89   10.60
  -1  -3 -14   -2.00    1.80
  -1  -3 -14    0.00    1.80
   1  -3  14    1.40    2.00
   2  -3  14   -0.10    2.00
  -2  -3 -14   -0.90    1.60
  -2  -3 -14    2.00    2.50
  -3  -3 -14   -0.80    1.60
  -3  -3 -14    1.50    1.90
   3  -3  14    1.00    2.10
  -4  -3 -14    1.70    2.00
   4  -3  14   -0.10    2.30
  -4  -3 -14   -2.00    1.90
  -5  -3 -14    3.60    2.50
  -5  -3 -14    7.00    1.80
   6  -3  14   24.00    4.00
  -8   3 -14    2.60    1.40
   7  -4 -14   19.20    2.70
   6  -4 -14    0.30    1.20
  -6  -4  14    1.60    1.20
  -5  -4  14    2.00    1.20
   5  -4 -14    0.10    1.40
   4  -4 -14    1.30    1.30
  -4  -4  14    6.70    1.70
  -1  -4  14   -0.10    1.10
  22   0 -15    1.40    1.70
  21   0 -15    5.80    3.60
  21   0 -15   10.20    2.50
  20   0 -15    0.00    2.00
  20   0 -15   -1.00    3.50
  19   0 -15   -2.80    3.60
  19   0 -15    4.30    2.60
  18   0 -15   -0.20    2.50
  18   0 -15   -3.20    2.90
  17   0 -15   33.70    5.50
  17   0 -15   36.70    5.70
  16   0 -15    0.30    2.70
  16   0 -15   -3.00    2.80
 -15   0  15  193.88   50.39
  15   0 -15  122.79   14.00
  15   0 -15  130.19   14.40
 -14   0  15   45.20   30.90
 -13   0  15   12.70   26.30
  13   0 -15   20.40    4.40
  13   0 -15    9.60    3.20
  12   0 -15   -1.20    2.60
  12   0 -15   -9.00   15.30
  12   0 -15   -3.70    3.60
 -12   0  15  -16.80   29.80
  11   0 -15    2.30    2.60
 -11   0  15   15.10   17.70
  11   0 -15    0.20    3.80
  11   0 -15   -0.20   13.60
  10   0 -15   -0.40    3.50
  10   0 -15   -3.40   15.50
  10   0 -15    0.70    2.60
 -10   0  15   25.30   15.50
   9   0 -15    2.80    4.00
   9   0 -15   27.60   18.00
   8   0 -15   -3.10    3.70
   8   0 -15    4.90    9.30
   8   0 -15   -5.40    3.60
   8   0 -15    5.10    2.60
   7   0 -15  425.86   46.30
   7   0 -15  355.36   37.90
   7   0 -15  368.96   38.40
   7   0 -15  372.56   37.70
   6   0 -15   -5.10    3.20
   6   0 -15   -0.60    2.50
   6   0 -15   -2.50    9.10
   5   0 -15   62.39    7.50
   5   0 -15   34.80   13.20
   5   0 -15   65.99    7.40
   4   0 -15    8.70    9.50
   4   0 -15   -1.60    2.60
   4   0 -15   -2.00    2.70
   3   0 -15  150.08   16.20
   3   0 -15  193.68   37.90
   3   0 -15  146.19   16.10
   2   0 -15    2.10    2.30
   2   0 -15    2.40    3.00
   2   0 -15  -11.50   15.50
   1   0 -15   44.90    6.50
   1   0 -15   37.20   12.90
   1   0 -15   47.70    5.80
   0   0 -15   -2.30    1.90
   0   0 -15   -1.60    3.00
   0   0 -15    0.40    3.90
   0   0 -15   -6.00   11.30
   0   0 -15   -1.00    2.20
  -1   0 -15  321.17   28.00
  -1   0 -15  265.57   28.10
  -1   0 -15  291.87   39.60
  -1   0 -15  235.08   27.80
  -2   0 -15    1.30    3.70
  -2   0 -15   -1.00    3.40
  -2   0 -15    0.80    3.30
  -3   0 -15   24.40   19.70
  -3   0 -15   13.80    2.60
  -3   0 -15    8.90    6.20
  -3   0 -15   10.20    2.70
  -4   0 -15    1.40    2.10
  -4   0 -15    0.00    1.80
  -4   0 -15  -14.90   24.90
  -4   0 -15    2.10    5.20
  -5   0 -15    8.50   35.50
  -5   0 -15   -1.80    4.60
  -5   0 -15    0.50    1.70
  -5   0 -15    2.30    2.10
  -6   0 -15    0.90    2.10
  -6   0 -15    0.00    4.50
  -6   0 -15   -3.30    1.70
  -7   0 -15    0.00    1.60
  -7   0 -15    4.10    3.00
  -7   0 -15    1.70    3.80
  -8   0 -15   -2.30    3.50
  -8   0 -15    0.50    1.50
  -8   0 -15    2.60    1.90
  -9   0 -15   62.39    7.10
  -9   0 -15   61.49    8.40
  -9   0 -15   69.59    7.70
 -10   0 -15   -1.00    2.80
 -10   0 -15    1.60    1.20
 -10   0 -15   -0.10    1.70
 -11   0 -15    4.40    1.70
 -11   0 -15    2.40    1.30
 -11   0 -15    1.50    2.40
 -12   0 -15   -0.60    2.00
 -12   0 -15    0.10    1.30
 -12   0 -15   -1.30    1.00
 -13   0 -15   11.10    1.50
 -13   0 -15    9.30    1.80
  22  -1 -15    2.50    1.60
  21  -1 -15    1.40    2.00
  21  -1 -15    6.80    3.20
  21   1 -15   -4.50    3.10
  20  -1 -15    0.60    1.90
  20  -1 -15    0.50    2.10
  20   1 -15    2.60    2.50
  19  -1 -15   -2.20    2.10
  19  -1 -15   -1.80    2.60
  19   1 -15    3.00    2.70
  18  -1 -15    2.30    2.60
  18  -1 -15    1.20    2.10
  18  -1 -15    3.20    2.10
  18   1 -15    9.30    5.60
  18   1 -15    5.70    3.20
  17  -1 -15   15.00    3.50
  17  -1 -15   15.70    3.00
  17   1 -15   18.50    5.30
  17   1 -15   14.40    3.80
  16  -1 -15   17.00    3.70
  16  -1 -15   11.40    2.60
  16   1 -15    7.50    3.80
  16   1 -15    7.70    4.60
  15  -1 -15   -5.10    3.00
  15  -1 -15    0.40    1.90
  15   1 -15    1.90    3.60
  15   1 -15    1.40    5.30
  14  -1 -15   56.19    7.90
  14  -1 -15   52.19    6.90
  14   1 -15   48.50    8.30
  14   1 -15   70.59    8.60
  13  -1 -15   29.80    5.60
  13  -1 -15   20.00    3.60
 -13  -1  15   -9.20   21.60
  13   1 -15   24.30    5.20
  12  -1 -15   56.89    8.20
  12  -1 -15   50.79    6.50
 -12  -1  15   91.19   22.00
  12   1 -15   55.49    7.80
  12   1 -15   54.79    8.00
  12   1 -15   18.10   15.50
  11  -1 -15  -11.30   25.60
  11  -1 -15   19.30    3.40
  11  -1 -15   18.50    4.90
 -11  -1  15   24.80   17.20
  11   1 -15   24.50    4.50
  11   1 -15   23.50    5.20
  11   1 -15    9.80   18.20
  10  -1 -15   10.30   17.30
  10  -1 -15   10.00    2.80
 -10  -1  15    5.10   15.80
  10  -1 -15    8.40    3.00
  10  -1 -15   12.40    4.50
  10   1 -15   14.90    4.00
  10   1 -15   14.40   10.90
   9  -1 -15   86.39    9.40
   9  -1 -15   69.59   20.40
  -9  -1  15   61.39   19.80
   9  -1 -15   73.59   10.70
   9  -1 -15   78.29    9.10
   9   1 -15  103.69   19.60
   9   1 -15   88.19   11.10
   9   1 -15   80.49   10.20
  -9   1  15   69.79   27.50
   8  -1 -15   87.69    9.90
   8  -1 -15   62.89   18.40
   8  -1 -15  106.39   11.40
   8  -1 -15   76.19    9.70
   8   1 -15  118.49   20.00
   8   1 -15   87.99   10.60
   7  -1 -15    3.00    2.40
   7  -1 -15    1.00    2.30
   7  -1 -15    8.20   14.00
   7   1 -15   -2.90    8.20
   7   1 -15    3.30    3.10
   6  -1 -15   21.60    3.60
   6  -1 -15   25.60    3.70
   6  -1 -15    5.70   12.30
   6   1 -15   19.10    9.30
   6   1 -15   17.80    4.10
   5  -1 -15    1.70    2.50
   5  -1 -15   -1.00    3.20
   5  -1 -15   -0.80    2.40
   5  -1 -15   -1.30   12.40
   5   1 -15    2.90    8.30
   5   1 -15   -2.00    2.90
   4  -1 -15   89.99   20.80
   4  -1 -15   84.29    9.00
   4  -1 -15   74.89    9.20
   4  -1 -15   86.39    9.30
   4   1 -15   68.39    9.50
  -3  -1  15   16.00    4.50
   3  -1 -15   19.00    3.50
   3  -1 -15   11.60   12.70
   3  -1 -15   22.20    3.70
   3  -1 -15   20.00    4.00
   3   1 -15   26.80    4.40
   3   1 -15   10.40   10.20
   2  -1 -15  234.18   23.60
   2  -1 -15  192.28   23.30
  -2  -1  15  208.88   24.40
   2  -1 -15  231.28   37.90
   2  -1 -15  255.67   23.50
   2   1 -15  254.17   24.20
   2   1 -15  234.78   23.90
   1  -1 -15   30.30   14.50
   1  -1 -15   52.49    7.60
   1  -1 -15   55.49    7.40
   1  -1 -15   66.89    7.10
   1  -1 -15   52.69    6.80
   1   1 -15   65.29    7.90
   1   1 -15   82.49   17.00
   0  -1 -15    6.70    2.50
   0  -1 -15    6.30    4.20
   0  -1 -15   -7.00   24.30
   0  -1 -15    6.50    3.00
   0   1 -15   10.80    3.70
   0   1 -15   15.70    2.90
   0   1 -15   16.10   14.30
  -1  -1 -15    8.30    2.60
  -1  -1 -15    6.90   15.40
  -1  -1 -15    5.10    2.90
  -1  -1 -15    9.60    2.40
  -1   1 -15    6.60    3.20
  -1   1 -15   20.70   15.10
  -1   1 -15    6.20    2.60
  -2  -1 -15    3.00    2.80
  -2  -1 -15    9.30    2.60
  -2  -1 -15   12.50    2.60
  -2  -1 -15   18.40   21.70
  -2   1 -15    9.10    3.10
  -2   1 -15   -0.80   18.90
  -2   1 -15    9.50    2.60
  -3  -1 -15   -6.00   25.80
  -3  -1 -15    1.80    2.20
  -3  -1 -15    0.30    2.70
  -3  -1 -15    1.80    2.60
  -3   1 -15    7.20   21.70
  -3   1 -15    0.60    2.80
  -3   1 -15    2.40    2.60
  -4  -1 -15    7.20    2.20
  -4  -1 -15    3.00    2.50
  -4  -1 -15    2.50    2.20
  -4  -1 -15   15.60   33.50
  -4   1 -15    3.40    2.50
  -4   1 -15  -32.00   27.00
  -4   1 -15    7.70    2.40
  -5  -1 -15   37.90    5.10
  -5  -1 -15  -25.80   55.29
  -5  -1 -15   52.09    5.70
  -5  -1 -15   39.30    5.80
  -5   1 -15   41.00    5.20
  -5   1 -15   33.70    5.60
  -6  -1 -15   10.30    2.80
  -6  -1 -15    7.00    6.80
  -6  -1 -15   16.10    3.90
  -6   1 -15   10.80    2.40
  -6   1 -15    7.80    2.70
  -7  -1 -15   68.69    7.30
  -7  -1 -15   66.79    7.60
  -7   1 -15   60.09    7.60
  -7   1 -15   56.89    7.20
  -7   1 -15   71.89    8.30
  -8  -1 -15    3.30    2.10
  -8  -1 -15    5.70    1.60
  -8  -1 -15    2.30    5.00
  -8   1 -15    5.10    2.80
  -8   1 -15    3.60    1.80
  -8   1 -15    4.60    2.10
  -9  -1 -15   -3.10    4.10
  -9  -1 -15    2.80    1.50
  -9  -1 -15    2.20    1.80
  -9   1 -15    3.40    1.90
  -9   1 -15   -0.10    1.60
  -9   1 -15    0.60    2.30
 -10  -1 -15   41.80    5.20
 -10  -1 -15   50.29    5.20
 -10   1 -15   37.90    4.80
 -10   1 -15   39.70    5.70
 -10   1 -15   39.80    5.30
 -11  -1 -15   19.10    2.30
 -11  -1 -15   18.60    2.70
 -11   1 -15   14.00    2.40
 -11   1 -15   12.80    2.20
 -12  -1 -15   11.50    1.90
 -12   1 -15   10.40    2.10
 -12   1 -15   16.40    2.60
  20  -2 -15    2.10    1.30
  19  -2 -15    0.30    1.20
 -19  -2  15   -3.30    2.00
  19  -2 -15   -0.60    0.90
  18  -2 -15   -0.20    1.10
 -18  -2  15   -0.10    1.50
  18  -2 -15    0.70    1.30
  17  -2 -15    1.90    1.40
  16  -2 -15    1.00    1.30
  15  -2 -15   -0.30    1.40
  14   2 -15    8.70    7.20
  13  -2 -15    0.30    1.50
 -13  -2  15    2.20    9.50
  13   2 -15   -4.00    6.00
  12  -2 -15    5.60    2.60
 -12  -2  15    5.20    5.20
  12   2 -15    0.90    6.00
 -11  -2  15  128.29   16.70
 -11  -2  15  180.88   49.80
  11  -2 -15  141.39   14.30
  11   2 -15  117.59   39.50
  11   2 -15  134.69   16.50
  10  -2 -15   37.70   56.49
 -10  -2  15  115.99   37.00
 -10  -2  15  144.69   15.20
  10  -2 -15  133.49   13.80
  10  -2 -15  117.49   13.70
  10   2 -15  130.09   15.80
  10   2 -15  152.38   29.60
   9  -2 -15    4.20    2.20
   9  -2 -15    3.60    1.90
  -9  -2  15  -30.10   37.40
   9  -2 -15   16.90   39.50
   9   2 -15   13.70   15.60
   9   2 -15    8.30    5.00
  -8  -2  15  152.98   32.30
   8  -2 -15  125.89   13.40
   8  -2 -15   77.59   35.30
   8  -2 -15  127.19   13.40
   8   2 -15  113.49   14.80
   8   2 -15  188.48   28.20
   7  -2 -15  -23.60   29.30
  -7  -2  15   10.50   25.60
  -7  -2  15    1.90    2.70
   7  -2 -15    2.40    2.20
   7  -2 -15    3.70    3.40
   7   2 -15    6.40    5.30
   7   2 -15    7.20   12.90
   6  -2 -15  -12.20   26.50
   6  -2 -15    0.50    2.60
  -6  -2  15   12.70   24.70
   6  -2 -15   -1.00    2.50
   6   2 -15   -7.70    6.00
   6   2 -15   -1.50   12.50
  -5  -2  15    1.90    4.10
   5  -2 -15   -0.90   28.90
   5  -2 -15    8.60    2.70
   5   2 -15    6.70   14.90
   4  -2 -15    8.80    4.30
  -4  -2  15   12.20    3.90
   4  -2 -15    4.40    3.70
   4  -2 -15   12.40    4.60
   4  -2 -15   25.60   30.50
   4   2 -15   25.60   14.80
   3  -2 -15    5.00    3.80
   3  -2 -15   11.80   30.40
   3  -2 -15    6.10    2.30
   3  -2 -15    8.70    4.30
   3   2 -15    4.30   16.10
   2  -2 -15   21.00    3.50
   2  -2 -15   18.90    3.80
  -2  -2  15   25.10    4.50
   2  -2 -15   38.10   27.40
   2   2 -15   46.20   18.00
  -1  -2  15   -1.30    2.50
   1  -2 -15    2.30    2.10
   1  -2 -15    2.80    2.40
   1  -2 -15  -33.80   29.90
   1  -2 -15    7.90    3.20
   1   2 -15    1.20    3.00
   1   2 -15    5.20   19.80
   0  -2 -15    0.80    2.00
   0  -2  15   -3.10    2.60
   0  -2 -15    2.10    2.30
   0  -2 -15   12.20   39.40
   0  -2 -15    1.60    2.90
   0   2 -15    9.90   28.90
   0   2 -15   -0.80    2.90
  -1  -2 -15  -43.20   38.20
  -1  -2 -15    5.60    3.00
   1  -2  15    6.10    3.00
  -1  -2 -15    4.10    2.50
  -1  -2 -15    1.50    2.10
  -1   2 -15  -20.60   25.80
  -1   2 -15    3.80    3.70
  -2  -2 -15    5.40    2.20
   2  -2  15    1.60    3.40
  -2  -2 -15    6.70    2.60
  -3  -2 -15   16.00    3.20
  -3  -2 -15   19.20    3.50
   3  -2  15   15.80    4.30
  -3   2 -15   18.80    4.10
  -4  -2 -15    3.20    1.90
  -4  -2 -15    6.00    2.20
  -4  -2 -15    4.40    2.20
   4  -2  15    8.70    4.50
  -4   2 -15    3.60    3.40
  -5  -2 -15   15.20    3.10
  -5  -2 -15   18.30    2.90
  -5  -2 -15   24.40    3.20
  -5   2 -15   14.90    3.70
  -6  -2 -15   20.90    3.60
  -6  -2 -15   24.80    3.40
  -7  -2 -15   -0.10    1.60
  -7  -2 -15    0.30    1.70
  -7  -2 -15    2.70    2.00
  -8  -2 -15   21.00    3.10
  -9  -2 -15    3.50    2.00
  -9   2 -15    2.00    1.70
 -10   2 -15    0.70    1.90
  16  -3 -15   -0.70    0.70
  16  -3 -15   -0.10    1.00
  15  -3 -15   -0.40    0.80
 -15  -3  15    0.40    1.20
  15  -3 -15    0.10    1.10
  14  -3 -15    0.50    1.10
  14  -3 -15    1.10    1.10
 -14  -3  15   -1.50    1.40
  13  -3 -15    0.30    1.40
  13  -3 -15    0.20    1.20
 -13  -3  15    0.70    1.60
  12  -3 -15   38.40    5.10
  12  -3 -15   39.40    4.60
  11  -3 -15   21.50    3.30
 -11  -3  15   31.70    4.30
  11  -3 -15   19.20    3.40
 -10  -3  15   84.39    8.50
  10  -3 -15   60.79    7.90
  10  -3 -15   66.29    7.70
   9  -3 -15   40.50    5.00
   9  -3 -15   33.50    5.50
  -8  -3  15    7.30    2.70
   8  -3 -15    4.90    2.10
  -7  -3  15   11.00    2.70
   7  -3 -15    2.50    2.00
   6  -3 -15   -0.60    1.90
   6  -3 -15    0.30    1.80
  -6  -3  15   -0.20    2.00
   5  -3 -15   24.20    3.90
  -5  -3  15   31.40    4.80
   4  -3 -15   31.60    5.20
   4  -3 -15   43.70    5.20
  -4  -3  15   45.10    5.80
   3  -3 -15    7.40    2.50
  -3  -3  15   12.20    2.80
   3  -3 -15   14.80    2.60
  -2  -3  15    0.90    2.10
   2  -3 -15    0.50    1.80
   2  -3 -15    0.10    1.70
  -1  -3  15   -1.20    2.00
   1  -3 -15    2.90    1.90
   1  -3 -15    0.40    1.80
   0  -3  15   28.60    4.60
   0  -3 -15   29.90    4.10
   0  -3 -15   23.10    3.80
  -1  -3 -15    2.70    2.50
  -1  -3 -15    0.90    1.70
   2  -3  15   -1.10    2.10
  -2  -3 -15   -0.90    1.60
  -2  -3 -15    0.00    1.70
   3  -3  15   -0.30    2.20
  -3  -3 -15    0.40    1.40
  -3  -3 -15   -0.90    1.80
   4  -3  15    4.20    4.00
  -4  -3 -15    5.50    1.70
  -4  -3 -15    1.30    3.40
   5  -3  15    4.30    2.80
  -5  -3 -15    0.00    1.30
  22   0 -16    0.40    1.90
  21   0 -16    0.00    3.00
  21   0 -16   -1.20    1.80
  20   0 -16   -0.80    3.00
  20   0 -16   -0.10    2.10
  19   0 -16   -1.50    2.10
  19   0 -16    0.60    2.80
  18   0 -16    0.90    2.40
  18   0 -16    6.50    2.80
  17   0 -16   -1.10    2.50
  17   0 -16   -2.20    2.60
  16   0 -16   64.09    8.90
 -15   0  16   23.10   44.50
 -14   0  16  -19.50   33.70
  14   0 -16    3.70    3.40
  14   0 -16    0.90    2.40
 -13   0  16   23.80   27.80
  12   0 -16    6.10    3.60
 -12   0  16    8.90   23.30
  12   0 -16    1.80    2.60
  12   0 -16  -11.80   26.10
 -11   0  16   -1.10   33.80
  11   0 -16   -3.30    3.30
  11   0 -16   -6.00   16.80
  11   0 -16   -1.10    2.40
  10   0 -16  469.05   48.60
  10   0 -16  459.35   55.39
   9   0 -16   -0.60    5.20
   9   0 -16    2.00    3.80
   9   0 -16   -5.60    2.40
   9   0 -16    4.10   12.30
   8   0 -16    6.70    4.10
   8   0 -16    0.00    3.50
   8   0 -16    4.90    2.70
   8   0 -16    1.40   10.40
   7   0 -16   -2.80    2.40
   7   0 -16    4.10   11.20
   7   0 -16   -2.70    3.20
   6   0 -16  260.47   34.80
   6   0 -16  217.98   24.00
   6   0 -16  237.28   23.80
   5   0 -16    0.70    2.50
   5   0 -16    9.00   10.40
   5   0 -16   -1.30    2.70
   4   0 -16   -6.30   11.50
   4   0 -16    3.20    2.60
   4   0 -16    0.90    2.70
   3   0 -16    5.20    2.90
   3   0 -16    2.00    2.50
   3   0 -16    3.40   11.20
   2   0 -16   58.99   16.70
   2   0 -16   56.59    7.90
   2   0 -16   64.79    7.30
   1   0 -16    0.30    2.30
   1   0 -16   -6.80    2.90
   1   0 -16    2.60   13.20
   0   0 -16  540.45   68.99
   0   0 -16  623.64   57.19
   0   0 -16  608.84   57.09
   0   0 -16  478.65   57.79
  -1   0 -16    1.00    1.80
  -1   0 -16    3.10    3.30
  -1   0 -16    2.20   14.90
  -1   0 -16    1.10    2.00
  -2   0 -16   28.50    4.20
  -2   0 -16   31.00    4.60
  -2   0 -16   27.70   17.90
  -3   0 -16   -0.20    2.10
  -3   0 -16    1.60    7.60
  -3   0 -16    0.80    2.50
  -3   0 -16   14.00   24.30
  -4   0 -16    6.50    5.60
  -4   0 -16    7.30    2.20
  -4   0 -16   23.50   51.69
  -4   0 -16    8.30    2.50
  -5   0 -16   -1.30    1.70
  -5   0 -16    1.20    2.10
  -5   0 -16    1.90    7.50
  -6   0 -16  486.95   53.49
  -6   0 -16  547.75   52.99
  -6   0 -16  557.84   53.29
  -7   0 -16    0.50    1.40
  -7   0 -16   -1.80    1.80
  -7   0 -16    2.60    4.10
  -8   0 -16   12.30    4.10
  -8   0 -16   19.10    3.00
  -8   0 -16   23.80    3.40
  -9   0 -16   -1.60    1.20
  -9   0 -16    0.60    1.70
  -9   0 -16   -2.00    2.80
 -10   0 -16    5.40    1.90
 -10   0 -16    4.50    1.40
 -10   0 -16   -0.40    2.50
 -11   0 -16   -1.40    1.40
 -11   0 -16   -0.20    1.00
 -11   0 -16   -0.90    2.50
 -12   0 -16    2.40    1.00
 -12   0 -16    0.10    1.10
  21  -1 -16    5.80    3.30
  21  -1 -16    2.40    1.80
  20  -1 -16    1.80    1.80
  20  -1 -16    3.60    2.00
  20   1 -16    3.30    2.30
  19  -1 -16    5.60    2.20
  19  -1 -16   10.60    3.70
  19   1 -16    5.60    2.70
  18  -1 -16    1.90    2.30
  18  -1 -16   -1.50    1.80
  18   1 -16   -1.80    4.70
  18   1 -16    1.30    2.80
  17  -1 -16   40.80    5.50
  17  -1 -16   34.90    4.70
  17   1 -16   21.40    5.70
  17   1 -16   39.70    5.90
  16  -1 -16   -0.80    2.80
  16  -1 -16   -0.30    1.80
  16  -1 -16    0.60    2.00
  16   1 -16    0.00    3.80
  16   1 -16    0.10    3.20
  15  -1 -16    2.40    2.20
  15  -1 -16    1.40    3.00
  15  -1 -16   -5.70    5.40
  15   1 -16    1.90    3.60
  15   1 -16    3.30    4.00
  14  -1 -16   59.29    7.60
  14  -1 -16   36.50    5.90
  14  -1 -16   51.39    6.30
 -14  -1  16   13.70   30.40
  14   1 -16   62.79    8.00
  14   1 -16   48.00    7.50
  13  -1 -16   68.19    8.30
 -13  -1  16  108.89   32.00
  13  -1 -16   60.69    8.10
  13  -1 -16   83.79    9.50
  13   1 -16   71.19    9.40
  13   1 -16   87.29    9.90
  12  -1 -16    5.40    2.20
  12  -1 -16    6.70    4.50
 -12  -1  16   13.20   21.30
  12  -1 -16    6.10    3.30
  12   1 -16   -0.30    5.20
  12   1 -16   12.50   17.00
  12   1 -16   10.20    4.10
 -11  -1  16   10.50   20.00
  11  -1 -16    3.00    2.40
  11  -1 -16    0.70    2.00
  11  -1 -16    5.80   23.60
  11  -1 -16    5.00    4.00
  11   1 -16    1.70    3.00
  11   1 -16    3.30   14.80
  11   1 -16    2.60    4.10
 -10  -1  16   33.90   18.50
  10  -1 -16   30.30    4.80
  10  -1 -16   32.30    5.60
  10  -1 -16   -8.30   20.10
  10  -1 -16   27.60    4.10
  10   1 -16   51.39   15.60
  10   1 -16   23.50    4.80
  10   1 -16   27.10    5.80
   9  -1 -16   63.19    7.70
   9  -1 -16   56.89    8.80
   9  -1 -16   59.99    7.60
  -9  -1  16   65.99   20.60
   9  -1 -16   69.69   24.90
   9   1 -16   58.99    8.30
   9   1 -16   97.59   18.00
   8  -1 -16   59.09    8.60
   8  -1 -16   65.19    8.30
   8   1 -16   34.20   12.90
   8   1 -16   64.69   10.30
   7  -1 -16    1.50    2.50
   7  -1 -16    0.30    2.40
   7  -1 -16   -2.20   15.40
   7   1 -16   12.60   19.60
   7   1 -16   -3.70    3.40
   6  -1 -16    7.60    2.60
   6  -1 -16   -0.30    3.40
   6  -1 -16   12.50   18.00
   6  -1 -16    3.70    2.50
   6   1 -16    5.80    3.10
   5  -1 -16  198.38   20.10
   5  -1 -16  216.88   20.10
   5  -1 -16  180.18   20.20
   5   1 -16  181.28   20.50
   4  -1 -16   34.50   20.40
   4  -1 -16   71.09    8.30
   4  -1 -16   79.89    7.90
   4  -1 -16   51.99    7.90
   4   1 -16   72.59    8.60
   4   1 -16   46.00   21.00
   3  -1 -16   84.19   26.00
   3  -1 -16   90.69    9.70
   3  -1 -16   67.59    9.30
  -3  -1  16   82.89   11.00
   3   1 -16  129.29   25.60
   2  -1 -16  134.09   14.30
   2  -1 -16  120.39   15.30
   2  -1 -16  166.48   34.40
   2  -1 -16  151.68   14.30
   2   1 -16  110.49   14.60
   2   1 -16  126.89   14.90
   2   1 -16  180.08   29.10
   1  -1 -16   46.30    6.80
   1  -1 -16   54.29    6.10
   1  -1 -16   23.50   17.40
   1  -1 -16   37.80    5.80
   1   1 -16   50.79    7.20
   1   1 -16   79.89   19.20
   0  -1 -16    2.50    2.30
   0  -1 -16    4.10    2.80
   0  -1 -16   -2.50   18.10
   0  -1 -16    3.10    2.10
   0   1 -16    0.10    3.20
   0   1 -16    3.10   15.50
   0   1 -16   -0.40    2.10
  -1  -1 -16   22.80    4.30
  -1  -1 -16   27.30    4.40
  -1  -1 -16   33.10    4.40
  -1  -1 -16   17.20   21.50
  -1   1 -16   23.50    4.40
  -1   1 -16   35.30    4.60
  -1   1 -16   59.79   22.00
  -2  -1 -16   75.69   32.50
  -2  -1 -16   64.39    7.80
  -2  -1 -16   62.79    7.50
  -2  -1 -16   71.29    7.80
  -2   1 -16   58.89    7.50
  -2   1 -16   64.99   26.00
  -2   1 -16   67.69    8.10
  -3  -1 -16  241.58   24.70
  -3  -1 -16  230.68   24.70
  -3  -1 -16  227.48   24.40
  -3  -1 -16  245.48   62.99
  -3   1 -16  230.98   24.50
  -3   1 -16  268.57   24.80
  -3   1 -16  266.87   51.59
  -4  -1 -16   29.90    4.40
  -4  -1 -16   29.10    4.80
  -4  -1 -16   34.90    4.50
  -4   1 -16   33.60    4.60
  -4   1 -16   27.20    4.40
  -5  -1 -16    7.30    2.40
  -5  -1 -16    7.70    2.10
  -5  -1 -16    5.30    2.60
  -5   1 -16    9.30    2.30
  -5   1 -16   10.10    2.60
  -6  -1 -16    1.50    1.90
  -6  -1 -16    1.40    1.50
  -6   1 -16   -1.70    1.70
  -6   1 -16    0.50    3.20
  -6   1 -16    4.10    2.00
  -7  -1 -16   10.90    2.10
  -7  -1 -16    4.90    2.20
  -7   1 -16   12.70    3.30
  -7   1 -16    8.20    2.30
  -7   1 -16    7.80    2.10
  -8  -1 -16   16.90    3.00
  -8  -1 -16   20.10    2.80
  -8   1 -16   17.70    2.90
  -8   1 -16   16.00    2.90
  -9  -1 -16  109.59   10.90
  -9  -1 -16  107.19   10.70
  -9   1 -16   94.79   10.50
  -9   1 -16  124.19   10.90
  -9   1 -16   80.89   10.90
 -10  -1 -16   -1.00    1.50
 -10  -1 -16    0.90    1.00
 -10   1 -16    0.80    1.50
 -10   1 -16    2.20    1.50
 -10   1 -16   -0.40    1.90
 -11  -1 -16    1.20    1.00
 -11  -1 -16    0.20    1.30
 -11   1 -16    1.60    1.40
 -11   1 -16    0.00    1.50
  20  -2 -16   -0.10    1.00
  19  -2 -16    2.00    1.20
 -19  -2  16    8.60    1.70
  19  -2 -16    6.00    1.30
  18  -2 -16   -1.30    1.30
  18  -2 -16   -0.60    1.10
 -18  -2  16   -0.20    1.40
  17  -2 -16    1.20    1.40
  17  -2 -16    0.40    1.10
  16  -2 -16    0.40    1.30
  16  -2 -16   -0.20    1.50
  15  -2 -16   58.39    5.90
  15  -2 -16   40.30    5.50
  15   2 -16   51.39   11.10
  14  -2 -16   29.00    3.80
  14  -2 -16   29.00    3.90
  14   2 -16   26.20    9.60
  13  -2 -16    0.00    1.40
  13  -2 -16    0.40    1.60
  13   2 -16   -3.40    5.50
  12  -2 -16   60.69    7.50
  12  -2 -16   69.59    7.50
  12   2 -16   69.39   10.00
  11  -2 -16    9.00    2.70
  11  -2 -16    7.50    2.90
  11   2 -16    8.90    5.00
  10  -2 -16   14.60    3.00
  10  -2 -16   17.00    2.90
  10   2 -16   28.60    6.00
   9  -2 -16    3.10    2.00
   9  -2 -16   27.70   46.80
  -9  -2  16    0.10   34.80
   9  -2 -16    2.30    1.90
   9   2 -16   -2.40   17.50
   9   2 -16    1.20    4.50
   8  -2 -16   40.40   42.60
  -8  -2  16  107.29   37.30
  -8  -2  16   84.89   10.20
   8  -2 -16   76.99    9.30
   8  -2 -16   89.29    9.40
   8   2 -16   81.09   11.10
   8   2 -16  128.69   25.30
  -7  -2  16  253.67   73.39
   7  -2 -16   51.79   45.30
   7  -2 -16  157.98   16.80
   7  -2 -16  157.28   16.90
  -7  -2  16  182.48   17.60
   7   2 -16  162.98   18.10
   7   2 -16  153.48   30.10
  -6  -2  16    3.70    2.50
  -6  -2  16   -2.80   39.90
   6  -2 -16   -3.80    2.30
   6  -2 -16    6.70   52.39
   6  -2 -16    1.50    2.00
   6   2 -16  -14.20   22.90
   5  -2 -16   94.99   43.10
  -5  -2  16  154.78   16.00
   5  -2 -16  162.58   15.50
   5  -2 -16  121.09   15.10
   5  -2 -16  154.88   15.40
  -4  -2  16   15.80    3.60
   4  -2 -16   -3.40   40.90
   4  -2 -16   14.60    3.00
   4  -2 -16   10.70    4.40
   4  -2 -16   17.50    3.40
   4   2 -16   16.10   20.30
  -3  -2  16    2.40    2.70
   3  -2 -16    0.30    3.60
   3  -2 -16  -34.00   45.60
   3  -2 -16    2.20    1.90
   3  -2 -16    0.10    2.30
   3   2 -16    3.10    2.60
   3   2 -16    7.50   27.60
   2  -2 -16    2.20    1.90
  -2  -2  16    3.20    2.80
   2  -2 -16   12.20   35.20
   2  -2 -16    1.50    2.30
   2  -2 -16    4.80    3.30
   2   2 -16    1.70    2.50
   2   2 -16   37.10   22.90
   1  -2 -16  -49.10   42.70
   1  -2 -16    3.20    3.00
   1  -2 -16   -0.90    2.20
  -1  -2  16    0.60    2.70
   1  -2 -16    3.10    1.90
   1   2 -16   29.30   28.40
   1   2 -16   -1.10    3.50
   0  -2  16   23.50    5.60
   0  -2 -16   12.20    2.70
   0  -2 -16   19.60    5.10
   0  -2 -16   10.50    3.00
   0   2 -16   15.20    3.20
  -1  -2 -16   30.40    4.50
  -1  -2 -16   37.00    4.70
   1  -2  16   29.00    5.10
  -1   2 -16   27.30    4.40
  -2  -2 -16    1.80    2.30
  -2  -2 -16    1.90    2.10
   2  -2  16   -3.00    3.30
  -2  -2 -16    1.90    1.90
   3  -2  16    2.80    4.10
  -3  -2 -16    1.20    2.10
  -3  -2 -16    0.20    1.70
  -3  -2 -16    1.90    2.00
  -4  -2 -16  103.99   10.00
  -4  -2 -16  102.59   10.10
  -4  -2 -16   86.29   10.20
  -4   2 -16   65.89   11.30
  -5  -2 -16   13.00    2.70
  -5  -2 -16   20.20    3.20
  -5   2 -16   16.70    3.60
  -6  -2 -16    0.00    1.50
  -6  -2 -16    1.50    1.90
  -7  -2 -16    1.90    1.50
  -7  -2 -16   -0.20    1.50
  -8  -2 -16   10.30    2.10
  -8  -2 -16    3.10    2.00
  -8   2 -16    4.40    1.90
  -9  -2 -16    0.30    1.60
  -9  -2 -16    1.30    1.50
  -9   2 -16    0.60    1.60
  16  -3 -16    1.10    0.90
 -15  -3  16    2.70    1.50
  15  -3 -16    0.50    1.30
  15  -3 -16    4.10    1.30
 -14  -3  16    1.60    1.30
  14  -3 -16   -0.70    0.90
  14  -3 -16    0.00    1.80
  13  -3 -16   -0.10    1.80
 -13  -3  16    0.80    1.50
  13  -3 -16   -0.30    1.10
  12  -3 -16   62.69    6.70
  12  -3 -16   59.69    6.60
 -11  -3  16    1.30    2.30
  11  -3 -16   -1.00    1.90
 -10  -3  16  100.09    9.80
  10  -3 -16   72.09    9.10
   9  -3 -16    3.70    1.80
  -9  -3  16    4.40    2.20
   8  -3 -16   -1.10    1.60
   8  -3 -16    0.10    1.70
  -8  -3  16   -1.70    2.10
  -7  -3  16    4.50    2.20
   7  -3 -16    3.80    1.90
   7  -3 -16    4.00    2.10
  -6  -3  16    9.30    2.60
   6  -3 -16    7.00    2.30
   6  -3 -16   11.50    2.30
  -5  -3  16    3.70    2.10
   5  -3 -16    3.00    1.80
   5  -3 -16    1.70    1.70
  -4  -3  16    3.90    2.20
   4  -3 -16    1.50    1.80
   4  -3 -16    1.70    1.90
   3  -3 -16    0.90    1.70
  -3  -3  16    1.80    2.10
   3  -3 -16    2.40    1.80
   2  -3 -16    1.40    1.90
  -2  -3  16    8.50    2.40
   2  -3 -16    4.00    1.90
   1  -3 -16    3.00    1.80
  -1  -3  16    3.00    3.10
   1  -3 -16    2.90    2.30
   0  -3  16    1.60    2.00
   0  -3 -16   -0.50    1.60
   0  -3 -16   -0.90    1.50
  -1  -3 -16    3.40    1.80
  -1  -3 -16    4.70    2.00
   2  -3  16    9.60    2.60
  -2  -3 -16    6.00    1.70
  -2  -3 -16    3.40    1.80
   3  -3  16    1.10    2.60
  -3  -3 -16    0.60    2.60
  -3  -3 -16    0.00    1.30
  -4  -3 -16   -0.30    1.10
  -4  -3 -16    2.20    3.60
  22   0 -17    0.70    1.60
  21   0 -17    0.70    2.60
  21   0 -17   -0.20    1.70
  20   0 -17    3.00    2.60
  20   0 -17   -0.60    1.80
  19   0 -17    4.80    2.20
  19   0 -17    0.60    2.60
  18   0 -17   -0.40    2.50
  18   0 -17    1.70    2.30
  17   0 -17   17.90    3.70
  17   0 -17   18.10    3.50
  16   0 -17    2.10    2.60
  16   0 -17   -1.40    2.30
  15   0 -17   89.19   10.80
  15   0 -17   91.89   11.20
 -14   0  17   35.70   45.10
 -13   0  17   87.49   38.10
  12   0 -17  -18.10   19.80
  12   0 -17   -2.00    2.80
  12   0 -17   -3.70    3.80
 -12   0  17   -4.80   29.80
  11   0 -17  121.09   13.60
  11   0 -17  121.49   14.30
 -11   0  17  187.68   32.30
  10   0 -17    4.80    3.80
 -10   0  17    0.10   22.20
  10   0 -17  -14.90   14.00
  10   0 -17    1.60    2.40
   9   0 -17  139.19   16.40
   9   0 -17  165.78   16.50
   9   0 -17  146.59   30.60
   8   0 -17    0.10    2.50
   8   0 -17    3.00    3.50
   8   0 -17    2.60   18.50
   7   0 -17  865.11   84.79
   7   0 -17  840.02   85.99
   6   0 -17   -2.20    2.90
   6   0 -17   -1.90    2.80
   5   0 -17  368.66   41.50
   5   0 -17  446.06   41.00
   4   0 -17    5.70   13.80
   4   0 -17   -5.30    2.60
   4   0 -17   -1.60    2.50
   3   0 -17  412.76   50.29
   3   0 -17  348.47   36.80
   2   0 -17   -3.40   13.50
   2   0 -17   -3.40    3.80
   2   0 -17   -2.20    3.30
   1   0 -17  599.74   63.49
   1   0 -17  672.13   63.59
   1   0 -17  637.94   74.89
   0   0 -17   -2.40    1.80
   0   0 -17   -0.70    2.10
   0   0 -17   -3.10   17.90
  -1   0 -17  -20.60   20.30
  -1   0 -17    2.60    2.90
  -2   0 -17   -0.70    1.70
  -2   0 -17   -0.10    2.10
  -2   0 -17   -3.50   29.40
  -3   0 -17   -7.10   33.70
  -3   0 -17    0.10    2.00
  -3   0 -17    3.10    1.80
  -4   0 -17    0.30    2.20
  -4   0 -17    2.60    1.90
  -5   0 -17   18.40    5.40
  -5   0 -17   19.40    3.10
  -5   0 -17   19.50    3.40
  -6   0 -17   -2.70    4.30
  -6   0 -17   -0.50    1.50
  -6   0 -17    0.10    1.80
  -7   0 -17   29.10    3.40
  -7   0 -17   16.10    4.60
  -7   0 -17   21.60    3.50
  -8   0 -17   -0.40    1.70
  -8   0 -17    2.70    3.30
  -8   0 -17    1.60    1.30
  -9   0 -17   10.60    1.80
  -9   0 -17    9.90    2.10
  -9   0 -17    5.50    3.60
 -10   0 -17   -0.40    1.00
 -10   0 -17   -0.70    1.50
 -11   0 -17    1.30    1.10
 -11   0 -17    1.50    0.80
  21  -1 -17    0.90    1.60
  21  -1 -17   -0.30    1.40
  20  -1 -17   -0.10    1.50
  20  -1 -17   -1.50    1.70
  19  -1 -17    0.50    1.60
  19  -1 -17    1.80    2.10
  19   1 -17    1.90    2.40
  19   1 -17    1.50    4.30
  18  -1 -17    0.70    1.60
  18  -1 -17    0.20    2.20
  18   1 -17   -3.20    4.00
  18   1 -17    0.10    2.80
  17  -1 -17    0.00    2.50
  17  -1 -17    0.30    1.70
  17  -1 -17    1.00    2.10
  17   1 -17   -0.70    2.90
  17   1 -17    0.10    3.90
  16  -1 -17   20.90    3.90
  16  -1 -17   25.00    3.70
  16   1 -17   17.80    4.50
  16   1 -17   19.90    4.20
  15  -1 -17   10.50    2.40
  15  -1 -17    9.00    3.20
  15  -1 -17    5.40    2.40
  15   1 -17   13.60    3.80
  15   1 -17    5.30    3.60
  14  -1 -17   17.00    3.10
  14  -1 -17   25.10    4.10
  14   1 -17   26.20    5.50
  13  -1 -17  278.37   28.00
  13  -1 -17  222.48   27.00
  13  -1 -17  285.37   27.50
  13   1 -17  267.77   27.90
  13   1 -17  297.27   28.20
 -12  -1  17  -30.00   31.60
  12   1 -17   -7.10   23.30
  12   1 -17   11.90    4.50
  11  -1 -17   55.09    7.60
  11  -1 -17   35.70    5.30
  11  -1 -17   10.40   28.80
 -11  -1  17   68.39   25.80
  11  -1 -17   42.40    5.50
  11   1 -17   40.80    6.60
  11   1 -17   13.90   15.90
 -10  -1  17   30.80   22.20
  10  -1 -17   47.40    6.30
  10  -1 -17   32.90   26.40
  10   1 -17   28.80   15.60
  10   1 -17   53.69    8.90
  -9  -1  17   54.29   22.50
   9  -1 -17   23.20    4.00
   9  -1 -17   11.70   19.30
   9  -1 -17   32.70    4.70
   9   1 -17   18.20   13.50
   9   1 -17   32.40    5.10
   8  -1 -17   69.59    8.80
   8  -1 -17   28.70   19.50
   8  -1 -17   87.49   10.70
   8  -1 -17   76.09    8.60
   8   1 -17   79.89    9.50
   8   1 -17   87.29   18.70
   7  -1 -17  283.47   47.60
   7  -1 -17  265.37   28.40
   7  -1 -17  295.87   28.60
   7   1 -17  338.87   39.70
   7   1 -17  253.97   28.90
   6  -1 -17  180.88   20.70
   6  -1 -17  197.08   20.60
   6  -1 -17  229.08   41.30
   6   1 -17  261.97   33.40
   6   1 -17  201.38   21.20
   5  -1 -17    7.50   16.50
   5  -1 -17    5.30    5.10
   5  -1 -17    7.60    2.60
   5  -1 -17    5.30    2.50
   5   1 -17    6.20    3.30
   5   1 -17   12.90   13.30
   4  -1 -17  352.56   35.00
   4  -1 -17  378.46   53.39
  -4  -1  17  317.77   37.30
   4  -1 -17  380.36   35.00
   4  -1 -17  306.07   34.70
   4   1 -17  355.26   35.40
   3  -1 -17  183.78   20.60
   3  -1 -17  210.18   20.70
   3  -1 -17  235.98   44.10
   3  -1 -17  196.08   20.50
   3   1 -17  202.58   21.10
   2  -1 -17  289.27   31.30
   2  -1 -17  324.47   31.50
   2  -1 -17  343.07   51.49
   2  -1 -17  290.87   31.30
   2   1 -17  326.37   31.60
   1  -1 -17   49.50    6.70
   1  -1 -17   63.69    8.00
   1  -1 -17   32.70   23.30
   1   1 -17   54.19    7.60
   1   1 -17   46.90   21.50
   1   1 -17   49.80    8.00
   0  -1 -17   25.80    4.00
   0  -1 -17   30.60    4.20
   0  -1 -17   22.30    4.20
   0  -1 -17   13.30   25.30
   0   1 -17   23.40   20.40
   0   1 -17   26.70    4.00
   0   1 -17   28.30    5.10
  -1  -1 -17  213.88   22.00
  -1  -1 -17  234.18   22.30
  -1  -1 -17  218.98   22.30
  -1   1 -17  203.68   22.00
  -1   1 -17  202.58   22.20
  -2  -1 -17   10.20   39.00
  -2  -1 -17   -1.30    1.80
  -2  -1 -17   -0.90    2.40
  -2  -1 -17    1.30    2.00
  -2   1 -17    3.80    2.10
  -2   1 -17  -17.10   32.50
  -2   1 -17    0.80    2.60
  -3  -1 -17   74.09    8.70
  -3  -1 -17   69.09    8.80
  -3  -1 -17   57.39    9.40
  -3   1 -17   76.49    9.00
  -3   1 -17   82.19    8.70
  -4  -1 -17    6.00    2.70
  -4  -1 -17    7.30    2.40
  -4  -1 -17   12.10    2.30
  -4   1 -17   11.00    2.50
  -4   1 -17    9.80    2.80
  -5  -1 -17    3.60    2.00
  -5  -1 -17    2.80    1.60
  -5   1 -17    2.80    1.90
  -5   1 -17    3.20    2.10
  -5   1 -17    3.10    3.30
  -6  -1 -17    3.90    2.10
  -6  -1 -17    4.80    1.70
  -6   1 -17    2.60    3.00
  -6   1 -17    5.30    2.20
  -6   1 -17    4.60    1.90
  -7  -1 -17    1.00    1.70
  -7  -1 -17    1.20    1.20
  -7   1 -17    0.00    1.90
  -7   1 -17    0.10    2.60
  -7   1 -17   -1.90    1.80
  -8  -1 -17    1.10    1.60
  -8  -1 -17    1.80    1.20
  -8   1 -17   -0.40    2.40
  -8   1 -17    0.20    1.40
  -8   1 -17    1.80    1.70
  -9  -1 -17   30.80    3.30
  -9  -1 -17   24.60    3.60
  -9   1 -17   24.10    3.20
  -9   1 -17   22.70    3.70
  -9   1 -17   32.30    4.70
 -10  -1 -17    0.40    2.30
 -10  -1 -17    6.40    1.40
 -10   1 -17    3.60    2.30
 -10   1 -17    2.90    1.60
  19  -2 -17    3.30    1.30
 -19  -2  17    5.10    1.30
  18  -2 -17    9.00    1.70
 -18  -2  17    9.30    2.00
  17  -2 -17    0.40    1.10
  17  -2 -17    1.30    1.20
 -17  -2  17    1.00    1.50
  16  -2 -17    0.10    1.40
  16  -2 -17    0.00    1.20
  15  -2 -17    0.80    1.20
  15  -2 -17    0.00    1.30
  15   2 -17    1.80    5.50
  14  -2 -17    9.90    2.00
  14  -2 -17    4.30    1.70
  14   2 -17    3.60    5.60
  13  -2 -17    1.70    1.50
  13  -2 -17    2.30    1.60
  13   2 -17    2.90    4.90
  12  -2 -17    7.80    2.00
  12  -2 -17    5.50    1.90
  12   2 -17    5.50    4.60
  11  -2 -17   53.69    6.70
  11  -2 -17   63.19    6.80
  11   2 -17   55.69    8.70
  10  -2 -17   70.29    8.10
  10  -2 -17   74.49    8.20
   9  -2 -17  104.69   11.50
  -9  -2  17  110.59   12.80
   9   2 -17   89.69   12.20
  -8  -2  17    8.20    2.90
   8  -2 -17    8.80    3.00
   8  -2 -17    3.60    2.20
   8   2 -17   12.00    5.50
  -7  -2  17  112.79   11.60
   7  -2 -17   88.19   10.90
   7  -2 -17  103.19   10.80
   7  -2 -17   90.29   11.50
  -6  -2  17  157.08   16.30
   6  -2 -17  156.38   15.70
   6  -2 -17  134.79   15.70
   5  -2 -17  170.88   16.40
   5  -2 -17  132.59   16.30
  -5  -2  17  170.18   17.10
   4  -2 -17   48.10    6.10
  -4  -2  17   49.00    7.00
   4  -2 -17   50.59    6.10
   4  -2 -17   40.70    7.80
   3  -2 -17    5.40    3.20
  -3  -2  17   10.30    3.80
   3  -2 -17   12.10    4.00
   3  -2 -17   11.70    2.50
   3   2 -17    3.40    2.70
   2  -2 -17   61.99    7.00
   2  -2 -17   39.50    6.80
   2  -2 -17   48.00    6.90
  -2  -2  17   57.99    7.30
   2   2 -17   48.30    6.40
  -1  -2  17   28.10    4.60
   1  -2 -17   28.20    4.20
   1  -2 -17   21.90    4.00
   1  -2 -17   24.90    3.70
   0  -2  17    8.20    3.30
   0  -2 -17    2.80    2.20
   0  -2 -17    3.40    2.70
   0  -2 -17    3.70    2.00
   0   2 -17    2.50    2.70
  -1  -2 -17   79.69    9.30
   1  -2  17   95.19   11.10
  -1  -2 -17   86.79    9.60
  -1  -2 -17   89.99    9.50
  -1   2 -17   71.79   10.30
  -2  -2 -17   31.30    4.70
   2  -2  17   32.10    5.70
  -2  -2 -17   31.90    4.50
  -2  -2 -17   36.00    4.80
  -3  -2 -17   30.30    4.00
  -3  -2 -17   26.40    3.90
  -3  -2 -17   20.40    3.80
  -4  -2 -17    0.90    1.80
  -4  -2 -17   -0.20    1.80
  -4  -2 -17   -1.90    1.60
  -5  -2 -17   -0.40    1.60
  -5  -2 -17    0.00    2.30
  -5  -2 -17    1.50    1.70
  -6  -2 -17    1.30    1.50
  -6  -2 -17    2.40    1.50
  -7  -2 -17    3.60    1.40
  -7  -2 -17    2.80    1.40
  -7   2 -17    7.20    2.60
  -8  -2 -17   17.40    2.60
  -8   2 -17   19.00    3.10
  15  -3 -17   -0.30    0.60
  14  -3 -17   -0.30    0.90
  14  -3 -17    0.70    0.80
 -14  -3  17    0.50    1.90
  13  -3 -17    0.50    1.00
 -13  -3  17    2.00    1.50
  13  -3 -17    1.30    1.30
  12  -3 -17    1.40    1.20
 -12  -3  17   -0.50    1.50
  12  -3 -17   -0.40    1.10
 -11  -3  17    4.80    2.00
  11  -3 -17    1.40    1.40
  11  -3 -17    2.90    1.30
  10  -3 -17   14.60    2.70
 -10  -3  17   24.90    3.90
   9  -3 -17   32.90    4.10
   9  -3 -17   31.90    4.40
   8  -3 -17   35.70    4.50
  -7  -3  17   88.09    9.50
   7  -3 -17   68.29    8.50
   7  -3 -17   81.89    9.00
   6  -3 -17    2.40    1.70
  -6  -3  17    6.30    2.50
   6  -3 -17    4.60    1.80
   5  -3 -17    0.90    1.50
  -5  -3  17    2.40    2.60
   5  -3 -17    1.30    1.60
   4  -3 -17    0.00    1.50
   4  -3 -17   -0.10    1.90
  -3  -3  17   -1.10    2.00
   3  -3 -17    0.60    2.00
   3  -3 -17    0.20    1.70
   2  -3 -17    1.00    2.00
   2  -3 -17    1.90    1.60
  -2  -3  17    0.80    1.90
   1  -3 -17    1.30    1.50
  -1  -3  17    3.90    2.00
   1  -3 -17    1.10    1.60
   0  -3 -17    0.70    1.40
   0  -3  17   -1.10    2.00
   0  -3 -17    1.50    1.50
  -1  -3 -17    0.50    1.30
   1  -3  17   -3.00    2.60
  -1  -3 -17    1.20    1.40
   2  -3  17   -3.50    2.00
  -2  -3 -17   -0.30    1.80
  -2  -3 -17   -1.10    1.20
  -3  -3 -17    2.30    1.70
   3  -3  17    2.90    2.70
  -3  -3 -17    2.40    1.30
  21   0 -18   -0.70    1.50
  21   0 -18   -3.60    2.50
  20   0 -18    0.90    1.80
  20   0 -18   -0.80    2.20
  19   0 -18   -1.20    2.20
  18   0 -18    2.20    2.30
  18   0 -18    0.10    2.20
  17   0 -18    1.20    2.30
  17   0 -18   -0.40    2.30
  16   0 -18    1.50    2.80
  16   0 -18    6.00    2.50
  15   0 -18    2.90    2.80
  15   0 -18    1.60    2.30
  14   0 -18   35.80    5.50
  14   0 -18   34.60    6.40
 -13   0  18  -47.00   52.09
  13   0 -18    2.80    3.20
  13   0 -18    0.10    2.30
  12   0 -18   47.40    7.30
  12   0 -18   41.80    6.40
 -12   0  18   68.29   40.80
  12   0 -18   48.40   45.20
  11   0 -18   -4.20   18.50
 -11   0  18  -38.80   31.80
  11   0 -18    0.80    2.40
  11   0 -18    1.40    3.60
  10   0 -18   47.60   18.40
 -10   0  18   85.89   29.20
   9   0 -18   -2.50    3.80
   9   0 -18   -4.20   14.50
   9   0 -18   -1.10    2.30
   8   0 -18  347.47   32.60
   8   0 -18  294.77   32.10
   8   0 -18  302.97   44.60
   7   0 -18    3.40    2.50
   7   0 -18    4.50   13.60
   7   0 -18    2.10    3.40
   6   0 -18  920.91   89.49
   6   0 -18  734.83   77.99
   6   0 -18  744.43   77.69
   5   0 -18    1.70   14.00
   5   0 -18   -0.70    2.60
   5   0 -18   -1.70    2.70
   4   0 -18 1583.74  156.68
   4   0 -18 1848.92  168.28
   4   0 -18 1385.26  156.88
   3   0 -18   12.00   16.10
   2   0 -18  134.19   15.90
   2   0 -18  159.68   15.80
   2   0 -18  194.28   38.40
   1   0 -18    2.60   21.20
   1   0 -18    2.40    3.20
   1   0 -18   -1.10    1.80
   0   0 -18   52.39   24.70
   0   0 -18   82.59    9.00
   0   0 -18   77.09    8.80
  -1   0 -18    1.50    1.70
  -1   0 -18    1.00    2.10
  -1   0 -18  -28.80   33.20
  -2   0 -18   53.89    6.30
  -2   0 -18   51.79    6.70
  -3   0 -18   -1.90    1.70
  -3   0 -18    1.50    2.10
  -4   0 -18   48.80    6.00
  -4   0 -18   54.39    6.50
  -5   0 -18    0.60    1.90
  -5   0 -18    0.50    1.40
  -6   0 -18   57.19    7.20
  -6   0 -18   65.29    6.90
  -7   0 -18   -1.90    1.70
  -7   0 -18   -0.40    1.30
  -8   0 -18    2.10    1.60
  -8   0 -18    0.80    1.20
  -9   0 -18    0.20    1.00
  -9   0 -18   -0.30    1.40
 -10   0 -18    3.00    1.00
 -10   0 -18    0.10    1.10
  21  -1 -18    0.00    1.20
  20  -1 -18   10.10    2.10
  19  -1 -18    4.40    2.10
  19  -1 -18    2.90    1.60
  19   1 -18    6.60    3.80
  18  -1 -18    0.80    2.40
  18  -1 -18    2.80    2.40
  18   1 -18    3.00    3.70
  17  -1 -18    7.40    2.80
  17  -1 -18    4.90    1.90
  17   1 -18    3.50    3.40
  17   1 -18   10.60    3.00
  16  -1 -18   -1.50    2.70
  16  -1 -18    2.20    2.70
  16  -1 -18    2.10    1.70
  16   1 -18   -0.90    3.30
  16   1 -18    0.40    3.00
  15  -1 -18   17.40    3.70
  15  -1 -18   13.10    2.60
  15   1 -18   13.30    3.90
  15   1 -18    5.30    3.50
  14  -1 -18    1.80    1.90
  14  -1 -18   -0.30    1.80
  14  -1 -18    3.10    3.10
  14   1 -18    0.80    2.90
  13  -1 -18   53.29    7.10
  13  -1 -18   36.30    5.10
  13   1 -18   40.30    6.50
 -12  -1  18   32.40   43.30
  11  -1 -18    0.40    2.20
  11  -1 -18    1.90    2.00
 -11  -1  18   19.80   30.40
  11  -1 -18   12.90   41.40
  11   1 -18   10.10   20.00
  11   1 -18    4.70    3.00
 -10  -1  18  -72.69   45.50
  10  -1 -18    0.90    2.00
  10  -1 -18   -0.20    2.20
  10  -1 -18   18.20   38.00
  10   1 -18   -2.70   18.80
  10   1 -18    1.50    3.10
   9  -1 -18  231.58   25.40
   9  -1 -18  236.28   25.10
   9  -1 -18  332.87   47.80
   9   1 -18  262.17   38.10
   9   1 -18  253.17   25.80
   8  -1 -18  170.08   18.40
   8  -1 -18  182.48   35.80
   8  -1 -18  182.38   18.60
   8   1 -18  167.08   19.00
   8   1 -18  220.18   33.40
   7  -1 -18    5.70    2.80
   7  -1 -18   -2.50   20.20
   7  -1 -18    1.90    4.10
   7  -1 -18    4.80    2.60
   7   1 -18    7.90    3.50
   7   1 -18    9.70   13.50
   6  -1 -18  568.94   67.39
   6  -1 -18  692.33   66.79
   6  -1 -18  680.23   83.89
   6   1 -18  661.63   67.09
   6   1 -18  769.22   76.49
   5  -1 -18  107.29   10.90
  -5  -1  18   84.99   11.50
   5  -1 -18   53.59   25.10
   5  -1 -18   89.19   10.90
   5   1 -18  133.59   24.50
   5   1 -18   83.59   11.30
   4  -1 -18   51.39    6.20
   4  -1 -18   54.29    6.10
  -4  -1  18   33.30    7.00
   4  -1 -18   32.50   22.50
   4   1 -18   52.49    7.20
   4   1 -18   33.10   17.40
   3  -1 -18    0.60    3.20
   3  -1 -18    5.50   25.50
   3  -1 -18    2.40    2.20
   3  -1 -18    1.30    2.20
   3   1 -18  -13.10   18.80
   2  -1 -18  125.99   15.10
   2  -1 -18   93.99   32.60
   2  -1 -18  151.28   14.90
   2  -1 -18  145.19   15.00
   2   1 -18  144.59   15.40
   2   1 -18  241.28   46.40
   2   1 -18  140.49   14.90
   1  -1 -18  101.29   41.40
   1  -1 -18  194.08   19.80
   1  -1 -18  202.68   20.10
   1  -1 -18  181.18   20.00
   1   1 -18  179.48   20.00
   1   1 -18  224.08   20.00
   1   1 -18  178.78   37.60
   0  -1 -18   -1.00    2.00
   0  -1 -18   -1.60    2.00
   0  -1 -18   13.60   37.70
   0  -1 -18   -0.90    2.60
   0   1 -18    3.20   28.10
   0   1 -18   -0.70    3.00
   0   1 -18    1.50    2.00
  -1  -1 -18   -0.20    1.80
  -1  -1 -18    0.70    1.90
  -1   1 -18   -1.20    2.20
  -1   1 -18    0.00    2.70
  -2  -1 -18   15.80    2.90
  -2  -1 -18   18.10    2.80
  -2  -1 -18   12.70    3.10
  -2   1 -18   11.60    3.10
  -2   1 -18   14.70    2.80
  -3  -1 -18    6.70    2.10
  -3  -1 -18    3.60    1.80
  -3  -1 -18    2.10    2.30
  -3   1 -18    1.80    2.50
  -3   1 -18    4.90    2.10
  -3   1 -18    4.20    4.10
  -4  -1 -18    4.80    1.70
  -4  -1 -18    6.60    2.20
  -4   1 -18   10.20    2.30
  -4   1 -18    4.30    2.40
  -4   1 -18   13.10    4.00
  -5  -1 -18    2.20    1.90
  -5  -1 -18    1.00    1.40
  -5   1 -18    2.80    3.40
  -5   1 -18    1.20    2.10
  -5   1 -18    2.20    1.80
  -6  -1 -18   -1.50    1.70
  -6  -1 -18   -1.30    1.20
  -6   1 -18   -0.10    2.90
  -6   1 -18    0.20    1.60
  -6   1 -18   -2.10    2.20
  -7  -1 -18    6.00    2.10
  -7  -1 -18   14.10    1.90
  -7   1 -18    3.40    3.40
  -7   1 -18    9.50    1.80
  -7   1 -18   11.60    2.20
  -8  -1 -18    0.70    1.00
  -8  -1 -18   -0.20    1.30
  -8   1 -18   -1.00    1.50
  -8   1 -18    0.70    2.80
  -8   1 -18    1.90    1.20
  -9  -1 -18    7.70    2.60
  -9   1 -18    6.80    1.70
  19  -2 -18    0.10    0.90
 -19  -2  18    0.60    1.40
  18  -2 -18    5.60    1.20
  18  -2 -18    0.30    1.70
 -18  -2  18    5.10    1.50
 -17  -2  18   -1.50    1.40
  17  -2 -18    1.10    1.10
 -16  -2  18   13.30    2.50
  16  -2 -18   11.80    2.00
  15  -2 -18   19.20    3.00
  15  -2 -18   14.00    2.30
  14  -2 -18    0.10    1.30
  14  -2 -18    0.00    1.20
  14   2 -18   -2.20    4.50
  13  -2 -18    1.30    1.40
  13  -2 -18    1.40    1.40
  13   2 -18   -4.80    5.00
  12  -2 -18   28.20    3.70
  12  -2 -18   22.60    3.50
  12   2 -18   17.40    5.00
  11  -2 -18   32.30    4.40
  11  -2 -18   28.20    4.20
 -11  -2  18   40.70    5.50
  11   2 -18   31.10    5.70
  10  -2 -18   37.80    5.30
  10  -2 -18   37.40    5.30
 -10  -2  18   49.50    6.40
  10   2 -18   50.19    6.70
   9  -2 -18    1.40    2.00
   9  -2 -18    1.00    2.10
  -9  -2  18    2.70    2.50
   9  -2 -18    1.50    1.80
   9   2 -18    2.90    3.70
  -8  -2  18   74.49    8.20
   8  -2 -18   60.09    7.20
   8  -2 -18   57.09    7.20
   8  -2 -18   58.09    7.20
  -7  -2  18   64.69    7.30
   7  -2 -18   42.10    6.30
   7  -2 -18   60.69    6.30
   7  -2 -18   44.30    6.30
   6  -2 -18    0.90    2.10
   6  -2 -18    0.00    5.00
   6  -2 -18   -1.10    1.80
  -6  -2  18    2.10    2.70
   5  -2 -18   27.20    3.80
   5  -2 -18   23.30    4.70
  -5  -2  18   21.10    4.10
   5  -2 -18   25.20    4.10
   4  -2 -18   42.60    5.00
  -4  -2  18   37.20    6.20
   4  -2 -18   35.00    5.50
   4   2 -18   31.50    5.10
   3  -2 -18    0.10    3.00
   3  -2 -18    1.40    2.10
  -3  -2  18    3.00    2.80
   3  -2 -18   -1.20    1.70
   3   2 -18   -1.20    2.30
   2  -2 -18   61.49    7.60
  -2  -2  18   70.09    8.60
   2  -2 -18   65.09    8.00
   2  -2 -18   66.99    7.50
   2   2 -18   59.69    7.50
   1  -2 -18    3.40    2.20
   1  -2 -18    0.40    1.70
   1  -2 -18   -2.20    2.70
  -1  -2  18    3.20    3.30
   1   2 -18    5.40    2.60
   0  -2 -18   35.10    4.20
   0  -2 -18   31.80    4.50
   0  -2  18   29.00    5.40
   0  -2 -18   24.30    4.10
   0   2 -18   22.40    4.20
  -1  -2 -18   14.10    2.90
   1  -2  18   22.30    4.90
  -1  -2 -18   12.50    2.60
  -1  -2 -18    8.20    2.80
  -2  -2 -18   -1.30    1.50
  -2  -2 -18    1.30    1.80
  -2  -2 -18   -0.20    2.00
  -3  -2 -18    1.40    1.80
  -3  -2 -18    2.30    1.70
  -3  -2 -18    1.30    1.80
  -4  -2 -18    4.10    1.70
  -4  -2 -18    3.60    1.90
  -5  -2 -18    4.50    1.60
  -5  -2 -18   -0.60    1.40
  -5   2 -18    3.30    3.50
  -6  -2 -18    4.20    1.80
  -6  -2 -18   -0.30    1.30
  -6   2 -18    1.10    2.00
  -7  -2 -18    0.20    1.10
  14  -3 -18    1.30    0.80
 -14  -3  18    1.70    1.10
 -13  -3  18    0.10    1.30
  13  -3 -18   -0.50    0.90
  13  -3 -18    0.60    0.80
 -12  -3  18    2.00    1.30
  12  -3 -18    0.40    0.90
  12  -3 -18    0.60    1.10
  11  -3 -18    1.90    1.10
  11  -3 -18    0.40    1.20
 -11  -3  18    1.70    1.50
  10  -3 -18    0.40    1.10
  10  -3 -18   -0.90    1.10
 -10  -3  18   -1.20    1.60
   9  -3 -18    3.00    1.50
  -9  -3  18    4.70    2.00
   9  -3 -18    4.70    1.60
  -8  -3  18    6.20    2.10
   8  -3 -18    1.60    1.40
   8  -3 -18    3.40    1.50
   7  -3 -18   -1.10    1.30
  -7  -3  18    1.10    1.70
   7  -3 -18   -0.40    1.20
  -6  -3  18   10.20    2.30
   6  -3 -18    5.20    1.70
   6  -3 -18    6.00    1.80
   5  -3 -18    0.40    1.50
  -5  -3  18    1.00    1.70
   5  -3 -18   -0.40    1.40
  -4  -3  18    7.10    2.20
   4  -3 -18   -0.20    1.60
   4  -3 -18    2.40    1.60
  -3  -3  18    0.20    1.80
   3  -3 -18   -0.70    1.40
   3  -3 -18   -0.50    1.30
   2  -3 -18    1.70    1.60
  -2  -3  18    4.30    2.10
   2  -3 -18   -0.40    1.40
   1  -3 -18    0.40    1.40
  -1  -3  18   -1.40    1.90
   1  -3 -18    2.20    1.30
   0  -3  18    2.20    2.00
   0  -3 -18    1.70    1.40
   0  -3 -18    0.00    1.50
  -1  -3 -18    0.90    1.40
  -1  -3 -18    2.50    1.30
   1  -3  18    1.40    2.50
  -2  -3 -18    3.30    2.50
  21   0 -19    3.00    2.40
  20   0 -19   -0.30    2.50
  19   0 -19    4.30    2.00
  19   0 -19    4.30    2.10
  18   0 -19    0.20    2.10
  18   0 -19   -0.40    2.20
  17   0 -19   15.50    3.50
  17   0 -19   24.40    3.90
  16   0 -19    1.30    2.50
  16   0 -19   -0.60    2.10
  15   0 -19    3.80    2.80
  15   0 -19    1.00    2.10
  14   0 -19   -2.30    2.80
  14   0 -19   -0.50    2.10
  12   0 -19   -0.10    2.20
  11   0 -19    1.90    2.30
 -11   0  19  -13.60   38.60
  11   0 -19   -0.40   23.50
  10   0 -19    2.10    2.30
 -10   0  19   -9.30   48.90
  10   0 -19  -16.70   20.80
   8   0 -19   12.40   19.10
   8   0 -19    5.60    5.20
   8   0 -19    0.00    2.30
   7   0 -19    0.40   16.80
   7   0 -19    2.40    2.60
   6   0 -19   -1.10    2.50
   6   0 -19   -7.90   16.10
   5   0 -19  137.39   15.00
   5   0 -19  137.59   14.90
   5   0 -19  122.99   29.10
   4   0 -19   -0.30    2.40
   4   0 -19    4.80   19.00
   4   0 -19   -0.50    2.70
   3   0 -19    4.00   25.10
   3   0 -19    6.00    3.10
   3   0 -19    4.20    2.50
   2   0 -19  -23.80   28.20
   2   0 -19    2.30    1.80
   2   0 -19    0.00    2.30
   1   0 -19 1029.60   96.89
   1   0 -19  869.21  113.39
   1   0 -19  977.70   96.79
   0   0 -19   -2.10    2.10
   0   0 -19   -1.70    1.60
  -1   0 -19    2.60    2.20
  -1   0 -19    1.00    2.60
  -2   0 -19    0.20    1.70
  -2   0 -19    0.60    2.10
  -3   0 -19  127.09   14.70
  -3   0 -19  153.38   14.70
  -4   0 -19   -0.20    1.90
  -4   0 -19    1.80    1.50
  -5   0 -19   -0.20    1.40
  -5   0 -19    2.00    1.90
  -6   0 -19    1.00    1.50
  -6   0 -19    0.30    1.80
  -7   0 -19    4.10    1.90
  -7   0 -19    6.40    1.50
  -8   0 -19   -1.30    1.30
  -8   0 -19    0.20    1.00
  -9   0 -19    1.30    0.90
  -9   0 -19   -0.10    1.20
  20  -1 -19    0.40    1.70
  19  -1 -19    0.50    1.30
  19   1 -19    1.30    3.30
  18  -1 -19    3.30    1.70
  18   1 -19    1.70    3.00
  17  -1 -19   -0.60    1.50
  17   1 -19    1.20    2.90
  16  -1 -19    0.50    1.60
  16   1 -19    0.40    2.80
  15  -1 -19    4.20    3.30
  15  -1 -19    7.80    2.10
  15   1 -19   11.10    3.30
  14  -1 -19    1.40    1.80
  14  -1 -19    1.30    2.00
  14   1 -19    0.40    2.90
  13  -1 -19    3.00    2.00
  13  -1 -19    2.50    1.90
  13   1 -19    4.10    3.00
  12  -1 -19    0.20    2.00
  12  -1 -19   -0.20    1.80
  12   1 -19    0.90    2.90
  11  -1 -19  149.09   14.30
  11  -1 -19  108.29   14.00
  10  -1 -19    4.00    2.30
  10  -1 -19    3.40    2.20
  10   1 -19    7.40    3.20
   9  -1 -19   31.90    4.80
  -9  -1  19   74.99   34.60
   9  -1 -19   22.70    4.00
   9  -1 -19   71.19   37.40
   9   1 -19   47.00   22.90
   9   1 -19   34.20    5.20
   8  -1 -19    4.70   36.00
   8  -1 -19   -1.00    2.10
   8  -1 -19    1.80    2.10
   8   1 -19   -1.20    2.70
   8   1 -19   -0.10   17.70
   7  -1 -19    5.80    2.40
   7  -1 -19   18.10   27.60
   7  -1 -19    6.90    2.50
   7  -1 -19    7.30    3.50
   7   1 -19    5.90    3.20
   7   1 -19   12.30   18.60
   6  -1 -19    4.90    2.40
   6  -1 -19    4.20    2.40
   6  -1 -19  -27.30   29.70
  -6  -1  19    8.80    3.60
   6  -1 -19    2.80    3.40
   6   1 -19  -10.10   19.50
   6   1 -19    4.80    3.30
   5  -1 -19    0.90    3.20
   5  -1 -19    1.40    2.10
   5  -1 -19    0.20    2.60
   5  -1 -19   24.30   29.30
  -5  -1  19    0.00    3.80
   5  -1 -19    3.50    2.10
   5   1 -19    7.20   22.40
   5   1 -19   -1.60    2.90
   4  -1 -19  522.25   68.89
   4  -1 -19  427.06   41.60
   4  -1 -19  455.85   41.70
   4  -1 -19  349.67   41.30
   4  -1 -19  371.96   41.50
   4   1 -19  426.36   42.00
   4   1 -19  482.35   57.89
   3  -1 -19    1.00    2.00
   3  -1 -19   -0.30    2.90
   3  -1 -19   28.30   40.70
   3  -1 -19   -1.20    2.10
   3   1 -19    1.10   25.10
   2  -1 -19   16.20    3.10
   2  -1 -19   20.60    3.10
   2  -1 -19   11.80    4.80
   2   1 -19    8.70    4.60
   2   1 -19   14.30    3.00
   1  -1 -19    0.20    3.00
   1  -1 -19   -0.40    2.90
   1  -1 -19    0.80    2.60
   1   1 -19    2.00    2.90
   1   1 -19    2.80    3.10
   0  -1 -19   21.40    3.50
   0  -1 -19   15.00    3.60
   0  -1 -19   31.50    3.90
   0   1 -19   31.10    4.00
   0   1 -19   18.60    4.00
  -1  -1 -19  165.18   17.00
  -1  -1 -19  151.18   17.20
  -1  -1 -19  175.68   17.20
  -1   1 -19  164.58   17.00
  -1   1 -19  166.18   17.20
  -2  -1 -19   74.99    8.20
  -2  -1 -19   71.99    8.60
  -2   1 -19   68.09    8.50
  -2   1 -19   81.29    8.30
  -3  -1 -19   72.39    7.80
  -3  -1 -19   65.59    7.40
  -3   1 -19   76.69    7.60
  -3   1 -19   53.89    7.70
  -4  -1 -19   61.69    6.50
  -4  -1 -19   65.49    6.90
  -4   1 -19   45.90    7.90
  -4   1 -19   54.59    6.50
  -5  -1 -19    7.80    1.90
  -5  -1 -19    6.90    2.10
  -5   1 -19    7.30    2.40
  -5   1 -19   11.30    2.00
  -6  -1 -19    9.70    2.20
  -6  -1 -19   11.40    1.90
  -6   1 -19    9.90    2.30
  -6   1 -19   10.00    1.90
  -7  -1 -19    0.80    1.40
  -7  -1 -19    0.60    1.00
  -7   1 -19    1.50    1.60
  -7   1 -19    2.10    1.30
  -8  -1 -19   -0.40    1.50
  -8  -1 -19    0.00    1.00
  -8   1 -19   -1.40    1.30
 -18  -2  19    0.10    1.20
  18  -2 -19   -0.30    1.00
 -17  -2  19   -0.60    1.40
  17  -2 -19    1.40    1.10
  17  -2 -19   -0.60    1.00
 -16  -2  19   11.10    2.20
  16  -2 -19    7.90    1.70
  15  -2 -19    1.30    1.10
  15  -2 -19    2.40    1.30
 -15  -2  19    3.40    1.80
  14  -2 -19    1.20    1.30
  14  -2 -19   -0.30    2.90
 -14  -2  19   -0.90    2.40
  14  -2 -19    0.30    1.20
 -13  -2  19    0.60    2.00
  13  -2 -19    0.90    1.70
  13  -2 -19   -0.60    1.30
  13  -2 -19   -0.80    1.40
  13   2 -19   -0.30    3.50
  12  -2 -19    0.80    1.50
  12  -2 -19    2.00    1.90
  12  -2 -19    4.50    1.70
 -12  -2  19    4.90    2.50
  12   2 -19    7.30    3.60
  11  -2 -19    2.50    1.70
 -11  -2  19    0.90    2.30
  11  -2 -19    0.70    1.40
  11  -2 -19   -0.70    1.80
 -10  -2  19   -3.70    2.20
  10  -2 -19    0.30    1.80
  10  -2 -19    0.70    1.50
  10  -2 -19   -2.10    1.90
   9  -2 -19   68.99    7.80
   9  -2 -19   70.39    7.70
  -9  -2  19   82.39    8.70
   9  -2 -19   59.89    7.70
   8  -2 -19   -2.20    2.40
   8  -2 -19   -0.10    2.00
   8  -2 -19   -0.30    1.60
  -8  -2  19    1.30    2.50
   7  -2 -19   36.70    4.60
  -7  -2  19   48.70    6.10
   7  -2 -19   26.50    4.70
  -6  -2  19    6.30    3.00
   6  -2 -19    9.70    2.30
   6  -2 -19    8.70    2.30
  -5  -2  19    5.80    2.70
   5  -2 -19    1.20    1.70
   5  -2 -19    0.40    2.00
   5  -2 -19    5.10    4.00
   5   2 -19    0.70    2.30
   4  -2 -19   12.00    2.70
  -4  -2  19   21.20    3.80
   4  -2 -19   14.10    3.90
   4  -2 -19   16.70    2.70
   4   2 -19    9.70    2.80
   3  -2 -19   72.19    7.60
   3  -2 -19   59.19    8.10
   3  -2 -19   61.69    7.70
  -3  -2  19   81.59    9.20
   3   2 -19   64.19    7.70
   2  -2 -19   17.10    2.80
  -2  -2  19   11.40    4.10
   2  -2 -19   20.30    4.10
   2  -2 -19   10.90    2.70
   2   2 -19   19.60    3.30
   1  -2 -19   34.90    4.20
   1  -2 -19   24.90    4.40
   1  -2 -19   28.30    4.10
  -1  -2  19   28.40    4.80
   1   2 -19   21.10    3.90
   0  -2 -19    4.10    2.30
   0  -2 -19    2.70    1.90
   0  -2 -19    2.80    1.70
   0  -2  19   -1.90    4.00
  -1  -2 -19    9.60    1.90
  -1  -2 -19    2.00    2.10
  -1  -2 -19    3.90    2.00
  -2  -2 -19   45.70    5.80
  -2  -2 -19   49.10    5.70
  -3  -2 -19    4.90    1.70
  -3  -2 -19    3.10    1.80
  -3   2 -19    5.70    3.60
  -4  -2 -19   30.60    3.80
  -4  -2 -19   30.00    3.90
  -4   2 -19   31.60    4.80
  -5  -2 -19    3.20    1.60
  -6  -2 -19    1.70    1.10
 -13  -3  19    0.20    1.10
  13  -3 -19   -0.10    0.60
  12  -3 -19    0.40    0.90
  12  -3 -19    0.30    1.10
 -12  -3  19    0.70    1.60
  11  -3 -19    0.50    0.80
 -11  -3  19    1.60    1.50
  11  -3 -19   -0.10    0.80
  10  -3 -19    6.40    1.50
   9  -3 -19   10.30    1.60
   9  -3 -19    8.40    1.90
   8  -3 -19   -0.10    1.10
  -8  -3  19    2.30    1.80
   8  -3 -19   -0.60    1.20
   7  -3 -19    0.90    1.20
   7  -3 -19    0.00    1.20
  -7  -3  19    0.70    1.70
   6  -3 -19   -0.30    1.20
   6  -3 -19   -0.20    1.20
  -6  -3  19    0.20    1.80
   5  -3 -19   -0.30    1.40
   5  -3 -19    0.20    1.20
  -5  -3  19    1.10    1.70
   4  -3 -19   -0.40    1.20
  -4  -3  19   -0.10    1.80
   4  -3 -19    0.70    1.30
  -3  -3  19    1.20    1.90
   3  -3 -19    0.10    1.20
   3  -3 -19    0.60    1.20
   2  -3 -19    1.80    1.50
   2  -3 -19    5.40    1.70
  -2  -3  19    3.40    1.90
  -1  -3  19   37.70    5.00
   0  -3 -19   -0.40    1.30
   0  -3 -19   -0.10    1.10
  20   0 -20    2.40    1.80
  19   0 -20   -3.10    1.80
  18   0 -20    9.30    2.40
  17   0 -20    0.10    2.20
  16   0 -20    6.00    2.40
  15   0 -20    1.30    2.00
  14   0 -20   20.70    3.60
  13   0 -20    0.50    2.20
  12   0 -20  212.48   22.20
  11   0 -20   -0.40    3.40
  10   0 -20   79.99    9.50
   9   0 -20   28.90   31.70
   8   0 -20   18.20    3.60
   8   0 -20    7.50    3.40
   8   0 -20    8.00   21.90
   7   0 -20   -0.70    2.40
   7   0 -20  -14.30   23.80
   7   0 -20    0.40    2.70
   6   0 -20   67.39    8.60
   6   0 -20   62.09   28.10
   6   0 -20   83.59    9.20
   5   0 -20   19.20   24.50
   4   0 -20   24.00   31.00
   3   0 -20   -0.70    2.30
   3   0 -20   -0.60    1.90
   2   0 -20  169.38   16.70
   2   0 -20  143.19   16.60
   1   0 -20   -3.20    1.70
   1   0 -20   -1.00    2.10
   0   0 -20   -1.10    1.60
   0   0 -20    0.60    2.10
  -1   0 -20   -1.20    2.00
  -1   0 -20    1.10    1.60
  -2   0 -20   33.90    4.60
  -2   0 -20   39.00    5.00
  -3   0 -20   -0.70    1.50
  -3   0 -20   -0.90    1.80
  -4   0 -20   39.00    4.20
  -4   0 -20   27.70    4.50
  -5   0 -20   -0.40    1.60
  -5   0 -20    0.00    1.20
  -6   0 -20   47.10    5.00
  -6   0 -20   39.70    5.20
  -7   0 -20    0.30    0.90
  -7   0 -20   -0.30    1.30
  -8   0 -20   -1.40    0.80
  -8   0 -20    0.90    1.10
  20  -1 -20    2.60    1.10
  19  -1 -20    5.20    1.40
  19   1 -20    0.50    2.70
  18  -1 -20   -1.40    1.30
  17  -1 -20    0.20    1.30
  17   1 -20    0.90    2.50
  16  -1 -20    1.50    1.50
  16   1 -20    2.40    2.60
  15  -1 -20    7.80    1.90
  15  -1 -20    2.70    2.30
  15   1 -20    7.70    2.80
  14  -1 -20    3.00    2.30
  14  -1 -20    0.50    1.60
  14   1 -20    1.90    2.60
  13  -1 -20   10.60    2.30
  13  -1 -20    5.00    2.30
  13   1 -20   13.10    3.30
  12  -1 -20   29.10    4.20
  12   1 -20   21.20    4.30
  11  -1 -20    3.30    2.10
  11  -1 -20    2.30    2.00
  11   1 -20    4.90    2.80
  10  -1 -20   14.00    2.80
  10  -1 -20   13.30    2.80
  10   1 -20   17.30    3.70
   9  -1 -20  107.19   12.20
   9  -1 -20  112.99   12.40
   9   1 -20  127.19   13.00
   8  -1 -20   13.60    3.40
   8  -1 -20   17.60    3.10
   8   1 -20   27.30    5.40
   7  -1 -20    1.10    2.60
   7  -1 -20    2.70    3.30
  -7  -1  20   -4.50    3.30
   7   1 -20   -0.80    3.70
   6  -1 -20   23.00    4.00
   6  -1 -20   21.10    3.80
  -6  -1  20   11.70    4.40
   6  -1 -20   17.20    6.10
   6  -1 -20   24.60    4.70
   6   1 -20   37.40    5.40
   5  -1 -20   90.59    8.90
   5  -1 -20   64.89    8.70
   5  -1 -20   70.19    8.30
  -5  -1  20   63.39    9.80
   4  -1 -20  222.28   23.90
   4  -1 -20  245.38   23.90
   3  -1 -20    2.40    2.10
   3  -1 -20    2.30    1.90
   3  -1 -20    1.10    2.90
   3   1 -20    1.00    2.00
   2  -1 -20   72.49    8.70
   2  -1 -20   68.49    8.70
   2  -1 -20   79.29    8.50
   2   1 -20   84.29    8.60
   1  -1 -20   60.99    6.70
   1  -1 -20   57.69    6.40
   1  -1 -20   45.00    6.90
   1   1 -20   54.69    6.40
   0  -1 -20    2.70    2.00
   0  -1 -20    1.20    2.70
   0  -1 -20    6.40    2.00
   0   1 -20    4.80    2.10
   0   1 -20    5.50    3.00
  -1  -1 -20   50.19    5.20
  -1  -1 -20   37.90    4.80
  -1   1 -20   24.70    5.30
  -1   1 -20   39.10    4.80
  -2  -1 -20    2.00    1.50
  -2  -1 -20   -0.60    1.70
  -2   1 -20    2.30    2.40
  -2   1 -20    0.30    1.70
  -3  -1 -20   -2.00    1.60
  -3  -1 -20   -0.10    1.30
  -3   1 -20    0.80    2.10
  -3   1 -20    2.50    2.20
  -4  -1 -20   13.30    2.00
  -4  -1 -20   11.90    2.60
  -4   1 -20    9.20    2.50
  -5  -1 -20    0.20    1.50
  -5  -1 -20    2.30    1.10
  -5   1 -20    0.70    2.50
  -5   1 -20   -0.30    1.40
  -6  -1 -20    0.00    1.00
  -6  -1 -20    1.70    1.30
  -6   1 -20    0.30    1.20
  -6   1 -20    1.80    1.60
  -7  -1 -20   -0.30    1.10
  -7  -1 -20    1.20    0.80
 -17  -2  20    1.20    1.50
  17  -2 -20    1.00    0.90
  16  -2 -20    0.70    1.10
  16  -2 -20    0.20    1.00
 -16  -2  20   -0.90    1.40
  15  -2 -20    4.70    1.40
 -15  -2  20    6.80    1.90
  15  -2 -20    1.30    1.10
 -14  -2  20    6.70    2.00
  14  -2 -20    2.80    1.40
  14  -2 -20    1.70    1.10
  13  -2 -20    1.90    1.50
  13  -2 -20    0.10    1.10
 -13  -2  20    2.90    2.20
  12  -2 -20    2.60    1.60
 -12  -2  20    5.20    2.70
  12  -2 -20   -0.80    1.70
  12  -2 -20    1.30    2.00
  11  -2 -20   -1.30    1.30
  11  -2 -20   -1.90    2.00
  11  -2 -20    0.30    1.70
 -11  -2  20   -2.30    2.10
  10  -2 -20    0.10    2.20
  10  -2 -20    1.70    1.40
 -10  -2  20    1.00    2.30
  10  -2 -20    1.40    1.70
   9  -2 -20   -0.80    1.40
  -9  -2  20    0.00    2.20
   9  -2 -20    2.70    3.30
   9  -2 -20   -0.70    2.40
   8  -2 -20   -0.40    2.30
   8  -2 -20   -0.10    1.50
  -8  -2  20    2.20    2.50
   7  -2 -20   24.60    3.30
  -7  -2  20   28.00    4.10
   7  -2 -20   15.00    3.10
  -6  -2  20   60.29    7.20
   6  -2 -20   56.79    6.10
   6   2 -20   39.70    6.30
   5  -2 -20   -4.20    4.00
  -5  -2  20    3.50    2.90
   5  -2 -20    1.70    2.00
   5  -2 -20    1.50    1.60
   5   2 -20    3.00    2.80
  -4  -2  20    7.70    3.70
   4  -2 -20    2.00    2.10
   4  -2 -20    6.70    2.00
   4  -2 -20    7.40    3.40
   4   2 -20    6.80    2.30
   3  -2 -20   24.40    4.60
   3  -2 -20   33.20    4.50
   3  -2 -20   40.90    4.50
  -3  -2  20   40.90    6.50
   3   2 -20   31.10    4.80
   2  -2 -20   42.30    5.60
   2  -2 -20   42.40    5.10
   2  -2 -20   43.50    5.70
  -2  -2  20   41.60    6.80
   2   2 -20   31.80    5.20
  -1  -2  20    3.50    4.90
   1  -2 -20   -1.90    2.40
   1  -2 -20   -0.90    1.90
   1  -2 -20   -2.00    1.40
   0  -2 -20   17.90    4.10
   0  -2 -20   20.00    3.30
  -1  -2 -20   27.90    4.20
  -1  -2 -20   39.80    4.70
  -2  -2 -20    8.10    2.20
  -2  -2 -20    7.60    1.80
  -3  -2 -20    1.00    1.30
  -4  -2 -20   -0.50    1.50
  11  -3 -20    0.10    0.70
 -11  -3  20    2.30    1.30
  10  -3 -20    0.70    1.10
  10  -3 -20    0.40    1.10
 -10  -3  20    4.00    1.50
   9  -3 -20    0.90    1.10
  -9  -3  20    2.50    1.70
   9  -3 -20    0.10    0.80
   8  -3 -20    1.10    1.30
  -8  -3  20    2.20    1.70
   8  -3 -20    1.20    1.10
   7  -3 -20    0.00    1.10
   7  -3 -20    0.60    1.00
  -7  -3  20    1.20    1.70
   6  -3 -20    0.80    1.10
   6  -3 -20    1.40    1.00
  -6  -3  20    2.30    1.90
  -5  -3  20    2.00    1.50
   5  -3 -20   -0.20    1.30
   5  -3 -20    0.50    1.00
   4  -3 -20    1.50    1.30
   4  -3 -20    2.60    1.40
  -4  -3  20    6.60    1.90
  -3  -3  20    3.20    1.70
   3  -3 -20   -0.30    1.00
   3  -3 -20    0.70    1.10
   2  -3 -20   -0.30    1.00
   2  -3 -20    0.50    1.00
  20   0 -21   -0.90    1.60
  19   0 -21    8.30    2.30
  18   0 -21    0.10    1.70
  17   0 -21   15.40    2.70
  16   0 -21    0.20    1.80
  15   0 -21   20.70    3.40
  14   0 -21   -0.50    1.90
  13   0 -21   17.90    3.30
  12   0 -21   -1.70    2.00
  11   0 -21   36.20    5.50
  10   0 -21   -0.90    2.20
   9   0 -21   63.79    8.10
   8   0 -21   -1.30    2.40
   8   0 -21    7.50    3.10
   7   0 -21    7.70    2.90
   7   0 -21    1.20    2.80
   6   0 -21    0.30    2.40
   6   0 -21    1.10    2.50
   5   0 -21  149.09   15.90
   5   0 -21  148.99   15.60
   4   0 -21    0.90    2.40
   4   0 -21   -0.60    1.80
   3   0 -21   24.70    4.10
   3   0 -21   34.80    4.30
   2   0 -21    0.20    1.70
   2   0 -21    0.60    2.20
   1   0 -21   18.60    3.20
   0   0 -21   -1.00    1.50
   0   0 -21    0.60    2.10
  -1   0 -21    1.40    1.60
  -1   0 -21   -0.40    2.00
  -2   0 -21   -0.60    1.40
  -2   0 -21    1.80    1.90
  -3   0 -21   47.20    5.50
  -3   0 -21   38.30    5.10
  -4   0 -21   -1.30    1.20
  -4   0 -21    0.00    1.60
  -5   0 -21   20.70    3.20
  -5   0 -21   19.90    2.70
  -6   0 -21    0.20    0.90
  -6   0 -21    0.80    1.40
  19  -1 -21    3.50    1.30
  18  -1 -21   14.50    2.20
  18   1 -21    9.30    2.50
  17  -1 -21    0.60    1.30
  17   1 -21   -0.10    2.30
  16  -1 -21    0.10    1.40
  16   1 -21    0.30    2.20
  15  -1 -21    1.80    1.60
  15   1 -21    5.50    3.00
  14  -1 -21    3.50    1.90
  14  -1 -21    3.10    2.00
  14   1 -21    6.80    2.70
  13  -1 -21    3.70    2.20
  13  -1 -21    8.00    2.10
  13   1 -21   19.80    3.40
  12  -1 -21    3.50    2.00
  12  -1 -21    5.10    2.10
  12   1 -21    3.50    2.70
  11  -1 -21    1.10    1.80
  11  -1 -21    0.50    1.90
  11   1 -21    1.80    2.60
  10  -1 -21    6.50    2.50
  10  -1 -21   13.30    2.60
  10   1 -21   19.00    3.40
   9  -1 -21    7.90    2.30
   9  -1 -21   14.80    2.90
  -9  -1  21    9.50    3.60
   9   1 -21   16.40    3.40
   8  -1 -21    1.70    2.00
   8  -1 -21    4.60    2.30
  -8  -1  21    2.80    3.80
   8   1 -21   13.50    3.20
   7  -1 -21    0.50    2.30
   7  -1 -21   -1.60    2.10
   7  -1 -21    1.10    1.80
  -7  -1  21   -2.30    3.60
   7   1 -21   -0.20    2.70
   6  -1 -21   30.10    4.30
  -6  -1  21   32.70    5.60
   6  -1 -21   30.00    4.70
   5  -1 -21   12.60    2.50
   5  -1 -21    6.70    2.30
   4  -1 -21    7.00    2.40
   4  -1 -21   12.40    2.50
   4   1 -21   12.80    2.60
   3  -1 -21   -0.60    4.10
   3  -1 -21   -1.20    1.80
   3  -1 -21    0.30    1.80
   3   1 -21    0.10    1.90
   2  -1 -21    3.60    2.10
   2  -1 -21    9.80    2.20
   2  -1 -21    2.80    3.10
   2   1 -21   10.40    2.20
   1  -1 -21    2.70    1.90
   1  -1 -21    1.00    1.70
   1   1 -21    1.70    1.90
   0  -1 -21   24.30    3.20
   0  -1 -21   22.20    3.30
   0   1 -21    9.90    3.70
   0   1 -21   22.90    3.30
  -1  -1 -21    0.80    1.50
  -1  -1 -21   -0.60    1.60
  -1   1 -21    0.50    2.60
  -1   1 -21    1.20    2.00
  -2  -1 -21    4.00    1.70
  -2  -1 -21    4.00    2.00
  -2   1 -21   -2.10    3.40
  -2   1 -21    3.80    1.60
  -3  -1 -21   -0.10    1.50
  -3  -1 -21    1.10    1.20
  -3   1 -21   -1.10    1.40
  -3   1 -21    4.80    2.90
  -4  -1 -21    9.00    1.90
  -4   1 -21    7.00    2.30
  -5  -1 -21   11.00    2.30
  -5   1 -21    9.50    1.90
  -6  -1 -21    0.50    1.00
  -6  -1 -21    1.20    0.90
  16  -2 -21    7.70    1.40
 -16  -2  21   12.40    2.40
  15  -2 -21    0.50    1.20
  15  -2 -21    0.20    0.90
 -15  -2  21   -0.10    1.50
  14  -2 -21    1.70    1.90
 -14  -2  21    2.10    1.70
  14  -2 -21   -0.40    1.30
 -13  -2  21    4.20    2.00
  13  -2 -21    1.00    1.10
  13  -2 -21    3.60    1.50
  12  -2 -21    4.30    2.00
  12  -2 -21    2.10    1.20
 -12  -2  21    8.50    2.40
 -11  -2  21   -0.60    2.10
  11  -2 -21    0.80    1.20
  10  -2 -21    1.60    3.30
 -10  -2  21    0.40    2.10
  10  -2 -21    0.30    1.30
  -9  -2  21    5.60    2.50
   9  -2 -21    3.00    2.00
   9  -2 -21    1.00    1.80
   8  -2 -21    5.30    1.60
  -8  -2  21    6.20    2.60
   8  -2 -21    2.20    2.00
   8   2 -21    4.70    1.90
  -7  -2  21    8.30    2.80
   7  -2 -21    1.10    1.90
   7  -2 -21    5.10    1.70
   7   2 -21    6.00    2.20
   6  -2 -21   -0.50    1.40
  -6  -2  21    2.30    2.60
   6  -2 -21    0.40    1.80
   6   2 -21    1.90    1.90
  -5  -2  21    5.20    3.00
   5  -2 -21    2.60    1.50
   5  -2 -21    0.00    1.70
   5   2 -21   -2.20    2.00
   4  -2 -21   -1.00    1.70
  -4  -2  21    7.30    3.20
   4  -2 -21    2.20    1.50
   4   2 -21    3.70    3.10
   3  -2 -21    4.60    2.00
  -3  -2  21   -0.50    3.90
   2  -2 -21    2.70    3.60
   2  -2 -21    2.50    1.80
   2  -2 -21    4.90    1.50
   1  -2 -21    0.70    1.60
   1  -2 -21    3.50    1.50
   0  -2 -21    1.30    1.30
   0  -2 -21   -0.20    1.50
  -1  -2 -21    3.40    1.40
  -2  -2 -21    4.70    1.30
  -3  -2 -21    1.40    1.10
  19   0 -22    1.00    1.20
  18   0 -22   12.20    2.20
  17   0 -22    0.50    1.60
  16   0 -22   10.00    2.20
  15   0 -22   -0.70    1.90
  14   0 -22    4.80    2.10
  13   0 -22   -0.40    2.00
  12   0 -22   29.50    4.70
  11   0 -22    0.50    2.10
  10   0 -22    6.80    2.60
   9   0 -22   -0.70    2.30
   8   0 -22    1.80    2.30
   7   0 -22    0.60    2.90
   7   0 -22    4.50    2.40
   6   0 -22    3.80    2.50
   6   0 -22    1.90    2.70
   5   0 -22    1.10    1.70
   5   0 -22    0.60    2.50
   4   0 -22  107.89   11.00
   4   0 -22   98.29   11.10
   3   0 -22    1.50    2.20
   3   0 -22   -0.80    1.60
   2   0 -22    0.10    2.20
   2   0 -22    4.50    1.70
   1   0 -22   -2.60    1.50
   1   0 -22    3.00    2.10
   0   0 -22   43.50    5.10
   0   0 -22   42.90    5.80
  -1   0 -22    0.90    1.60
  -1   0 -22    0.20    1.90
  -2   0 -22    0.20    1.70
  -2   0 -22   -0.30    1.20
  -3   0 -22    1.50    1.60
  -3   0 -22    0.10    1.10
  -4   0 -22   10.70    1.80
  -5   0 -22    0.00    0.80
  -5   0 -22    0.00    1.10
  18  -1 -22    1.10    1.30
  18   1 -22    0.40    1.70
  17  -1 -22    4.60    1.30
  17   1 -22    9.20    2.80
  16   1 -22    6.90    2.20
  15  -1 -22    0.00    1.30
  15   1 -22    1.00    2.20
  14  -1 -22    1.80    1.60
  14   1 -22    3.10    2.30
  13  -1 -22   -0.60    1.50
  13  -1 -22    0.90    2.50
  13   1 -22    0.30    2.40
  12  -1 -22    1.50    1.80
  12  -1 -22    3.10    1.90
  12   1 -22    6.70    2.70
 -11  -1  22   12.90    4.40
  11  -1 -22    5.10    2.00
  11  -1 -22    4.30    2.00
  11   1 -22    5.90    2.70
  10  -1 -22   -2.10    1.90
  10  -1 -22    0.70    1.90
 -10  -1  22    4.50    3.30
  10   1 -22   -0.10    2.40
   9  -1 -22    4.30    2.00
   9  -1 -22    2.60    1.90
  -9  -1  22    1.80    3.60
   9  -1 -22    5.10    2.10
   9   1 -22    6.10    2.80
   8  -1 -22    4.90    2.20
   8  -1 -22    6.30    2.30
   8  -1 -22   12.60    2.40
  -8  -1  22    6.80    3.70
   7  -1 -22    4.10    2.00
  -7  -1  22    4.40    4.00
   7  -1 -22    4.20    2.10
   7  -1 -22    4.40    2.30
   6  -1 -22    2.40    1.80
   6  -1 -22    1.90    1.80
   6   1 -22    2.20    1.80
   5  -1 -22    2.60    2.00
   5  -1 -22    6.10    2.20
   5   1 -22    8.50    2.20
   4  -1 -22    0.60    1.80
   4  -1 -22   -0.60    1.70
   4   1 -22    0.40    1.80
   3  -1 -22   64.29    6.50
   3  -1 -22   49.70    6.60
   3   1 -22   55.79    6.50
   2  -1 -22   26.70    4.30
   2  -1 -22   36.30    4.10
   2   1 -22   30.60    4.10
   1  -1 -22   18.50    3.50
   1   1 -22   29.30    3.90
   0  -1 -22   -0.10    1.50
   0  -1 -22   -0.40    1.40
   0   1 -22    0.50    1.50
  -1  -1 -22    0.30    1.40
  -1  -1 -22    0.70    1.30
  -1   1 -22    0.20    1.50
  -2  -1 -22   24.20    3.40
  -2  -1 -22   26.00    3.40
  -2   1 -22   27.10    3.40
  -3  -1 -22   -1.00    1.10
  -3  -1 -22   -0.30    1.30
  -3   1 -22    0.80    1.20
  -4  -1 -22    0.10    0.90
  -4  -1 -22   -1.10    1.10
 -15  -2  22    0.10    1.20
  14  -2 -22    0.80    1.00
 -13  -2  22    5.70    1.90
  13  -2 -22    1.40    1.00
  12  -2 -22    0.20    1.00
 -12  -2  22    1.40    1.90
  11  -2 -22    1.40    1.20
 -11  -2  22    2.60    2.10
 -10  -2  22    2.90    2.20
  10  -2 -22    2.00    1.10
  -9  -2  22    6.10    2.40
   9  -2 -22    5.90    1.60
   9   2 -22    6.00    3.00
   8  -2 -22    0.10    1.20
  -8  -2  22    0.80    2.40
   8  -2 -22    0.50    2.30
   8   2 -22    1.50    1.70
   7  -2 -22   -0.70    1.90
  -7  -2  22    1.30    2.30
   7  -2 -22   -0.10    1.20
   7   2 -22   -0.60    2.50
  -6  -2  22   20.60    5.00
   6  -2 -22   11.50    2.00
   6   2 -22    4.40    2.40
   5  -2 -22    4.30    2.10
  -5  -2  22    7.20    3.40
   5  -2 -22    4.00    1.50
   5   2 -22    8.90    3.00
   4  -2 -22    3.30    1.30
   4  -2 -22   -0.70    2.30
  -4  -2  22    1.90    3.50
   3  -2 -22    0.90    1.20
   3  -2 -22   -1.30    1.90
   2  -2 -22    0.20    1.10
   2  -2 -22    0.70    1.60
   0  -2 -22    0.70    1.10
  -1  -2 -22    0.20    1.00
  18   0 -23    0.30    1.20
  17   0 -23    1.30    1.40
  16   0 -23    1.20    1.60
  15   0 -23    6.00    1.90
  14   0 -23    2.60    2.10
  13   0 -23    4.60    2.00
  12   0 -23    1.60    2.00
  11   0 -23   25.50    4.20
  10   0 -23   -3.10    2.00
   9   0 -23   69.39    8.10
   8   0 -23    0.00    2.20
   7   0 -23   43.30    5.90
   7   0 -23   49.70    5.60
   6   0 -23   -0.20    1.50
   6   0 -23    0.30    2.70
   5   0 -23   16.50    2.50
   5   0 -23    2.90    2.80
   4   0 -23    0.50    1.50
   4   0 -23    2.30    2.30
   3   0 -23    4.10    2.30
   3   0 -23    4.30    1.70
   2   0 -23    0.30    1.40
   2   0 -23    1.70    1.90
   1   0 -23    1.90    2.10
   1   0 -23    4.20    1.60
   0   0 -23    1.50    1.40
   0   0 -23    1.50    1.80
  -1   0 -23    2.20    1.70
  -1   0 -23    2.20    1.20
  -2   0 -23   -2.20    1.10
  -2   0 -23    1.20    1.60
  -3   0 -23    1.60    1.30
  -3   0 -23    2.90    1.30
  17  -1 -23   -0.10    1.00
 -17  -1  23    0.60    1.30
  17   1 -23   -0.90    1.40
  16  -1 -23    1.20    1.20
 -16  -1  23    3.10    2.10
  16   1 -23    3.00    2.00
 -15  -1  23    2.10    2.00
  15  -1 -23    1.30    1.30
  15  -1 -23    0.40    1.30
  15   1 -23    0.80    2.00
 -14  -1  23    0.20    2.30
  14  -1 -23    1.70    1.50
  14   1 -23    0.20    2.00
 -13  -1  23    4.70    2.60
  13  -1 -23    3.10    1.60
  13   1 -23    8.00    2.50
  12  -1 -23   17.40    2.80
  12  -1 -23   10.30    2.30
 -12  -1  23   24.90    3.70
  11  -1 -23    7.70    2.10
  11  -1 -23   13.80    2.40
 -11  -1  23   13.20    3.70
  11   1 -23   16.80    3.50
 -10  -1  23   -1.10    3.30
  10  -1 -23    3.00    1.90
  10  -1 -23    7.80    2.30
  10  -1 -23   13.00    2.20
  10   1 -23   11.40    2.70
  -9  -1  23    2.60    3.50
   9  -1 -23   -1.10    1.50
   9  -1 -23    0.30    1.90
   9  -1 -23    1.60    2.00
   8  -1 -23    7.20    2.10
   8  -1 -23    0.80    1.70
   7  -1 -23    0.70    2.00
   7  -1 -23   -0.10    2.10
   7   1 -23    0.10    1.60
   6  -1 -23   32.40    5.10
   6  -1 -23   48.60    5.40
   6   1 -23   39.60    4.90
   5  -1 -23   51.79    6.10
   4  -1 -23   -0.90    1.50
   4  -1 -23    2.00    1.90
   4   1 -23    1.50    2.00
   3  -1 -23    0.70    1.50
   3  -1 -23    0.00    1.60
   3   1 -23    0.90    1.60
   2  -1 -23    2.40    1.60
   2  -1 -23    1.50    1.50
   2   1 -23    3.80    1.70
   1  -1 -23    0.80    1.60
   1  -1 -23    5.70    1.50
   1   1 -23    2.30    1.40
   0  -1 -23    3.30    1.40
   0  -1 -23    1.50    1.60
   0   1 -23    3.20    1.40
  -1  -1 -23    0.20    1.30
  -1  -1 -23    0.00    1.10
  -1   1 -23    0.20    1.30
  -2  -1 -23    4.80    1.70
  -2  -1 -23   11.90    1.60
  -2   1 -23    9.90    1.80
 -13  -2  23    0.20    1.40
 -12  -2  23    0.70    1.70
  12  -2 -23    0.40    0.80
 -11  -2  23   -0.40    1.80
  11  -2 -23   -0.50    0.80
  10  -2 -23   10.00    2.30
  10   2 -23   13.90    2.80
  -9  -2  23   -3.20    2.10
   9  -2 -23    0.70    1.00
   9   2 -23   -2.70    1.90
   8  -2 -23   37.30    4.00
  -8  -2  23   29.70    5.00
  -7  -2  23    6.40    2.80
   7  -2 -23    8.50    1.60
   6  -2 -23    2.00    1.10
  -6  -2  23    1.30    3.70
   5  -2 -23    0.30    1.00
   4  -2 -23   -0.40    1.10
   3  -2 -23    2.30    1.10
   2  -2 -23    6.10    1.60
   1  -2 -23    2.40    1.10
  17   0 -24    0.90    1.00
  16   0 -24    0.20    1.20
  15   0 -24   -0.90    1.30
  14   0 -24   29.70    3.90
  13   0 -24   -1.40    1.70
  12   0 -24    8.60    2.10
  11   0 -24    0.10    1.80
  10   0 -24    0.80    2.20
   9   0 -24   -0.50    1.90
   9   0 -24    0.30    1.30
   8   0 -24   33.40    4.20
   7   0 -24    0.90    1.40
   6   0 -24   -0.80    1.50
   5   0 -24    0.80    1.50
   4   0 -24    3.50    1.80
   4   0 -24    0.20    3.40
   3   0 -24   -0.30    1.30
   3   0 -24    2.00    3.10
   2   0 -24   18.80    2.30
   2   0 -24    0.70    2.30
   1   0 -24   -0.10    1.10
   1   0 -24    0.30    1.80
   0   0 -24    1.50    1.80
   0   0 -24    2.20    1.10
  -1   0 -24   -0.20    0.90
  -2   0 -24    0.10    1.00
 -16  -1  24   -1.90    1.80
  16  -1 -24    0.30    0.90
 -15  -1  24   -1.10    1.80
  15  -1 -24    0.00    1.10
  15   1 -24   -1.00    2.00
  14  -1 -24    0.50    1.30
  14  -1 -24    0.50    1.20
 -14  -1  24    1.50    2.20
  14   1 -24   -0.40    1.60
  13  -1 -24    2.40    1.50
  13  -1 -24    0.70    1.30
 -13  -1  24   -0.80    2.40
  13   1 -24    0.80    1.70
  12  -1 -24    4.90    1.60
 -12  -1  24    8.90    3.00
  12  -1 -24    5.10    2.30
  12   1 -24    8.00    2.10
  11  -1 -24    7.80    1.80
  11  -1 -24   10.10    2.80
 -11  -1  24   10.80    3.50
  10  -1 -24   -0.40    1.40
  10  -1 -24   -0.50    1.80
 -10  -1  24    2.80    3.50
   9  -1 -24    0.80    1.50
   9  -1 -24    1.60    2.80
   9   1 -24    1.50    1.40
   8  -1 -24    1.30    1.50
   8  -1 -24   -0.40    1.40
   8   1 -24    3.30    1.60
   7  -1 -24    0.60    1.60
   7  -1 -24    7.30    1.80
   7   1 -24    3.40    1.60
   6  -1 -24    0.00    1.50
   6  -1 -24   -0.90    1.30
   6   1 -24    1.40    1.30
   5  -1 -24   -0.50    1.50
   5  -1 -24   -0.20    1.50
   5   1 -24   -1.70    1.40
   4  -1 -24    1.60    1.40
   4  -1 -24    3.20    1.50
   4   1 -24    2.90    1.50
   3  -1 -24    0.70    1.20
   3  -1 -24   -0.50    1.50
   3   1 -24    0.60    1.30
   2  -1 -24    0.80    1.30
   2  -1 -24    1.40    1.20
   2   1 -24    2.00    1.80
   1  -1 -24   -2.20    1.40
   1  -1 -24   -1.50    1.20
   1   1 -24    1.20    1.30
   0  -1 -24   -0.50    1.10
   0  -1 -24   -0.40    1.10
   0   1 -24    1.00    1.10
  10  -2 -24    0.30    1.00
   9  -2 -24    2.40    0.90
   8  -2 -24   -0.30    0.80
   7  -2 -24   -0.60    0.70
   6  -2 -24    1.10    0.80
   5  -2 -24    2.10    0.90
  15   0 -25    6.90    1.70
  14   0 -25    0.00    1.30
  12   0 -25    1.30    1.50
  11   0 -25    5.00    1.70
  11   0 -25    4.60    1.30
  10   0 -25    0.90    1.10
   9   0 -25    0.00    1.20
   8   0 -25    0.20    1.20
   7   0 -25   78.69    8.30
   6   0 -25    0.80    1.20
   5   0 -25    0.40    1.20
   4   0 -25   -1.10    1.10
   3   0 -25   11.80    1.90
   2   0 -25    0.20    1.10
   1   0 -25   -0.90    0.90
  12  -1 -25   -2.30    1.20
  12   1 -25   -1.40    1.20
  11  -1 -25    1.80    1.20
  11   1 -25   -0.50    1.00
  10  -1 -25   31.60    3.90
  10   1 -25   35.00    3.90
   9  -1 -25   21.70    2.70
   9   1 -25   11.90    2.20
   8  -1 -25   -3.10    2.30
   8  -1 -25   -1.60    1.50
   8   1 -25    1.40    1.20
   7  -1 -25    1.40    1.80
   7  -1 -25    0.80    1.60
   7   1 -25    0.60    1.40
   6  -1 -25    1.90    1.30
   6  -1 -25   -0.60    1.20
   6   1 -25   -0.90    1.20
   5  -1 -25    0.30    1.20
   5  -1 -25    0.70    1.30
   5   1 -25    1.90    1.40
   4  -1 -25    2.70    1.20
   4  -1 -25    0.40    1.20
   4   1 -25    0.70    1.20
   3  -1 -25    1.80    1.20
   3  -1 -25    1.60    1.10
   3   1 -25   -0.10    1.10
   2  -1 -25    0.20    1.30
   2  -1 -25    1.30    1.40
   2   1 -25    1.30    1.40
  13   0 -26    1.40    0.90
  11   0 -26   -0.10    1.10
  10   0 -26    0.50    1.00
   9   0 -26    0.30    1.00
   8   0 -26    2.70    1.10
   7   0 -26    0.40    1.00
   6   0 -26    1.00    1.20
   5   0 -26    2.00    1.50
   4   0 -26   15.90    2.20
   3   0 -26   -0.40    1.00
  11   1 -26   -0.90    0.90
  10   1 -26    0.70    0.90
   9   1 -26   -0.60    0.80
   8  -1 -26    0.40    0.90
   8   1 -26    1.10    1.10
   7   1 -26    0.60    1.00
   6   1 -26    0.10    1.00
   0   0   0    0.00    0.00

_computing_structure_solution     'SHELXT 2014/5 (Sheldrick, 2014)'
;
_shelx_hkl_checksum   45865
